# Supplementary material for: Terrestrialization, Miniaturization and Rates of Diversification in African Puddle Frogs (Anura: Phrynobatrachidae)
Source: PLoS One. 2012 Apr 10;7(4):e35118. doi: 10.1371/journal.pone.0035118 (PMC3325629; doi:10.1371/journal.pone.0035118)
Supplement: Appendix S1 — *BEAST XML file. (XML) [file pone.0035118.s003.xml]

*BEAST XML file.

<?xml version="1.0" standalone="yes"?>

<!-- Generated by BEAUTi v1.6.1                                              -->
<!--       by Alexei J. Drummond and Andrew Rambaut                          -->
<!--       Department of Computer Science, University of Auckland and        -->
<!--       Institute of Evolutionary Biology, University of Edinburgh        -->
<!--       http://beast.bio.ed.ac.uk/                                        -->
<beast>

	<!-- The list of taxa analyse (can also include dates/ages).                 -->
	<!-- ntax=223                                                                -->
	<taxa id="taxa">
		<taxon id="latifronsGANBe13"/>
		<taxon id="latifronsMORC10"/>
		<taxon id="latifronsMVZ245150"/>
		<taxon id="latifronsT29"/>
		<taxon id="acridoidesKMH23734"/>
		<taxon id="acridoidesMCZFS23014"/>
		<taxon id="acutirostrisEBG1314"/>
		<taxon id="acutirostrisEBG1317"/>
		<taxon id="acutirostrisEGB1315"/>
		<taxon id="afflatifronsMW4287"/>
		<taxon id="afflatifronsMW4152"/>
		<taxon id="afflatifronsMW4170"/>
		<taxon id="afflatifronsMW4113"/>
		<taxon id="afflatifronsCO5"/>
		<taxon id="afflatifronsCO6"/>
		<taxon id="cfhylaoisZMB73781"/>
		<taxon id="cfhylaoisZMB73782"/>
		<taxon id="africanusCAS207779"/>
		<taxon id="africanusMCZFS34001"/>
		<taxon id="africanusMCZFS34028"/>
		<taxon id="africanusMCZFS34067"/>
		<taxon id="africanusMCZFS34106"/>
		<taxon id="africanusMCZFS34221"/>
		<taxon id="africanusMCZFS34222"/>
		<taxon id="africanusDS31"/>
		<taxon id="africanusDS49"/>
		<taxon id="alleniMVZ245171"/>
		<taxon id="alleniGRE67"/>
		<taxon id="alleniT031"/>
		<taxon id="alleniT1"/>
		<taxon id="annulatusDRR1803"/>
		<taxon id="annulatusT36"/>
		<taxon id="annulatusT37"/>
		<taxon id="auritusCAS207932"/>
		<taxon id="auritusCAS207937"/>
		<taxon id="auritusMCZFS34006"/>
		<taxon id="auritusMCZFS34069"/>
		<taxon id="batesiiMCZFS34052"/>
		<taxon id="batesiiMCZFS34053"/>
		<taxon id="batesiiMCZFS34070"/>
		<taxon id="bullansMCZFS37608"/>
		<taxon id="bullansMW4220"/>
		<taxon id="bullansMVZ234151"/>
		<taxon id="bullansMVZ238716"/>
		<taxon id="BcalcaratusMVZ245139"/>
		<taxon id="BcalcaratusMVZ245140"/>
		<taxon id="AcalcaratusBe207"/>
		<taxon id="AcalcaratusC12"/>
		<taxon id="AcalcaratusM27"/>
		<taxon id="chukuchukuMCZFS34600"/>
		<taxon id="chukuchukuMCZFS34601"/>
		<taxon id="chukuchukuMCZFS34602"/>
		<taxon id="cornutusCAS207799"/>
		<taxon id="cornutusCAS207877"/>
		<taxon id="cornutusMCZFS34111"/>
		<taxon id="cornutusDS33"/>
		<taxon id="cricogaster41213"/>
		<taxon id="cricogasterMCZFS34403"/>
		<taxon id="cricogasterMV98"/>
		<taxon id="dendrobatesCAS202049"/>
		<taxon id="dendrobatesCAS202051"/>
		<taxon id="disparCAS219084"/>
		<taxon id="disparCAS219202"/>
		<taxon id="disparCAS219352"/>
		<taxon id="disparCAS219386"/>
		<taxon id="francisciMVZ245148"/>
		<taxon id="francisciMVZ249545"/>
		<taxon id="francisciBe34"/>
		<taxon id="francisciC8"/>
		<taxon id="fraterculusFO67"/>
		<taxon id="fraterculusGu133"/>
		<taxon id="fraterculusT343"/>
		<taxon id="ghanensisANK133"/>
		<taxon id="ghanensisANK67"/>
		<taxon id="ghanensisAT48"/>
		<taxon id="ghanensisBa0412"/>
		<taxon id="ghanensisDRR1603"/>
		<taxon id="ghanensisKAK24"/>
		<taxon id="graueriCER376"/>
		<taxon id="graueriCER400"/>
		<taxon id="graueriCER401"/>
		<taxon id="graueriCER434"/>
		<taxon id="graueriCER436"/>
		<taxon id="guineensisT0211"/>
		<taxon id="guineensisT13"/>
		<taxon id="gutturosusC11"/>
		<taxon id="affgutturosus2S0138"/>
		<taxon id="affgutturosus1gutturosusT33"/>
		<taxon id="inexpectatusMCZFS37619"/>
		<taxon id="inexpectatusMCZFS37620"/>
		<taxon id="inexpectatusMCZFS37621"/>
		<taxon id="intermediusANK28"/>
		<taxon id="intermediusANK30"/>
		<taxon id="kakamikro22702"/>
		<taxon id="kakamikroSL0233"/>
		<taxon id="kakamikroSL0234"/>
		<taxon id="keniensisMVZ226260"/>
		<taxon id="keniensisMVZ226261"/>
		<taxon id="kinangopensisZFMK83497"/>
		<taxon id="krefftiiKMH23751"/>
		<taxon id="krefftiiKMH23759"/>
		<taxon id="krefftiiMCZFS23164"/>
		<taxon id="krefftiiMCZFS23195"/>
		<taxon id="krefftiiMCZFS23196"/>
		<taxon id="krefftiiMCZFS23197"/>
		<taxon id="leveleveCAS218894"/>
		<taxon id="leveleveCAS218906"/>
		<taxon id="liberiensisGO41"/>
		<taxon id="liberiensisMTN130"/>
		<taxon id="liberiensisT5"/>
		<taxon id="Amababiensis108"/>
		<taxon id="Bmababiensis1258"/>
		<taxon id="BmababiensisNi12"/>
		<taxon id="CmababiensisCMW4218"/>
		<taxon id="CmababiensisCMCZFS23220"/>
		<taxon id="CmababiensisCMCZFS23221"/>
		<taxon id="manengoubensisMCZFS34200"/>
		<taxon id="manengoubensisMCZFS34201"/>
		<taxon id="manengoubensisMCZFS34420"/>
		<taxon id="manengoubensisMCZFS34421"/>
		<taxon id="manengoubensisMCZFS34433"/>
		<taxon id="minutusMCZFS37635"/>
		<taxon id="minutusMCZFS37654"/>
		<taxon id="minutusMCZFS37677"/>
		<taxon id="minutusMCZFS37679"/>
		<taxon id="EnatalensisE102"/>
		<taxon id="DnatalensisMCZFS37779"/>
		<taxon id="DnatalensisMCZFS37781"/>
		<taxon id="DnatalensisMCZFS15505"/>
		<taxon id="EnatalensisMW4184"/>
		<taxon id="AnatalensisES938"/>
		<taxon id="EnatalensisMCZFS23236"/>
		<taxon id="EnatalensisMCZFS23291"/>
		<taxon id="DnatalensisMVZ234059"/>
		<taxon id="CnatalensisMVZ245160"/>
		<taxon id="CnatalensisMVZ245161"/>
		<taxon id="EnatalensisECER191"/>
		<taxon id="EnatalensisECER192"/>
		<taxon id="BnatalensisZMFK73452"/>
		<taxon id="CnatalensisZMB73717"/>
		<taxon id="EnatalensisNi27"/>
		<taxon id="EnatalensisNi52"/>
		<taxon id="EnatalensisNi73"/>
		<taxon id="pakenhamiMCZFS23026"/>
		<taxon id="pakenhamiMCZFS23025"/>
		<taxon id="pallidusMVZ234153"/>
		<taxon id="parvulusKMH25532"/>
		<taxon id="parvulusMCZFS34303"/>
		<taxon id="parvulusMCZFS34304"/>
		<taxon id="parvulusMCZFS34305"/>
		<taxon id="petropedetoidesMCZ138201"/>
		<taxon id="phyllophilusGu121"/>
		<taxon id="phyllophilusP10"/>
		<taxon id="phyllophilusT033"/>
		<taxon id="pintoiBO167"/>
		<taxon id="plicatusMVZ245164"/>
		<taxon id="plicatusMVZ245165"/>
		<taxon id="plicatusLa39"/>
		<taxon id="plicatusM13"/>
		<taxon id="rungwensisKMH22074"/>
		<taxon id="rungwensisKMH22709"/>
		<taxon id="rungwensisKMH21554"/>
		<taxon id="rungwensisKMH21467"/>
		<taxon id="sandersoniMCZFS34058"/>
		<taxon id="sandersoniMCZFS34060"/>
		<taxon id="sandersoniMCZFS34080"/>
		<taxon id="scheffleriMVZ234062"/>
		<taxon id="scheffleri234149"/>
		<taxon id="spnov1MCZFS15624"/>
		<taxon id="spnov1MCZFS15625"/>
		<taxon id="spnov1MCZFS15627"/>
		<taxon id="spnov1MCZFS15628"/>
		<taxon id="maculiventrisZMB71592"/>
		<taxon id="maculiventrisZMB71593"/>
		<taxon id="spnov2ZMB73708"/>
		<taxon id="spnov3ZMB_73707"/>
		<taxon id="spnov3ZMB73704"/>
		<taxon id="steindachneriMCZFS34153"/>
		<taxon id="steindachneriMCZFS34155"/>
		<taxon id="steindachneriMCZFS34170"/>
		<taxon id="steindachneriMCZFS34181"/>
		<taxon id="steindachneriMCZFS34182"/>
		<taxon id="steindachneriMCZFS34187"/>
		<taxon id="steindachneriMCZFS34204"/>
		<taxon id="steindachneriMCZFS34205"/>
		<taxon id="steindachneriMCZFS34499"/>
		<taxon id="steindachneriMCSFS34567"/>
		<taxon id="steindachneriMCZFS34620"/>
		<taxon id="tokbaA29"/>
		<taxon id="tokbaFD115"/>
		<taxon id="tokbaFD90"/>
		<taxon id="tokbaFO61"/>
		<taxon id="tokba2BO168"/>
		<taxon id="tokba2WAP37"/>
		<taxon id="ukingensisKMH21496"/>
		<taxon id="ungujaeMCZFS23002"/>
		<taxon id="ungujaeMCZFS23004"/>
		<taxon id="uzungwensis2065"/>
		<taxon id="versicolorCAS202007"/>
		<taxon id="villiersiGRE32"/>
		<taxon id="villiersiT18"/>
		<taxon id="villiersiT41"/>
		<taxon id="AwerneriMVZ234835"/>
		<taxon id="BwerneriMVZ253334"/>
		<taxon id="ZAmietiaangolensisDQ347257"/>
		<taxon id="ZAmietiaangolensisDQ019493"/>
		<taxon id="ZArthroleptellavilliersiDQ347287"/>
		<taxon id="ZCacosternumboettgeriAY571645"/>
		<taxon id="ZCardioglossagracilisMVZ234675"/>
		<taxon id="ZConrauacrassipesDQ019498"/>
		<taxon id="ZNatalobatrachusDQ019502"/>
		<taxon id="ZPetropedetesmartiensseniDQ34728"/>
		<taxon id="ZPetropedetesparkeriDQ19505"/>
		<taxon id="ZPetropedetesparkeriAY364213"/>
		<taxon id="ZPoyntoniapaludicolaDQ347283"/>
		<taxon id="ZPtychadenamascariensis0957DQ347"/>
		<taxon id="ZPtychadenanewtoniCAS219249"/>
		<taxon id="ZPtychadenanewtoniCAS219250"/>
		<taxon id="ZPyxicephalusadspersusDQ019508"/>
		<taxon id="ZPyxicephalusadspersusDQ347243"/>
		<taxon id="ZStrongylopusfasciatusDQ019513"/>
		<taxon id="ZTomopternadamarensisDQ019514"/>
		<taxon id="ZTomopternanatalensisDQ347239"/>
	</taxa>

	<!-- The sequence alignment (each sequence refers to a taxon above).         -->
	<!-- ntax=223 nchar=3456                                                     -->
	<alignment id="alignment" dataType="nucleotide">
		<sequence>
			<taxon idref="latifronsGANBe13"/>
			GGCATCATTGATGGCCTTTCAGGACTGAATCGCTCTGTTGATGAATACCCAGTGGAAGCTATCTCGAAAAGGTTCAGATATGATGTAGCCTTAGTTTCAACTCTAAAAGACATGGAAGAGGATATCCTCGAAGGCYTAAAATCTCTGGATTTGGAGGAATACCTAAGTGGTCCTTTTACTGTTGTGGTCAAGGAATCATGTGATGGAATGGGAGATGTCAGTGAGAAGCATGGCAATGGTCCTGCAGTCCCTGAGAAAGCAGTACGTTTCTCGTTTACAATCATGAACATCAGTGTTCCCAACAACAGTGGGTTTCTTAGAATCTTTGAAGAGTCCAAACCAAACTCTGAACTTTGCTGCAAGCCCCTTTGTCTAATGCTTGCTGATGAATCAGACCATGAAACTTTAACAGCTATCTTAAGTCCTTTGATAGCTGAAAGAGAAGCCATGAAAACTAGTGAGCTCATGCTGGAAATAGGAGGAATCCTCAGAAGTTTCAAGTTTATGTTTCGTGGTACAGGGTACGATGAGAAACTTGTCAGAGACGTGGAAGGACTTGAAGCTTCTGGYTCTGTCTATATTTGTACCCTCTGTGATGCTACTAGACTGGAAGCTTCTCAAAACTTAGTCTTCCATTCTATTACCAGAAGTCATTCTGAGAACTTGCAGCGCTATGAGACATGGAGATCAAACCCCTACCATGAATCTGTTGATGAACTTCGTGACAGAGTTAAGGGAGTTTCGGCAAAGCCATTTATTGAAACCCTCCCATCGATTGATGCCTTACATTGTGACATTGGAAATGCAGCTGAGTTTTACAGAATATTTCAGCTAGAAATAGGGGAGGTCTACAAAAACCCCAATGTAACCAAAGAAGAGAGAAAGAAATGGCAGGTGTTACTTGACAAACATCTTAGAAAG???????????????????????????????????????????????AGTATCCGCATAACCGTGAGAATGCCCTCTA--ACCTCAACTTCAGG-CCGAGGAGTTGGTATCAGGCACAG-AACC------CTAGCCCATAACACCTAGT-ACCGCCACGCCCCCAAGGGTAATT-CAGCAGTGATAAACATTGTTAAATAAGCGTTA-GCTTGATTCAGTTACGAAAG-AAGAGAGCCGGCAAATAC--AGTGCCAGCCGCCGCGGTTATACTG-TGGGCTCAAGTTGATAG-CATTCGGCGTT-AAACGTGGTTAAAAGTCTTCCC--AATGGGG-TGGAA-CGCCCTCTT-AGTAGTTTTAAGCTTGAGGTCAGG-AATATCAA-AAACGAAAGTTACCCCAATAACCCTTTGAACCCACGACAACTAGA-AAACAAACTGGGATTAGATACCCCACTATGTCTAG-TCGTAA----ATTAACTCACAT-CAAAAA--TGCCTGGGGA-CTACGAGCT-AAGCTTAAAACCCAAAGGATTTGACGGTGTCCCACCCACCTAGAGGAGCCTGTCCC-ATAATCGATAACCCCCGTTTTACCTTACCACTTCTTGCTT--AGTCCGTATACCGCCG--TCGTAAGCTCACCACGTGAGTG-TT----AGTG----AGCAAAAAGG-----TTCT--ACCAAAACGTCAGGTCTAGGTGCAACTTATGGAGTGGT-GCGAGATGGGCTACAATTTCTTATATAGAACAAACGAAA-AG-CTAACTGAAA--CTCAG-CTAT-G-AAGGTGGATTTAGGAGTAAAAGAAA-ACTAGAGCGTTTTTTTTAAT--TAGGCCCTGGGATACGTACACACCGCCCGTCGCTCTCTTCGAC-ATTACTTG--CTCAT-GTATATAACACCTTTC-CCCCTCCCCCCTAGAAGAGATAAGTCGTAACATGGTAAGTGTACTGGAAAGTGCACTTAGAATA-ACAAAATATAGCTTATTT---AAAGCATTTCGCTTA-CACCGAAAA-AATGTCTGTTA-GCC-CGGACTATTTTG--A-GCCTAAA
			AC-CTAGCCCACGCACGCGCACAAAAACATTCACA-CACACACA--TTTACACACAAAAGCATTTCCTCTTTCAGA-GTAGTGGTGAACAAAAACCTT-CTTGGAGCTAAAGA--CTGAGTACCGTAAGGGAATGGTGAAA-TAGAGCTGAAATAGA-GTTAAAGCTACT-AAAAGCAGAGT---CAGCTCTCGTACCTTTTGCATCATGGTCTAACTAGTAAATTAGAGCATAATAAGCCTTTT--AGTTCTACATCCCGAAACTAGGCGAGCTACTTCGAGATAGCTACCCT-GAGCGAA-CCCGTCTCTGTTGCAAAAGAGTGGGAAAATCTCCAAGTAGCGGCGATATACCTATCGAGCTTAGAGATAGCTGGTTATTCAGGAAAAGAATTTTAGTTCTACTT-TAAGAC-TGTAA-AATTTTATAAA---ACATAAA-ACCCAGCTTAAAAGCTA-TTCAAATAGGGCACAGCTTATTTGAACAAGGACACAGCCTATTAAATAGGGTAATTCCCCCAAAAAAAAAATAAGTGGGCCTAACAGCAGCCACCTTTGAAACCGCGTCAAAGCATTA-TTTTTTCCG-ATACATAA-TCCCACTAACCTCTTCCCAACCCT-TTATTAT-TACTGAATGATTTTATACAACTATAAAACACCTTCTGTTAGAACTAGTAACAAGAAGTCGACCTTCTCCTAAA-TACAAACTTAAACCAGATTT-GAC-----------AA------------------GCTGCTGGTATT-TA-AC----GCAAATGATTAAAT-CTGC-TCGCGTTACCCTGACACTAGTGTATTAAAGGAAAGATTAAAAGACAGAAAAGGAACTCGGCAAATACTCAGCCCCGCCTGTTTACCAAAAACATCGCCTCCTGATAAACAAACATAGGAGGTCCAGCCTGCCCGGTGAC-AAC-TTAAACGGCCTCGGTACCCTGACCGCGCGAAGGTAGCGTAATCACTTGTTCTTTAAATAGGGACCTGTATCAACGGCATCACGAGGGCTAGACTGTCTCATCTGTCTAATCAGTGAACCTGATCTCTTCGTGAAAAAGCGAAGATTAAAATATAAGACAAGAAGACCCCATGGAGCTTTAAAC-CTAA-CGATACCTTCGT-TTA-TAAAAGCCT-AAAAAAA-CAGGAA--GCCTGTCG-GCCCGTTTTAGGATGGGGCATCCGAGGAGTATAGCCTAGCCTCCCCGACGTTAAA------------TTATCTAA-GACAT-ACAAGTCTATGAAACAGAAAA-CTGACGTAATGTGATCCGCAA---------------TCGATCAACGAACCAAGTTACCCTGGGGATAACAGCGCCATCCACTTTGAGAGTTCCTATCGACAAGTGGGTTTACGACCTCGATGTTGGATCAGGGTATCCCAGTGGTGCAGCCGCTACTAAAGGTT
		</sequence>
		<sequence>
			<taxon idref="latifronsMORC10"/>
			GGCATCATTGATGGCCTTTCAGGACTGAATCGTTCTGTTGATGAATACCCAGTGGAAACTATCTCGAAAAGGTTTAGATATGATATAGCCTTAGTTTCAACTCTAAAAGACATGGAAGAGGATATCCTCGAAGGCCTAAAATCTCTGGATTTGGAGGAATACCTAAGTGGTCCTTTTACTGTTGTGGTCAAGGAATCATGTGATGGAATGGGAGATGTCAGTGAGAAGCATGGCAATGGTCCTGCAGTCCCTGAGAAAGCAGTACGTTTCTCGTTTACAATCATGAACATCAGTGTCCCCAACAACAGTGGGTTTGTTAGAATATTTGAAGAGTCCAAACCAAACTCTGAACTATGCTGCAAGCCCCTTTGTCTAATGCTTGCTGATGAATCAGACCATGAAACTTTAACAGCTATCTTAAGTCCTTTGATAGCTGAAAGAGAAGCCATGAAAACCAGTGAGCTCATGCTGGAAATAGGAGGAATCCTCAGAAGTTTCAAGTTTATGTTTCGTGGTACAGGGTACGATGAGAAACTTGTCAGAGACGTGGAAGGACTTGAAGCTTCTGGCTCTGTCTATATTTGTACYCTCTGTGATGCTACTAGACTGGAAGCTTCTCAAAACTTAGTCTTCCATTCTATTACCAGAAGTCATTCTGAGAACTTGCAGCGCTATGAGACATGGAGATCAAACCCCTACCATGAATCTGTTGATGAACTTCGTGACAGAGTTAAGGGAGTTTCGGCAAAGCCATTTATTGAAACCCTCCCATCGATTGATGCCTTACATTGTGACATTGGAAATGCAGCTGAGTTTTACAGAATATTTCAGCTAGAAATAGGGGAGGTCTACAAAAACCCCAATGTAACCAAAGAAGAGAGAAAGAAATGGCAGGTGTTACTTGACAAACATCTTAGAAAG?????????????????????????????????????????????????????????????????????TGCCCTCTA--ACCTCAACTTCAGG-CCGAGGAGTTGGTATCAGGCACAG-AACC------CTAGCCCATAACACCTAGT-ACCGCCACGCCCCCAAGGGTAATT-CAGCAGTGATAAACATTGTTAAATAAGCGTTA-GCTTGATTCAGTTACGAAAG-AAGAGAGCCGGCAAAYAC--AGTGCCAGCCGCCGCGGTTATACTG-TGGGCTCAAGTTGATAG-CATTCGGCGTT-AAACGTGGTTAAAAGTCTTCCC--AATGGGG-TGGAA-CGCCCTCTT-AGTAGTTTTAAGCTTGAGGTCAGG-AATATCAA-AAACGAAAGTTACCCCAATAACCCTTTGAACCCACGACAACTGGA-AAACAAACTGGGATTAGATACCCCACTATGTCTAG-TCGTAA----ATTAACTCACAT-CAAAAA--TGCCTGGGGA-CTACGAGCT-AAGCTTAAAACCCAAAGGATTTGACGGTGTCCCACCCACCTAGAGGAGCCTGTCCC-ATAATCGATAACCCCCGTTTTACCTTACCACTTCTTGCTT--AGTCCGTATACCGCCG--TCGTAAGCTCACCACGTGAGTG-TT----AGTG----AGCAAAAAGG-----TTCT--ACCAAAACGTCAGGTCTAGGTGCAACTTATGGAGTGGT-GCGAGATGGGCTACAATTTCTTATATAGAACAAACGAAA-AG-CTAACTGAAA--CTCAG-CTAT-G-AAGGTGGATTTAGGAGTAAAAGAAA-ACTAGAGCGTTTTTTTTAAT--TAGGCCCTGGGATACGTACACACCGCCCGTCGCTCTCTTCGAC-ATTACTTG--CTCAT-GTATATAACACCTTTC-CCCCTCCCCCCTAGAAGAGATAAGTCGTAACATGGTAAGTGTACTGGAAAGTGCACTTAGAATA-ACAAAATATAGCTTATTT---AAAGCATTTCGCTTA-CACCGAAAA-AATGTCTGTTA-GCC-CGGACTATTTTG--A-GCCTAAA
			AC-CTAGCCCACGCACGCGCACAAAAACATTCACA-TACATACA--TTTACACACAAAAGCATTTCCTCTTTCAGA-GTAGTGGTGAACAAAAACCTT-CTTGGAGCTAAAGG--CTGAGTACCGTAAGGGAATGGTGAAA-TAGAGCTGAAATAGA-ATTAAAGCTACT-AAAAGCAGAGT---CAGCTCTCGTACCTTTTGCATCATGGTCTAACTAGTAAATTAGAGCATAATAAGCCTTTT--AGTTCTACATCCCGAAACTAGGCGAGCTACTTCGAGATAGCTACCCT-GAGCGAA-CCCGTCTCTGTTGCAAAAGAGTGGGAAAATCTCCAAGTAGCGGCGATATACCTATCGAGCTTAGAGATAGCTGGTTATTCAGGAAAAGAATTTTAGTTCTACTT-TAAGAC-TGTAA-AATTTTATAAA---ACATAAA-ACCCAGCTTAAAAGCTA-TTCAAATAGGGCACAGCTTATTTGAACAAGGACACAGCCTATTAAATAGGGTAATTTCCCCAAAAAAAAAATAAGTGGGCCTAACAGCAGCCACCTTTAAAACCGCGTCAAAGCATCA-TTTTTTCCG-ATACATAA-TCCCACTAACCTCTTCCCAACCCT-TTATTAT-TACTGAATGATTTTATACAACTATAAAACACCTTCTGTTAGAACTAGTAACAAGAAGTCGACCTTCTCCTAAA-TACAAACTTAAACCAGATTT-GAC-----------AA------------------GCTGCTGGTATT-TA-AC----GCAAATGATTAAAC-CTGC-TCGCGTTACCCTGACACTAGTGTATTAAAGGAAAGATTAAAAGACAGAAAAGGAACTCGGCAAATACTCAGCCCCGCCTGTTTACCAAAAACATCGCCTCCTGATAAACAAACATAGGAGGTCCAGCCTGCCCGGTGAC-AAC-TTAAACGGCCTCGGTACCCTGACCGCGCGAAGGTAGCGTAATCACTTGTTCTTTAAATAGGGACCTGTATCAACGGCATCACGAGGGCTAGACTGTCTCATCTGTCTAATCAGTGAACCTGATCTCTTCGTGAAAAAGCGAAGATTAAAATATAAGACAAGAAGACCCCATGGAGCTTTAAAC-CCAA-CGATACCTTCGT-TTA-TAAAAGCCT-AAAAAAA-CAGGAA--GCCTGTCG-GCCCGTTTTAGGATGGGGCATCCGAGGAGTATAGCCTAGCCTCCCCGACGTTAAA------------TTATCTAA-GACAT-ACAAGTCTATGAAACAGAAAA-CTGACGTAATGTGATCCGCAA---------------TCGATCAACGAACCAAGTTACCCTGGGGATAACAGCGCCATCCACTTTGAGAGTTCCTATCGACAAGTGGGTTTACGACCTCGATGTTGGATCAGGGTATCCCAGTGGTGCAGCCGCTACTAAAGGTT
		</sequence>
		<sequence>
			<taxon idref="latifronsMVZ245150"/>
			GGCATCATTGATGGCCTTTCAGGACTGAATCGTTCTGTTGATGAATACCCAGTGGAAACTATCTCGAAAAGGTTCAGATATGATRTAGCCYTAGTTTCAACTCTAAAAGACATGGAAGAGGATATCCTCGAAGGCCTAAAATCTCTGGATTTGGAGGAATACCTAAGTGGTCCTTTYACTGTTGTGGTCAAGGAATCATGTGATGGAATGGGAGATGTCAGTGAGAAGCATGGCAATGGTCCTGCAGTCCCTGAGAAAGCAGTACGTTTCTCGTTTACAGTCATGAACATCAGTGTYCCCAACAACAGTGGGTTTGTTAGAATCTTTGAAGAGTCCAAACCAAACTCTGAACTTTGCTGCAAGCCCCTTTGTCTAATGCTTGCTGATGAATCAGACCATGAAACTTTAACAGCTATCTTAAGTCCTTTGATAGCTGAAAGAGAAGCCATGAAAACYAGTGAGCTCATGCTGGAAATAGGAGGAATCCTCAGAAGTTTCAAGTTTATGTTTCGTGGTACAGGGTACGACGAGAAACTTGTCAGAGACGTGGAAGGACTTGAAGCTTCTGGCTCTGTCTATATTTGTACCCTCTGTGATGCTACTAGACTGGAAGCTTCTCAGAACTTAGTCTTCCATTCTATTACCAGAAGTCATTCTGAGAACTTRCAGCGTTATGAGACATGGAGATCAAACCCCTACCATGAATCTGTTGATGAACTWCGTGACAGAGTTAAGGGAGTTTCRGCAAAGCCATTTATTGAAACCCTCCCATCGATTGACGCCTTACATTGTGACATTGGAAATGCAGCTGAGTTTTACAGAATATTTCAGCTAGAAATAGGGGAGGTCTACAAAAACCCCAATGTCACCAAAGAAGAGAGAAAGAAATGGCAGGTGTTACTTGACAAACATCTTAGAAAGGATCCTGGTCTTACTATC---GA-CTGTCTTTCAACTTACACATGCAAGTATCCGCATAACCGTGAGAATGCCCTCTA--ACCTCAACTTCAGG-CCGAGGAGTTGGTATCAGGCACAG-AACC------CTAGCCCATAACACCTAGT-ACCGCCACGCCCCCAAGGGTAATT-CAGCAGTGATAAACATTGTTAAATAAGCGTTA-GCTTGATTCAGTTACGAAAG-AAGAGAGCCGGCAAATAC--AGTGCCAGCCGCCGCGGTTATACTG-TGGGCTCAAGTTGATAG-CATTCGGCGTT-AAACGTGGTTAAAAGTCTTCCC--AATGGGG-TGGAA-CGCCCTCTT-AGTAGTTTTAAGCTTGAGGTCAGG-AATATCAA-AAACGAAAGTTACCCCAATAACCCTTTGAACCCACGACAACTAGA-AAACAAACTGGGATTAGATACCCCACTATGTCTAG-TCGTAA----ATTAACTCACAT-CAAAAA--TGCCTGGGGA-CTACGAGCT-AAGCTTAAAACCCAAAGGATTTGACGGTGTCCCACCCACCTAGAGGAGCCTGTCCC-ATAATCGATAACCCCCGTTTTACCTTACCACTTCTTGCTT--AGTCCGTATACCGCCG--TCGTAAGCTCACCACGTGAGTG-TT----AGTG----AGCAAAAAGG-----TTCT--ACCAAAACGTCAGGTCTAGGTGCAACTTATGGAGTGGT-GCGAGATGGGCTACAATTTCTTATATAGAACAAACGAAA-AG-CTAACTGAAA--CTCAG-CTAT-G-AAGGTGGATTTAGGAGTAAAAGAAA-ACTAGAGCGTTTTTTTTAAT--TAGGCCCTGGGATACGTACACACCGCCCGTCGCTCTCTTCGAC-ATTACTTG--CTCAT-GTATATAACACCTTTC-CCCCTCCCCCCTAGAAGAGATAAGTCGTAACATGGTAAGTGTACTGGAAAGTGCACTTAGAATA-ACAAAATATAGCTTATTT---AAAGCATTTCGCTTA-CACCGAAAA-AATGTCTGTTA-GCC-CGGACTATTTTG--A-GCCTAAA
			AC-CTAGCCCACGCACGCGCACAAAAACATTCACA-CACACACACATTTACACACAAAAGCATTTCCTCTTTCAGA-GTAGTGGTGAACAAAAATCTT-CTTGGAGCTAAAGA--CTGAGTACCGTAAGGGAATGGTGAAA-TAGAGCTGAAATAGA-ATTAAAGCTACT-AAAAGCAGAGT---CAGCTCTCGTACCTTTTGCATCATGGTCTAACTAGTAAATTAGAGCATAATAAGCCTTTT--AGTTCTACATCCCGAAACTAGGCGAGCTACTTCGAGATAGCTACCCT-GAGCGAA-CCCGTCTCTGTTGCAAAAGAGTGGGAAAATCTCCAAGTAGCGGCGATATACCTATCGAGCTTAGAGATAGCTGGTTATTCAGGAAAAGAATTTTAGTTCTACTT-TAAGAC-TGTAA-AATTTTATAAA---ACATAAA-ACCCAGCTTAAAAGCTA-TTCAAATAGGGCACAGCTTATTTGAACAAGGACACAGCCTATTAAATAGGGTAATTCCCCCCTCAAAAAAATAAGTGGGCCTAACAGCAGCCACCTTTGAAACCGCGTCAAAGCATCA-TTTTTTCCG-ATATATAA-TCCCACTAACCTCTTCCCAACCCT-TTATTAT-TACTGAATGATTTTATACAACTATAAAACACCTTCTGTTAGAACTAGTAACAAGAAGTCGACCTTCTCCTAAA-TACAAACTTAAACCAGATTT-GAC-----------AA------------------GCTGCTGGTATT-TA-AC----GCAAATGATTAAAT-CTGC-TCGCGTTACCCTGACACTAGTGTATTAAAGGAAAGATTAAAAGACAGAAAAGGAACTCGGCAAATACTCAGCCCCGCCTGTTTACCAAAAACATCGCCTCCTGATAAACAAACATAGGAGGTCCAGCCTGCCCGGTGAC-AAC-TTAAACGGCCTCGGTACCCTGACCGCGCGAAGGTAGCGTAATCACTTGTTCTTTAAATAGGGACCTGTATCAACGGCATCACGAGGGCTAGACTGTCTCATCTGTCTAATCAGTGAACCTGATCTCTTCGTGAAAAAGCGAAGATTAAAATATAAGACAAGAAGACCCCATGGAGCTTTAAAC-CTAA-CGATACCTTCGT-TTA-TAAAAGCCT-AAAAAAA-CAGGAA--GCCTGTCG-GCCCGTTTTAGGATGGGGCATCCGAGGAGTATAGCCTAGCCTCCCCGACGTTAAA------------TTATCTAA-GACAT-ACAAGTCTATGAAACAGAAAA-CTGACGTAATGTGATCCGCAA---------------TCGATCAACGAACCAAGTTACCCTGGGGATAACAGCGCCATCCACTTTGAGAGTTCCTATCGACAAGTGGGTTTACGACCTCGATGTTGGATCAGGGTATCCCAGTGGTGCAGCCGCTACTAAAGGTT
		</sequence>
		<sequence>
			<taxon idref="latifronsT29"/>
			GGCATCATTGATGGCCTTTCAGGACTGAATCGTTCTGTTGATGAATACCCAGTGGAAACCATCTCGAAAAGGTTTAGATATGATATAGCCTTAGTTTCAACTCTAAAAGACATGGAAGAGGATATCCTCGAAGGCCTAAAATCTCTGGATTTGGAGGAATACCTAAGTGGTCCTTTTACTGTTGTGGTCAAGGAATCATGTGATGGAATGGGAGATGTCAGTGAGAAGCATGGCAATGGTCCTGCAGTCCCTGAGAAAGCAGTACGTTTCTCGTTTACAATCATGAACATCAGTGTCCCCAACAACAGTGGGTTTGTTAGAATATTTGAAGAGTCCAAACCAAACTCTGAACTATGCTGCAAGCCCCTTTGTCTAATGCTTGCTGATGAATCAGACCATGAAACTTTAACAGCTATCTTAAGTCCTTTGATAGCTGAAAGAGAAGCCATGAAAACCAGTGAGCTCATGCTGGAAATAGGAGGAATCCTCAGAAGTTTCAAGTTTATGTTTCGTGGTACAGGGTACGATGAGAAACTTGTCAGAGACGTGGAAGGACTTGAAGCTTCTGGCTCTGTCTATATTTGTACTCTCTGTGATGCTACTAGACTGGAAGCTTCTCAAAACTTAGTCTTCCATTCTATTACCAGAAGTCATTCTGAGAACTTGCAGCGCTATGAGACATGGAGATCAAACCCCTACCATGAATCTGTTGATGAACTTCGTGACAGAGTTAAGGGAGTTTCGGCAAAGCCATTTATTGAAACCCTCCCATCGATTGATGCCTTACATTGTGACATTGGAAATGCAGCTGAGTTTTACAGAATATTTCAGCTAGAAATAGGGGAGGTCTACAAAAACCCCAATGTAACCAAAGAAGAGAGAAAGAAATGGCAGGTGTTACTTGACAAACATCTTAGAAAG??????????????????????????????????????????????????????????????????????????????????????????????????????????????????????????????????????????????????AGT-ACCGCCACGCCCCCAAGGGTAATT-CAGCAGTGATAAACATTGTTAAATAAGCGTTA-GCTTGATTCAGTTACGAAAG-AAGAGAGCCGGCAAATAC--AGTGCCAGCCGCCGCGGTTATACTG-TGGGCTCAAGTTGATTG-CATTCGGCGTT-AAACGTGGTTAAAAGTCTTCCC--AATGGGG-TGGAA-CGCCCTCTT-AGTAGTTTTAAGCTTGAGGTCAGG-AATATCAA-AAACGAAAGTTACCCCAATAACCCTTTGAACCCACGACAACTAGA-AAACAAACTGGGATTAGATACCCCACTATGTCTAG-TCGTAA----ATTAACTCACAT-CAAAAA--TGCCTGGGGA-CTACGAGCT-AAGCTTAAAACCCAAAGGATTTGACGGTGTCCCACCCACCTAGAGGAGCCTGTCCC-ATAATCGATAACCCCCGTTTTACCTTACCACTTCTTGCTT--AGTCCGTATACCGCCG--TCGTAAGCCCACCACGTGAGTG-TT----AGTG----AGCAAAAAGG-----TTCT--ACCCGTACGTCAGGTCTAGGTGCAACTTATGGAGTGGT-GCGAGATGGGCTACAATTTCTTATATAGAACAAACGAAA-AG-CTAACTGAAA--CTCAG-CTAT-G-AAGGTGGATTTAGGAGTAAAAAGAA-ACTAGAGCGTTTTTTTTAAT--TAGGCCCTGGGATACGTACACACCGCCCGTCGCTCTCTTCGAC-ATTACTTG--CTCAT-GTATATAACACCTTTC-CCCCTCCCCCCTAGAAGAGATAAGTCGTAACATGGTAAGTGTACTGGAAAGTGCACTTAGAATA-ACAAAATATAGCTTATTT---AAAGCATTTCGCTTA-CACCGAAAA-AATGTCTGTTA-GCC-CGGACTATTTTG--A-GCCTAAA
			AC-CTAGCCCACGCACGCACACAAAAACATTCACA-CACACACA--TTTACACACAAAAGCATTTCCTCTTTCAGA-GTAGTGGTGAACAAAAACCTT-CTTGGAGCTAAAGA--CTAAGTACCGTAAGGGAATGGTGAAA-TAGAGCTGAAATAGA-ACTAAAGCTACT-AAAAGCAGAGT---CAGCTCTCGTACCTTTTGCATCATGGTCTAACTAGTAAATTAGAGCATAATAAGCCTTTT--AGTTCTACATCCCGAAACTAGGCGAGCTACTTCGAGATAGCTACCCT-GAGCGAA-CCCGTCTCTGTTGCAAAAGAGTGGGAAAATCTCCAAGTAGCGGCGATATACCTATCGAGCTTAGAGATAGCTGGTTATTCAGGAAAAGAATTTTAGTTCTACTT-TAAGAC-TGTAA-AATTTTATAAA---ACATAAA-ACCCAGCTTAAAAGCTA-TTCAAATAGGGCACAGCTTATTTGAACAAGGACACAGCCTATTAAATAGGGTAATTCCCCCCCAAAAAAAA---GTGGGCCTAACAGCAGCCACCTTTGAAACCGCGTCAAAGCATCA-TTTTTTCCG-ATACATAA-TCCCACTAACCTCTTCCCAACCCT-TTATTAT-TACTGAATGATTTTATACAACTATAAAACACCTTCTGTTAGAACTAGTAACAAGAAGTCGACCTTCTCCTAAA-TACAAACTTAAACCAGATTT-GAC-----------AA------------------GCTGCTGGTATT-TA-AC----GCAAATGATTATAT-CTGC-TCGCGTTACCCTGACACTAGTGTATTAAAGGAAAGATTAAAAGACAGAAAAGGAACTCGGCAAATACTCAGCCCCGCCTGTTTACCAAAAACATCGCCTCCTGATAAACAAACATAGGAGGTCCAGCCTGCCCGGTGAC-AAC-TTAAACGGCCTCGGTACCCTGACCGCGCGAAGGTAGCGTAATCACTTGTTCTTTAAATAGGGACCTGTATCAACGGCATCACGAGGGCTAGACTGTCTCATCTGTTTAATCAGTGAACCTGATCTCTTCGTGAAAAAGCGAAGATTAAAATATAAGACAAGAAGACCCCATGGAGCTTTAAAC-CCAA-CGATACCTTCGT-TTA-TAAAAGCCT-AAAAAAA-CAGGAA--GCCTGTCG-GCCCGTTTTAGGATGGGGCATCCGAGGAGTATAGCCTAGCCTCCCCGACGTTAAA------------TTATCTAA-GACAT-ACAAGTCTATGAAACAGAAAA-CTGACGTAATGTGATCCGCAA---------------TCGATCAACGAACCAAGTTACCCTGGGGATAACAGCGCCATCCACTTTGAGAGTTCCTATCGACAAGTGGGTTTACGACCTCGATGTTGGATCAGGGTATCCCAGTGGTGCAGCCGCTACTAAAGGTT
		</sequence>
		<sequence>
			<taxon idref="acridoidesKMH23734"/>
			GGCATCATTGATGGCCTTTCAGGACTGAATCGTTCTGTTGATGAGTACCCAGTGGAAGCTATTTCAAAAAGGTTTAGATATGATGTAGCCTTAGTTTCAACTCTAAAAGACATGGAAGAGGATATCCTTGAAGGCCTAAAGTCTCAGGATTTGGAGGAATACCTTAGTGGTCCTTTCACTGTTGTGGTCAAAGAATCTTGCGATGGAATGGGAGATGTCAGTGAGAAGCATGGCAGTGGTCCTGCAGTTCCTGAGAAAGCAGTACGTTTTTCATTCACAATCATGAACATCAGTGTCCCCAACAACAGTGGCTTYGTTAGAATATTTGAAGAGTCCAAACCAAACTCTGAACTTTGCTGCAAGCCACTTTGTCTAATGCTTGCTGATGAATCAGACCATGAAACTTTAACAGCTATCTTAAGCCCTTTGATAGCTGAAAGAGAAGCCATGAAATCCAGTGAGCTCATGCTGGAAATAGGAGGAATCCTCAGAAGTTTCAAGTTTATGTTTCGTGGTACGGGGTATGATGAGAAGCTTGTCAGAGAAGTGGAAGGATTGGAAGCTTCTGGCTCTGTCTATATTTGTACCCTCTGTGATGCTACTAGACTGGAAGCATCTCAGAACTTAGTCTTCCATTCTATTACCAGAAGTCATTCTGAGAACTTACAGCGATATGAAACATGGAGATCCAACCCGTACCATGAATCTGTTGATGAACTTCGTGACAGAGTTAAAGGAGTTTCAGCAAAGCCATTTATTGAAACCCTCCCGTCGATTGATGCCTTACACTGTGACATTGGAAATGCAGCTGAGTTTTATAGAATATTTCAGCTAGAAATAGGGGAGGTCTACAAAAACCCCAATGTGACTAAAGAAGAGAGAAAGAAATGGCAGACGTTACTTGACAAACATCTAAGAAAGGATCCTGGTCTTACCATC---AG-CTACCCCTTAATCTACACATGCAAGTATCCGCACACCCGTGAGAACGCCCTTTA--ACCTCTA-CCCAGG-CTAAGGAGCCGGTATCAGGCACAG-ACCT------CTGGCCCATGACACCTAGTTTATACCACGCCCCCAAGGGTTATT-CAGCAGTGATTAATATTGCCTCATAAGCGCTA-GCTTGACTCAGTGAAAAGGA-AC-AGGGTTGGCTAAAACTAGGTGCCAGCCGCCGCGGCTAAACCAGT-GACCCAAGTTGATGG-CTTTCGGCGTT-AAGCGTGGTTAGATGCATATG---CATAGAG-TAAAA-CGCACACTT-AGCGGTGACAAGCCTGCTGTCTGGA-ACGCC---TAATAAC----ACTCTAATTACTCCTCGAACCCACGACAACTAGAT-TACAAACTGGGATTAGATACCCCACTATGCCTAG-TCGTAAACA--------TAG----CA-CA--CGCCTGGGAA-CTACGAGCC-TAGCTTAAAACCCAAAGGAATTGACGGTGTCCCACCCACCTAGAGGAGCCTGTCCC-ATAATCGATTATACCCGCTTTACCCTACCGCTTCTATCCG--AGTTAGTATACCGCCG--TCGTAAGTCTACCATGTGAATG-AA----AGTG----GGCTAAATAG----CCTCCCCGCACATACGTCAGGTCAGGGTGCAGCTTATGGAGCGGA-GCGAGATGGGCTACAATTTCTAGCATAGAACAAACGGAA-AA-CCTAATGAAA---CCAG-TTATTG-AAGGTGGATTTAGCAGTAAAAAGAC-A-TAGAGTAGTCTTTTTAAC--AAGGCACTGGGACGTGTACACACCGCCCGTCACCCTCTTCGAT-TAT--CAC---AGCTT-CACAC-AGCTAT---------CTACCCTAGAAGAGGTAAGTCGTAACATGGTAAGCGTACTGGAAAGTGCGCTTGGTTCA-ACAGAC????????????????????????????????????????????????????????????????????????????????
			??????????????????????????????????????????????????????????????????????????????????????????????????????????????????????????????????????????????????????????????????????????????????????????????????????TTTTGCATCATGGTTCAACTAGTCAAATAGAGCACAATAA-GCTTTT--AGTTCAACACCCCGAAACTTGGCGAGCTACTTCGAAACAGCTTCATA-GAGCCAA-CCCGTCTCTGTCGCAAAAGAGTGGGAAGATTTCCAAGTAGAGGCGATAAACCTACCGAGCCTAGAGATAGCTGGTTATTCAGGAAAAGAATTTTAGTTCTACTT-TAAGAC-TCTAC-TGTTACCTCAA---ACAAACC-GCTCAGCTTAAAAGTTA-TTCAAATAGGGCACAGCCTATTTGAAATAGGATACAACCTAAAATTTAGGGTA-AGACCTAGCATGGTAAAAAAGTGGGCCTAAAAGCAGCCACCTTTTTAAAAGCGTCAATGCTTAC-TTGCACTCG-CACAACAAATTCCACTACTTCTT-ATCAACCC--TACACCACTACTGAATGATTTTATATTTTTATAAAACACCCCCTGTTGAAACTAGTAACAAGAAATCGAATTTCTCCTAGA-TACAAGCTTAGACCAGCACT-GACCAACTACTGGTATTTAACGCAA-GTGCCCCCACTGTAGCAACG-T-TATTTT--CAAAGCCTACTA---TGCTTTGCGTTACCCTAACACCAGCGTATCCTAGGAAAGATTAAAAGAAAGGGAAGGAACTCGGCAAA-ACC-AGCCCCGCCTGTTTACCAAAAACATCACCTTCTGCT---AACCCATAGAAGGCCCAGCCTGCCCGGTGAC-AAAGTTTAACGGCCTCGGTACCCTAACCGAGCGAAGGTAGCATAATCACTTGTTCTTTAAATAGGGACCTGTATCAACGGCATCACGAGGGTTGAACTGTCTCCCCTTTTTAATCAGTGAATCTGACCTCTTCGTGAAGAAGCGAAGATATAAATATAAGACGAGAAGACCCCATGGAGCTTCAAAC-AAAG-TAACACCCTCTT-CTACCCCTA-CCA-TAATAAA-CAAGAG--CCCTGTTA-ACTAGCTTTTGGATGGGGCATCCAAGGAGTATAATCTAACCTCCCTGACAACT---------------TATCTCA-GAGCT-ACTACTCTAAGAAACAGCAAA-CTGATGTAATATGACCCGATT--------------ATCGATCAACGAACCAAGTTACCCTGGGGATAACAGCGCAATCCATTTCAAGAGTCCTTATCGACAAATGGGTTTACGACCTCGATGTTGGATCAGGGTACCCCAGTGGTGCAGCCGCTACTAAAGGTT
		</sequence>
		<sequence>
			<taxon idref="acridoidesMCZFS23014"/>
			GGCATCATTGATGGCCTTTCAGGACTGAATCGTTCTGTTGATGAGTACCCAGTGGAATCTATTTCAAAAAGGTTTAGATATGATGTAGCCTTAGTTTCAACTCTAAAAGACATGGAAGAGGATATCCTTGAAGGCCTAAAGTCTCAGGATTTGGAGGAATACCTTAGTGGTCCTTTCACTGTTGTGGTCAAAGAATCTTGCGATGGAATGGGAGATGTCAGTGAGAAGCATGGCAGTGGTCCTGCAGTTCCTGAGAAAGCAGTACGTTTTTCATTCACAATCATGAACATCAGTGTCCCCAACAACAGTGGCTTCGTTAGAATATTTGAAGAGTCCAAACCAAACTCTGAACTTTGCTGCAAGCCACTTTGTCTAATGCTTGCTGATGAATCAGACCATGAAACYTTAACAGCTATCTTAAGTCCTTTGATAGCTGAAAGAGAAGCCATGAAATCCAGTGAGCTCATRCTGGAAATAGGAGGAATCCTCAGAAGTTTCAAKTTTATGTTTCGTGGTACGGGGTATGATGAGAAGCTTGTCAGAGAAGTGGAAGGATTGGAAGCTTCTGGCTCTGTCTATATTTGTACCCTCTGTGATGCTACTAGACTGGAAGCATCTCAGAACTTAGTCTTCCATTCTATTACCAGAAGTCATTCTGAGAACTTACAGCGATATGAAACRTGGAGRTCCAACCCGTACCATGAATCTGTTGATGAACTTCGTGACAGAGTTAAAGGAGTTTCAGCAAAGCCATTTATTGAAACCCTCCCGTCGATTGATGCCTTACACTGTGACATTGGAAATGCAGCTGAGTTTTATAGAATATTTCAGCTAGAAATAGGGGAGGTCTACAAAAACCCCAATGTGACTAAAGAAGAGAGAAAGAAATGGCAGACGTTACTTGACAAACATCTAAGAAAGGATCCTGGTCTTACCATC---AG-CTACCCTTTAATCTACACATGCAAGTATCCGCACGCCCGTGAGAACGCCCTTTA--ACCTCTA-CCCAGG-CTAAGGAGCCGGTATCAGGCACAG-ACCT------CTGGCCCATGACACCTAGTTTTTACCACGCCCCCAAGGGTTATT-CAGCAGTGATTAATATTGCCTCATAAGCGCTA-GCTTGACTCAGTGAAAAGGA-AC-AGGGTTGGCTAAAACTAGGTGCCAGCCGCCGCGGCTAAACCAGT-GACCCAAGTTGATGG-CTTTCGGCGTT-AAGCGTGGTTAGATGCATATA---CATAGAG-TAAAA-CGCACACTT-AGCGGTGACAAGCCTGCTGTCTGGA-ACGCC---TAATAAC----ACTCTAATTACTCCTCGAACCCACGACAACTAGAT-TACAAACTGGGATTAGATACCCCACTATGCCTAG-TCGTAAACA--------TAG----CA-CA--CGCCTGGGAA-CTACGAGCC-TAGCTTAAAACCCAAAGGAATTGACGGTGTCCCACCCACCTAGAGGAGCCTGTCCC-ATAATCGATTATACCCGCTTTACCCTACCGCTTCTATCCG--AGTTAGTATACCGCCG--TCGTAAGTCTACCATGTGAATG-AA----AGTG----GGCTAAATAG----CCTCCCCGCACATACGTCAGGTCAGGGTGCAGCTTATGGAGCGGA-GCGAGATGGGCTACAATTTCTAACATAGAACAAACGGAA-AA-CCTAATGAAA---CCAG-TTATTG-AAGGTGGATTTAGCAGTAAAAAGAC-A-TAGAGTAGTCTTTTTAAC--AAGGCACTGGGACGTGTACACACCGCCCGTCACCCTCTTCGAT-TAT--CAC---AGCTT-CACAC-AGCTAT---------CTACCCTAGAAGAGGTAAGTCGTAACATGGTAAGCGTACTGGAAAGTGCGCTTGGTTCA-ACAGACCATAGCTTAACCT--AAAGTGGCCCGCTTA-CACCGAGCA-GATGTTTACTA-ACC-TAGACTGGTCTG--A-GCCTTAA
			GT-CTAGCCCAACCCC----------CCCCCCCCCCCCCCCGAT????????????????????????????????????????????????????????????????????????????????????????????????????????????????????????????????????????????????????????CCTTTTGCATCATGGTTCAACTAGTCAAATAGAGCACAATAA-GCTTTT--AGTTCAACACCCCGAAACTTGGCGAGCTACTTCGAAACAGCTTCATA-GAGCCAA-CCCGTCTCTGTCGCAAAAGAGTGGGAAGATTTCCAAGTAGAGGCGATAAACCTACCGAGCCTAGAGATAGCTGGTTATTCAGGAAAAGAATTTTAGTTCTACTT-TAAGAC-TCTAC-TGTTACCTCAA---ACAAACC-GCTCAGCTTAAAAGTTA-TTCAAATAGGGCACAGCCTATTTGAAATAGGATACAACCTAAAATTTAGGGTA-AGACCTAGCATGGTAAAAAAGTGGGCCTAAAAGCAGCCACCTTTTTAAAAGCGTCAATGCTTAC-TTGCACTCG-CACAACAAATTCCACTACTTCTT-ATCAACCC--TACACCACTACTGAATGATTTTATATTTTTATAAAACACCCCCTGTTGAAACTAGTAACAAGAAATCGAATTTCTCCTAGA-TACAAGCTTAGACCAGCACT-GACCAACTACTGGTATTTAACGCAA-GTGCCCCCACTGTAGCAACG-T-TATTTT--CAAAGCCTACTA---TGCTTTGCGTTACCCTAACACCAGCGTATCCTAGGAAAGATTAAAAGAAAGGGAAGGAACTCGGCAAA-ACC-AGCCCCGCCTGTTTACCAAAAACATCACCTTCTGCT---AACCCATAGAAGGCCCAGCCTGCCCGGTGAC-AAAGTTTAACGGCCTCGGTACCCTAACCGAGCGAAGGTAGCATAATCACTTGTTCTTTAAATAGGGACCTGTATCAACGGCATCACGAGGGTTGAACTGTCTCCCCTTTTTAATCAGTGAATCTGACCTCTTCGTGAAGAAGCGAAGATATAAATATAAGACGAGAAGACCCCATGGAGCTTCAAAC-AAAG-TAACACCCTCTT-CTACCCCCA-CCA-TAATAAA-CAAGAG--CCCTGTTA-ACTAGCTTTTGGATGGGGCATCCAAGGAGTATAATCTAACCTCCCTGACAACT---------------TATCTCA-GAGCT-ACTACTCTAAGAAACAGCAAA-CTGACGTAATATGACCCGATT--------------ATCGATCAACGAACCAAGTTACCCTGGGGATAACAGCGCAATCCATTTCAAGAGTCCTTATCGACAAATGGGTTTACGACCTCGATGTTGGATCAGGGTACCCCAGTGGTGCAGCCGCTACTAAAGGTT
		</sequence>
		<sequence>
			<taxon idref="acutirostrisEBG1314"/>
			GGTATTATTGATGGCCTTTCAGGACTGAATCGTTCTGTTGATGAATACCCCGTGGAAGCTATTTCTAAAAGGTTTAGATATGATGCAGCCTTAGTTTCAACTTTAAAAGACATGGAAGAKGATATCCTTGAAGGCTTAAAATCTCAGGATTTGGAGGAATACCTAAGTGGTCCTTTCACTGTGTTGGTCAAAGAATCTTGTGATGGAATGGGAGATGTCAGCGAGAAGCATGGCTGTGGTCCTGCAGTTCCTGAGAAAGCAGTACGTTTTTCATTCACAATCATGAACATCAGTGTTCCCAACAACAGTGGGTCTATTAGAATATTTGAAGAAACCAAACCAAACTCTGAACTTTGCTGCAAACCTCTTTGTCTAATGCTTGCCGATGAATCGGATCATGAAACWTTAACAGCTATCTTAAGTCCTTTGATAGCTGAGAGAGAAGCCATGAAATCCAGTGAGCTCATGCTGGAGATAGGAGGAATTCTTAGAAGTTTCAAATTTATATTTCGTGGTACGGGGTATGATGAGAAACTTGTGAGAGAAGTGGAAGGACTGGAAGCTTCAGGGTCTGTCTATATCTGTACTCTCTGTGATGCTACTCGACTGGAAGCTTCTCAGAACTTAGTCTTCCATTCTATTACCAGAAGTCATTCTGAGAACTTACAGCGCTATGAGATGTGGAGAACCAACCCCCACCATGAATCTGTTGATGAGCTTCGCGACAGAGTGAAAGGAGTTTCAGCAAAGCCATTTATTGAAACCCTCCCGTCCATTGATGCCTTACATTGTGACATTGGAAATGCAGCTGAATTTTACAGAATATTTCAGCTAGAAATAGGGGAGGTCTACAAAAACCACAATGCACCAAAAGAAGAGCGAAAGAAATGGCAAACGATGCTTGACAAACACCTTAGAAAGGGTCCTAACCTTATTATC---AG-CTTTTTTTTAACCTACACATGCAAGTCTCCGCACACCCGTGAAAACGCCCTTTA--AACCTTG-CCCAGG-TAAAGGAGCCGGCATCAGGCGCA--ATT-------CCTGCCCACAACGCCTAGT-CCCGCCACACCCCCAAGGGTAAT--CAGCAGTGATAAACATTGTC-CATAAGCGAC-AGCTTGACCCAGTTAAAAACA-AT-AGGGCCGGCCAACAC--GGTGCCAGCCGCCGCGGCTACACCGCTGGGCTCAAGTTGATAA-CTTTCGGCGTT-AAGCGTGATTAAAGTATCC-CAACAATAAAG-TTAAA-TATAGACTT-AGCCGTAATAAGCTTGTCATTTGGA-AACCCAT-AAACGAAAGTTACTCTATTT-TTACTTGAACCCACGACAGTTAAG-AAACAAACTGGGATTAGATACCCCACTATGCCTAA-CCGTAAAAA-ATTAATTTACACCCCC-AA--CGCCCGGGAA-TTACGAGCCCAAACTTAAAACCCAAAGGACTTGACGGTGTCCCACCCACCTAGAGGAGCCTGTCCC-ATAATCGATACCCCCCGCTATACCTCGCCATTTTTTGCCTACAGTCTGTATACCTCCG--TCGTAAGCCTACCATGTGAATG-ACTG--AGTA----AGCTAAGCGG----CCCCC--GCCAACACGTCAGGTCAAGGTGCAACTTATGAAATGGT-AGACGATGGGCTACAATCTCTAATTTAGAATAAACGAA--AAACTGTATGAAA--CACA--GTAT-G-AAGGTGGATTTAGTAGTAAAAAGAA-AATAGTATATTCTTTTTAAC--TAGGCACTGGGACGTGTACACACCGCCCGTCACCCTCTTCAAC-AGCTT-CC--TTTA-CGTTAATAAC--CC---AATATTGCGCCCTAGAAGAGGCAAGTCGTAACATGGTAAGTGTACTGGAAAGTGCACTTGGATTA--CAAACTATAGCTTAAAT---AAAGCATCTCGCTTA-CACCGAGAA-GATATCTGCTA-ACC-CGGGTTATTTTG--A-GCCTAAA
			AT-CTAGCCCACACAA----ACCTCATGTATCACCC--ACCAAATACCATAAAAACAAAACATTTTAACTTACT-A-GTAAAGGTGATTGAAAGATTT-CTAGGAGCCCCAGA--CTTAGTACCGCAAGGGAACAATGAAA-TAAAACTGAAACAAA-TTTTAAGCCTCA-AAAAGCAAAGA-TTAAA-CCCTGTACCTTTTGCATCATGGTCTAGCTAGTCAAACCAAGCAAAACGAAACTTTT--AGTTCGACCCCCCGAAACTAGACGAGCTACTTCAAAATAGCCATTA--GGGCTAA-CCCGTCTCTGTTGCAAAAGAGTGGGATAATTTTTAAGTAGAGGTGACAAACCTACCGCGCCTAGAGATAGCTGGTTATTCAGGAAAAGAATTTTAGTTCTGCCT-TAAGC----CCA-CATGTACCTAA---AACAA--------GCTTAAGAGTTA-TTCAAATAAGGCACAGCTTATTTGAAGAAGGATACAACCTAAAAATCAGGGTAAAATACTGACTTAACAGATAAGTGGGCCCAAAAGCAGCCACCTTTAAAAAAGCGTCAAAGCTTTC-CTA--TACAACAACTG-AATTCCTCCAACAACA-TTCAACCCT--TCACCACTACTGAATAATTTTATA-CAATATAAAAGCCCTCCTGCTAGAACTAGTAATAAGAAATTGAATTTCTCCAAAA-TGTAAACTTAAGCCAACA-TGAACAAATCACTGGCAATTAACGTA-TATGAACCATTTATAGTAACA--CAC-CAA-GAAAATTCTATACATAT---TTACGTCACCCTAACACTAGAACATTTCAGGAAAGATTAAAAGAGGGAGAAGGAACTCGGCAAATTTT-AACCCCGCCTGTTTACCAAAAACATCGCCTCTTGCC---AAATTATAAGAGGTCCAGCCTGCCCAGTGAC-AAGATTCAACGGCCGCGGTATCCTAACCGTGCGAAGGTAGCATAATCACTTGTTCTTTAAATAAGGACTAGTATCAACGGCATCACGAGGGTTACACTGTCTCCTCCCTTCAATCAGTGAAACTGATCTCCCCGTGAAGAAGCTGGGATATTATTATAAGACGAGAAGACCCCATGGAGCTTTAAAC-TCAA-CAGCATCTTCTT-ACACTAAGA-CCA-AGAAAAC-TAAGGAAAAACTGCTT-GTTAGTTTTAGGTTGGGGTGACCGCGGAGAATAATTAAACCTCCACAACGAATGGGCAC--G--CCCTTATCCAA-GAGCA-ACCACTCTAAGAATCAACAAA-TTGACGTACTATGATCCGACAC--------------TCGATCAACGAACCAAGTTACCCTGGGGATAACAGCGCAATCCATTTCAAGAGCCCCTATCGACAAATGGGTTTACGACCTCGATGTTGGATCAGGGTATCCTAGTGGTGCAGCCGCTACTAAAGGTT
		</sequence>
		<sequence>
			<taxon idref="acutirostrisEBG1317"/>
			GGTATTATTGATGGCCTTTCAGGACTGAATCGTTCTGTTGATGAATACCCAGTGGAAGCTATTTCTAAAAGGTTTAGATATGATGCAGCCTTAGTTTCAACTTTAAAAGACATGGAAGAGGATATCCTTGAAGGCTTAAAATCTCAGGATTTGGAGGAATACCTAAGTGGTCCTTTCACTGTGTTGGTCAAAGAATCTTGTGATGGAATGGGAGATGTCAGCGAGAAGCATGGCTGTGGTCCTGCAGTTCCTGAGAAAGCAGTACGTTTTTCATTCACAATCATGAACATCAGTGTTCCCAACAACAGTGGGTCTATTAGAATATTTGAGGAAACCAAACCAAACTCTGAACTTTGCTGCAAACCTCTTTGTCTAATGCTTGCCGATGAATCGGATCATGAAACTTTAACAGCTATCTTAAGTCCTTTGATAGCTGAGAGAGAAGCCATGAAATCCAGTGAGCTCATGCTGGAGATAGGAGGAATTCTTAGAAGTTTCAAATTTATATTTCGTGGGACGGGGTATGATGAGAAACTTGTGAGAGAAGTGGAAGGACTGGAAGCTTCAGGGTCTGTCTATATCTGTACTCTCTGTGATGCTACTCGACTGGAAGCTTCTCAGAACTTAGTCTTCCATTCTATTACCAGAAGTCATTCTGAGAACTTACAGCGCTATGAGACGTGGAGAACCAACCCCCACCATGAATCTGTTGATGAGCTTCGCGACAGAGTGAAAGGAGTTTCAGCAAAGCCATTTATTGAAACCCTCCCGTCCATTGATGCCTTACATTGTGACATTGGAAATGCAGCTGAATTTTACAGAATATTTCAGCTAGAAATAGGGGAGGTCTACAAAAACCACAATGCACCAAAAGAAGAGCGAAAGAAATGGCAAACGATGCTTGACAAACACCTTAGAAAGGGTCCTAACCTTATTATC---AG-CTTTTTTTTAACCTACACATGCAAGTCTCCGCACACCCGTGAAAACGCCCTTTA--AACCTTG-CCCAGG-TAAAGGAGCCGGCATCAGGCGCA--ATT-------CCTCCCCACAACGCCTAGT-CCCGCCACACCCCCAAGGGTAAT--CAGCAGTGATAAACATTGTC-CATAAGCGAC-AGCTTGACCCAGTTAAAAACA-AT-AGGGCCGGCCAACAC--GGTGCCAGCCGCCGCGGCTACACCGCTGGGCTCAAGTTGATAA-CTTTCGGCGTT-AAGCGTGATTAAAGTATCC-CAACAATAAAG-TTAAA-TATAGACTT-AGCCGTAATAAGCTTGTCATTTGGA-AACCCAT-AAACGAAAGTTACTCTATTT-TTACTTGAACCCACGACAGTTAAG-AAACAAACTGGGATTAGATACCCCACTATGCCTAA-CCGTAAAAA-ATTAATTTACACCCCC-AA--CGCCCGGGAA-TTACGAGCCCAAACTTAAAACCCAAAGGACTTGACGGTGTCCCACCCACCTAGAGGAGCCTGTCCC-ATAATCGATACCCCCCGCTATACCTCGCCATTTTTTGCCTACAGTCTGTATACCTCCG--TCGTAAGCCTACCATGTGAATG-ACTG--AGTA----AGCTAAGCGG-----CCCCC-GCCAACACGTCAGGTCAAGGTGCAACTTATGAAATGGT-AGACGATGGGCTACAATCTCTAATTTAGAATAAACGAA--AAACTGTATGAAA--CACA--GTAT-G-AAGGTGGATTTAGTAGTAAAAAGAA-AATAGTATATTCTTTTTAAC--TAGGCACTGGGACGTGTACACACCGCCCGTCACCCTCTTCAAC-AGCTT-CC--TTTA-CGTTAATAAC--CC---AATATTGCGCCCTAGAAGAGGCAAGTCGTAACATGGTAAGTGTACTGGAAAGTGCACTTGGATTA--CAAACTATAGCTTAAAT---AAAGCATCTCGCTTA-CACCGAGAA-GATATCTGCTA-ACC-CGGGTTATTTTG--A-GCCTAAA
			AT-CTAGCCCACACAA----ACCTCATGTATCACCC--ACCAAATACCATAAAAACAAAACATTTTAACTTACT-A-GTAAAGGTGATTGAAAGATTT-CTAGGAGCCCCAGA--CTTAGTACCGCAAGGGAACAATGAAA-TAAAACTGAAACAAA-TTTTAAGCCTCA-AAAAGCAAAGA-TTAAA-CCCTGTACCTTTTGCATCATGGTCTAGCTAGTCAAACCAAGCAAAACGAAACTTTT--AGTTCGACCCCCCGAAACTAGACGAGCTACTTCAAAATAGCCATTA--GGGCTAA-CCCGTCTCTGTTGCAAAAGAGTGGGATAATTTTTAAGTAGAGGTGACAAACCTACCGCGCCTAGAGATAGCTGGTTATTCAGGAAAAGAATTTTAGTTCTGCCT-TAAGC----CCA-CATGTACCTAA---AACAA--------GCTTAAGAGTTA-TTCAAATAAGGCACAGCTTATTTGAAGAAGGATACAACCTAAAAATCAGGGTAAAATACTGACTTAACAGATAAGTGGGCCCAAAAGCAGCCACCTTTAAAAAAGCGTCAAAGCTTTC-CTA--TACAACAACTG-AATTCCTCCAACAACA-TTCAACCCT--TCACCACTACTGAATAATTTTATA-CAATATAAAAGCCCTCCTGCTAGAACTAGTAATAAGAAATTGAATTTCTCCAAAA-TGTAAACTTAAGCCAACA-TGAACAAATCACTGGCAATTAACGTA-TATGAACCATTTATAGTAACA--CAC-CAA-GAAAATTCTATACATAT---TTACGTCACCCTAACACTAGAACATTTCAGGAAAGATTAAAAGAGGGAGAAGGAACTCGGCAAATTTT-AACCCCGCCTGTTTACCAAAAACATCGCCTCTTGCC---AAATTATAAGAGGTCCAGCCTGCCCAGTGAC-AAGATTCAACGGCCGCGGTATCCTAACCGTGCGAAGGTAGCATAATCACTTGTTCTTTAAATAAGGACTAGTATCAACGGCATCACGAGGGTTACACTGTCTCCTCCCTTCAATCAGTGAAACTGATCTCCCCGTGAAGAAGCTGGGATATTATTATAAGACGAGAAGACCCCATGGAGCTTTAAAC-TCAA-CAGCATCTTCTT-ACACTAAGA-CCA-AGAAAAC-TAAGGAAAAACTGCTT-GTTAGTTTTAGGTTGGGGTGACCGCGGAGAATAATTAAACCTCCACAACGAATGGGCAC--G--CCCTTATCCAA-GAGCA-ACCACTCTAAGAATCAACAAA-TTGACGTACTATGATCCGACAC--------------TCGATCAACGAACCAAGTTACCCTGGGGATAACAGCGCAATCCATTTCAAGAGCCCCTATCGACAAATGGGTTTACGACCTCGATGTTGGATCAGGGTATCCTAGTGGTGCAGCCGCTACTAAAGGTT
		</sequence>
		<sequence>
			<taxon idref="acutirostrisEGB1315"/>
			GGTATTATTGATGGCCTTTCAGGACTGAATCGTTCTGTTGATGAATACCCAGTGGAAGCTATTTCTAAAAGGTTTAGATATGATGCAGCCTTAGTTTCAACTTTAAAAGACATGGAAGAGGATATCCTTGAAGGCTTAAAATCTCAGGATTTGGAGGAATACCTAAGTGGTCCTTTCACTGTGTTGGTCAAAGAATCTTGTGATGGAATGGGAGATGTCAGCGAGAAGCATGGCTGTGGTCCTGCAGTTCCTGAGAAAGCAGTACGTTTTTCATTCACAATCATGAACATCAGTGTTCCCAACAACAGTGGGTCTATTAGAATATTTGAAGAAACCAAACCAAACTCTGAACTTTGCTGCAAACCTCTTTGTCTAATGCTTGCCGATGAATCGGATCATGAAACTTTAACAGCCATCTTAAGTCCTTTGATAGCTGAGAGAGAAGCCATGAAATCCAGTGAGCTCATGCTGGAGATAGGAGGAATTCTTAGAAGTTTCAAATTTATATTTCGTGGTACGGGGTATGATGAGAAACTTGTGAGAGAAGTGGAAGGACTGGAAGCTTCAGGGTCTGTCTATATCTGTACTCTCTGTGATGCTACTCGACTGGAAGCTTCTCAGAACTTAGTCTTCCATTCTATTACCAGAAGTCATTCTGAGAACTTACAGCGCTATGAGACGTGGAGAACCAACCCCCACCATGAATCTGTTGATGAGCTTCGCGACAGAGTAAAAGGAGTTTCAGCAAAGCCATTTATTGAAACCCTCCCGTCCATTGATGCCTTACATTGTGACATTGGAAATGCAGCTGAATTTTACAGAATATTTCAGCTAGAAATAGGGGAGGTCTACAAAAACCACAATGCACCCAAAGAAGAGCGAAAGAAATGGCAAACAATGCTTGACAAACACCTTAGAAAGGGTCCTAACCTTATTATC---AG-CTTTTTTTTAACCTACACATGCAAGTCTCCGCACACCCGTGAAAACGCCCTTTA--AACCTTG-CCCAGG-TAAAGGAGCCGGCATCAGGCGCA--ATT-------CCTGCCCACAACGCCTAGT-CCCGCCACACCCCCAAGGGTAAT--CAGCAGTGATAAACATTGTC-CATAAGCGAC-AGCTTGACCCAGTTAAAAACA-AT-AGGGCCGGCCAACAC--GGTGCCAGCCGCCGCGGCTACACCGCTGGGCTCAAGTTGATAA-CTTTCGGCGTT-AAGCGTGATTAAAGTATCC-CAACAATAAAG-TTAAA-TATAGACTT-AGCCGTAATAAGCTTGTCATTTGGA-AACCCAT-AAACGAAAGTTACTCTATTT-TTACTTGAACCCACGACAGTTAAG-AAACAAACTGGGATTAGATACCCCACTATGCCTAA-CCGTAAAAA-ATTAATTTACACCCCCCAA--CGCCCGGGAA-TTACGAGCCCAAACTTAAAACCCAAAGGACTTGACGGTGTCCCACCCACCTAGAGGAGCCTGTCCC-ATAATCGATACCCCCCGCTATACCTCGCCATTTTTTGCCTACAGTCTGTATACCTCCG--TCGTAAGCCTACCATGTGAATG-ACTG--AGTA----AGCTAAGCGG-----CCCCC-GCCAACACGTCAGGTCAAGGTGCAACTTATGAAATGGT-AGACGATGGGCTACAATCTCTAATTTAGAATAAACGAA--AAACTGTATGAAA--CACA--GTAT-G-AAGGTGGATTTAGTAGTAAAAAGAA-AATAGTATATTCTTTTTAAC--TAGGCACTGGGACGTGTACACACCGCCCGTCACCCTCTTCAAC-AGCTT-CC--TTTA-CGTTAATAAC--CC---AATATTGCGCCCTAGAAGAGGCAAGTCGTAACATGGTAAGTGTACTGGAAAGTGCACTTGGATTA--CAAACTATAGCTTAAAT---AAAGCATCTCGCTTA-CACCGAGAA-GATATCTGCTA-ACC-CGGGTTATTTTG--A-GCCTAAA
			AT-CTAGCCCACACAA----ACCTCATGTATCACCC--ACCAAATACCATAAAAACAAAACATTTTAACTTACT-A-GTAAAGGTGATTGAAAGATTT-CTAGGAGCCCCAGA--CTTAGTACCGCAAGGGAACAATGAAA-TAAAACTGAAACAAA-TTTTAAGCCTCA-AAAAGCAAAGA-TTAAA-CCCTGTACCTTTTGCATCATGGTCTAGCTAGTCAAACCAAGCAAAACGAAACTTTT--AGTTCGACCCCCCGAAACTAGACGAGCTACTTCAAAATAGCCTTTA--GGGCTAA-CCCGTCTCTGTTGCAAAAGAGTGGGATAATTTTTAAGTAGAGGTGACAAACCTACCGCGCCTAGAGATAGCTGGTTATTCAGGAAAAGAATTTTAGTTCTGCCT-TAAGC----CCA-CATGTACCTAA---AACAA--------GCTTAAGAGTTA-TTCAAATAAGGCACAGCTTATTTGAAGAAGGATACAACCTAAAAATCAGGGTAAAATACTGACTTAACAGATAAGTGGGCCCAAAAGCAGCCACCTTTAAAAAAGCGTCAAAGCTTTC-CTA--TACAACAACTG-AATTCCTCCAACAACA-TTCAACCCT--TCACCACTACTGAATAATTTTATA-CAATATAAAAGCCCTCCTGCTAGAACTAGTAATAAGAAATTGAATTTCTCCAAAA-TGTAAACTTAAGCCAACA-TGAACAAATCACTGGCAATTAACGTA-TATGAACCATTTATAGTAACA--CAC-CAA-GAAAATTCTATACATAT---TTACGTCACCCTAACACTAGAACATTTCAGGAAAGATTAAAAGAGGGAGAAGGAACTCGGCAAATTTT-AACCCCGCCTGTTTACCAAAAACATCGCCTCTTGCC---AAATTATAAGAGGTCCAGCCTGCCCAGTGAC-AAGATTCAACGGCCGCGGTATCCTAACCGTGCGAAGGTAGCATAATCACTTGTTCTTTAAATAAGGACTAGTATCAACGGCATCACGAGGGTTACACTGTCTCCTCCCTTCAATCAGTGAAACTGATCTCCCCGTGAAGAAGCTGGGATATTATTATAAGACGAGAAGACCCCATGGAGCTTTAAAC-TCAA-CAGCATCTTCTT-ACACTAAGA-CCA-AGAAAAC-TAAGGAAAAACTGCTT-GTTAGTTTTAGGTTGGGGTGACCGCGGAGAATAATTAAACCTCCACAACGAATGGGCAC--G--CCCTTATCCAA-GAGCA-ACCACTCTAAGAATCAACAAA-TTGACGTACTATGATCCGACAC--------------TCGATCAACGAACCAAGTTACCCTGGGGATAACAGCGCAATCCATTTCAAGAGCCCCTATCGACAAATGGGTTTACGACCTCGATGTTGGATCAGGGTATCCTAGTGGTGCAGCCGCTACTAAAGGTT
		</sequence>
		<sequence>
			<taxon idref="afflatifronsMW4287"/>
			GGCATCATTGATGGCCTTTCAGGACTGAATCGTTCTGTTGATGAATACCCAGTGGAAGTTATTTCAAAAAGGTTTAGATATGATGTAGCCTTAGTTTCAACTCTAAAAGACATGGAAGAGGATATCCTTGAAGGTCTAAAATCTCAGGATTTGGAGGAATACCTAAGTGGTCCTTTCACTGTTGTGGTCAAAGAATCTTGCGATGGAATGGGAGATGTCAGTGAGAAGCATGGCTGTGGTCCTGCAGTTCCTGAAAAAGCAGTACGTTTTTCATTCACAATCATGAACATTAGTGTCCCCAACAATAGTGGGTTTGTTAGAATCTTTGAAGAGCCCAAACCAAATTCTGAACTTTGCTGCAAGCCCCTTTGTCTAATGCTTGCTGATGAATCAGACCATGAAACTTTAACAGCTATCTTAAGTCCTTTGATAGCTGAAAGAGAAGCCATGAAAACCTGTGAGCTCGTGTTGGAAATAGGAGGAATCCTCAGAAGTTTCAAGTTTATGTTTCGTGGTACAGGGTACGATGAGAAACTTGTCAGAGACGTGGAGGGACTTGAAGCTTCTGGCTCTGTCTATATTTGTACCCTCTGTGATGCTACTAGACTGGAAGCTTCTCAGAACTTAGTCTTCCATTCTATTACCAGAAGCCATTCTGAGAACTTACAGCGCTATGAGACATGGAGATCAAACCCTTACCATGAATCTGTTGATGAACTTCGTGACAGAGTTAAGGGAGTTTCGGCAAAGCCATTTATTGAAACCCTCCCATCGATTGATGCCTTACATTGTGACATTGGAAATGCAGCTGAGTTTTACAGAATATTCCAGCTAGAAATAGGGGAGGTCTACAAAAACCCCAATGTAACCAAAGAAGAGCGAAAGAAATGGCAGTTGTTACTTGATAAACACCTAAGAAAG??TCCCGGTCTTACTATC---AG-CTGTCATTCAACTTACACATGCAAGTATCCGCACAACCGTGAAGACACCCTCTA--ACCTCCA--TCAGG-CCAAGAGGTGGGTATCAGGCACAAAAATT------TTAGCCCACAACACCCTGC-ATCGCCACACCCCCAAGGGTGATT-CAGCAGTGATAAACATTGCCCCATAAGCGTTA-GCTTGACTCAGTCA-GAATG-AACAGAGCCGGCCAACAT--AGTGCCAGCAGCCGCGGTTACACTAATCGGCTCAAGTTGATAA-TGCTCGGCGTC-AAGCGTGGTTAAAAAGAACCTC--CCTAGGG-TTAAACCCCCCTCTC-AGTAGTTAAAAGCACGAGGCATGG-AAAGCCAA-AAACGAAAGTTACCCTA-CAAATCTTTGAACCCACGACAGCTAGA-AAACAAACTGGGATCAGATACCCCACTATGTCTAG-CCGTAA----ATCAATTTACACCCCCTCCC-CGCCAGGGTA-CTACGAGCA-AAACTTAAAACCCAAAGGATTTGACGGTGTCCCACCCACCTAGAGGAGCCTGTCCC-GTAATCGATAATCCCCGCTCTACCTTACCACTTCTTGCTT--AGTCCGTATACCTCCG--TCGCAAGCTTACCATATGAATG-CT----AGTG----AGCAAGAGGG----ACCCCA-TCCCATACGTCAGGTCAAGGTGCAACTCATGAAGTGGT-GTGAGATGGGCTACAATCTCTACAATAGAACACACGAAA-GG-CCAAATGAAA--ACAAG-CCCT-G-AAGGTGGATTTAGCAGTAAAAAGAA-AATAGCGTGTTCTTTTTAAC--AAGGCCCTGGGACGCGTACACACCGCCCGTCACTCTCTTGGAC-AACGCCAA--TTAAC-GTTTATAACCCCCC---CC-ACTGAACCTAGAAGAGACAAGTCGTAACATGGTAAGTGTACTGGAAAGTGCACTTAGTATA-ACAAAGTATAGCTTATTT---AAAGCACTCCGCTTA-CACCGAAGA-GATGTTCATTA-ACT-TGAACTACTTTG--A-GCCTAAA
			AT-CCAGCCCAATCACAAACTACTGCAGATTAACAATCTCCACCCCCTCACCCCAAAAAACATTTTATTTTTTT-A-GTAGAGGCGATCAAAAACCTT-TTTGGCGCTGAAGC--CCTAGTACCGCAAGGGAACGATGAAA-GAGACATGAAACAGT-TTTAAAGCCTCA-TAAAGCAGTG----CTCCCCACGTACCTTTTGCATCATGGTCTGACTAGAAAACCAGGGCAAAACAAGCCTTTT--AGTCCCCCACCCCGAAACTAGGCGAGCTACTTCGAAATAGCCTCATA-GGGCCAA-CCCGTCTCTGTTGCAAAAGAGTGGGAAAATTTTTAAGTAGAGGTGACATACCTACCGAGCCTAGAGATAGCTGGTTATTCAGGAAAAGAATTTTAGTTCTACTT-TAAACC-T-AAA-AATTTCACAAA---ACAATAG-ACCAAGTTTAAAAGCTA-TTCAAATGGGGCACAACCTATTTGAGACAGGGTACAACCTACAAAACTGGGTAAGACTTA----AAATAATTAAGTGGGCCTAAAAGCAGCCACCTCCCCAAAAGCGTTAAAGCTTTC-TTTGTT-TG-TAAAAAAA-TCCCGCCAACATAA-CTCAACCCA-CTACCAA-TACTGAATGACTTTATAAACATATAAAATACCTTCTGTTAGAACTAGTAACAAGAATTTGAATTTCTCCTAGG-TACAAACTTAAATCAGCCCT-GAC-ACCTACT-----------------------GCTACTGATAAC-TACAC----GCAAATGATTTAAC-CCCCACCACGTTAACCTAACACAAGAGTACCTAAGGAAAGATTAAAAGACAGAAAAGGAACTCGGCAAACATGC-GCCCCGCCTGTTTACCAAAAACATCGCCTCCTGCTTAACTCCTATAGGAGGTCCCGCCTGCCCGGTGAT-AAC-TTTAACGGCCACGGTACTCTGACCGCGCGAAGGTAGCATAATCACTTGTCCTTTAAATAAGGACCTGTATCAACGGCATCACGAGGGCGCAACTGTCTCCTCTGTTTAATCAGTGAACCTGCTCTCTTCGTGAAGAAGCGAAGATAAGCCTATAAGACGAGAAGACCCCATGAAGCTTAAAAC-CTAT-TAACACCTCCCTCTCA-TACAAACCA-TAAAAA--GATGAAA-ACTTGTTA-ACCCGTTTTTGGCTGGGGCATCCAAGGAGTATAACTAAACCTCCATGACGAG----------------TGTCTCT-GAGCA-ACAGCTCTAAGAAACAGAAAT-CTGACGTAATATGACCCGAAAA-------------ATCGACAAACGAACCAAGTTACTCTGGGGATAACAGCGCAATCCACTTTGAGAGTTCATATTGACGAGTGGGTTTACGACCTCGATGTTGGATCAGGGTATCCCAGTGGTGCAGCCGCTACTAAAGGTT
		</sequence>
		<sequence>
			<taxon idref="afflatifronsMW4152"/>
			GGCATCATTGATGGCCTTTCAGGACTGAATCGTTCTGTTGATGAATACCCAGTGGAAGTTATTTCAAAAAGGTTTAGATATGATGTAGCCTTAGTTTCAACTCTAAAAGACATGGAAGAGGATATCCTTGAAGGTCTAAAATCTCAGGATTTGGAGGAATACCTAAGTGGTCCTTTCACTGTTGTGGTCAAAGAATCTTGCGATGGAATGGGAGATGTCAGTGAGAAGCATGGCTGTGGTCCAGCAGTTCCTGAAAAAGCAGTACGTTTTTCATTTACAATCATGAACATTAGTGTCCCCAACAACAGTGGGTTTGTTAGAATCTTCGAAGAGCCCAAACCAAATTCTGAACTTTGCTGCAAGCCCCTTTGTCTAATGCTTGCTGATGAATCAGACCATGAAACTTTAACAGCTATCTTAAGTCCTTTGATAGCTGAAAGAGAAGCCATGAAAACCAGTGAGCTTGTGTTGGAAATAGGAGGAATCCTCAGAAGTTTCAAGTTTATGTTTCGTGGTACAGGGTACGATGAGAAACTTGTCAGAGATGTGGAAGGACTTGAAGCTTCTGGCTCTGTCTATATTTGTACCCTCTGTGATGCTACTAGACTGGAAGCTTCTCAGAACTTAGTCTTCCATTCTATTACCAGAAGCCATTCTGAGAACTTACAGCGCTATGAGACATGGAGATCAAACCCTTACCATGAATCTGTTGATGAACTTCGTGACAGGGTTAAGGGAGTTTCGGCAAAGCCATTTATTGAAACCCTCCCATCGATTGATGCCTTACATTGTGACATTGGAAATGCAGCTGAGTTTTACAGAATATTCCAGCTAGAAATAGGGGAGGTCTACAAAAACCCCAATGTAACCAAAGAAGAGAGAAAGAAATGGCAGGTGTTACTTGACAAACACCTTAGAAAG??TCCCGGTCTTACTATC---AG-CTGTCATTCAACTTACACATGCAAGTATCCGCACAACCGTGAAGACACCCTCTA--ACCTCCA--TCAGG-CCAAGAGGTGGGTATCAGGCACAAAAATT------TTAGCCCACAACACCCTGC-ATCGCCACACCCCCAAGGGTGATT-CAGCAGTGATAAACATTGCCCCATAAGCGTTA-GCTTGACTCAGTCA-GAATG-AACAGAGCCGGCCAACAT--AGTGCCAGCAGCCGCGGTTACACTAATCGGCTCAAGTTGATAA-TGCTCGGCGTC-AAGCGTGGTTAAAAAGAACCTC--CCTAGGG-TTAAACCCCCCTCTC-AGTAGTTAAAAGCACGAGGCATGG-AAAGCCAA-AAACGAAAGTTACCCTA-CAAATCTTTGAACCCACGACAGCTAGA-AAACAAACTGGGATCAGATACCCCACTATGTCTAG-CCGTAA----ATCAATTTACACCCCCTCCC-CGCCAGGGTA-CTACGAGCA-AAACTTAAAACCCAAAGGATTTGACGGTGTCCCACCCACCTAGAGGAGCCTGTCCC-GTAATCGATAATCCCCGCTCTACCTTACCACTTCTTGCTT--AGTCCGTATACCTCCG--TCGCAAGCTTACCATATGAATG-CT----AGTG----AGCAAGAGGG----ACCCCC-TCCCATACGTCAGGTCAAGGTGCAACTCATGAAGTGGT-GTGAGATGGGCTACAATCTCTACAATAGAACACACGAAA-GG-CCAAATGAAA--ACAAG-CCCT-G-AAGGTGGATTTAGCAGTAAAAAGAA-AATAGCGTGTTCTTTTTAAC--AAGGCCCTGGGACGCGTACACACCGCCCGTCACTCTCTTCGAC-AACGCCAA--TTAAC-GTTTATAACCCCCC---CC-ACTGAACCTAGAAGAGACAAGTCGTAACATGGTAAGTGTACTGGAAAGTGCACTTAGTATA-ACAAAGTATAGCTTATTT---AAAGCACTCCGCTTA-CACCGAAGA-GATGTTCATTA-ACT-TGAACTACTTTG--A-GCCTAAA
			AT-CCAGCCCAATCACAAACTACTGCAGATTAACAATCTCCACCCTCTCACCCCAAAAAACATTTTATTTTTTT-A-GTAGAGGCGATCAAAAACCTT-TTTGGCGCTGAAGC--CCTAGTACCGCAAGGGAACGATGAAA-GAGACATGAAACAGT-TTTAAAGCCTCA-TAAAGCAGTG----CTCCCCACGTACCTTTTGCATCATGGTCTGACTAGAAAACCAGGGCAAAACAAGCCTTTT--AGTCCCCCACCCCGAAACTAGGCGAGCTACTTCGAAATAGCCTCATA-GGGCCAA-CCCGTCTCTGTTGCAAAAGAGTGGGAAAATTTTTAAGTAGAGGTGACATACCTACCGAGCCTAGAGATAGCTGGTTATTCAGGAAAAGAATTTTAGTTCTACTT-TAAACC-T-AAA-AATTTCACAAA---ACAATAG-ACCAAGTTTAAAAGCTA-TTCAAATAGGGCACAACCTATTTGAGACAGGGTACAACCTACAAAACTGGGTAAGACTTA----AAATAATTAAGTGGGCCTAAAAGCAGCCACCTCCCCAAAAGCGTTAAAGCTTTC-TTTGTT-TG-TAAAAAAA-TCCCGCCAACATAA-CTCAACCCA-CTACCAA-TACTGAATGACTTTATAAACATATAAAATACCTTCTGTTAGAACTAGTAACAAGAATTTGAATTTCTCCTAGG-TACAAACTTAAATCAGCCCT-GAC-ACCTACT-----------------------GCTACTGATAAC-TACAC----GCAAATGATTTAAC-CCCCACCACGTTAACCTAACACAAGAGTACCTAAGGAAAGATTAAAAGACAGAAAAGGAACTCGGCAAACATGC-GCCCCGCCTGTTTACCAAAAACATCGCCTCCTGCTTAACTCCTATAGGAGGTCCCGCCTGCCCGGTGAT-AAC-TTTAACGGCCACGGTACTCTGACCGCGCGAAGGTAGCATAATCACTTGTCCTTTAAATAAGGACCTGTATCAACGGCATCACGAGGGCGCAACTGTCTCCTCTGTTTAATCAGTGAACCTGCTCTCTTCGTGAAGAAGCGAAGATAAGCCTATAAGACGAGAAGACCCCATGAAGCTTAAAAC-CTAT-TAACACCTCCCTCTCA-TACAAACCA-TAAAAA--GATGAAA-ACTTGTTA-ACCCGTTTTTGGCTGGGGCATCCAAGGAGTATAACTAAACCTCCATGACGAG----------------TGTCTCT-GAGCA-ACAGCTCTAAGAAACAGAAAT-CTGACGTAATATGACCCGAAAA-------------ATCGACAAACGAACCAAGTTACTCTGGGGATAACAGCGCAATCCACTTTGAGAGTTCATATTGACGAGTGGGTTTACGACCTCGATGTTGGATCAGGGTATCCCAGTGGTGCAGCCGCTACTAAAGGTT
		</sequence>
		<sequence>
			<taxon idref="afflatifronsMW4170"/>
			GGCATCATTGATGGCCTTTCAGGACTGAATCGTTCTGTTGATGAATACCCAGTGGAAGTTATTTCAAAAAGGTTTAGATATGATGTAGCCTTAGTTTCAACTCTAAAAGACATGGAAGAGGATATCCTTGAAGGTCTAAAATCTCAGGATTTGGAGGAATACCTAAGTGGTCCTTTCACTGTTGTGGTCAAAGAATCTTGCGATGGAATGGGAGATGTCAGTGAGAAGCATGGCTGTGGTCCWGCAGTTCCTGAAAAAGCAGTACGTTTTTCATTTACAATCATGAACATTAGTGTCCCCAACAACAGTGGGTTTGTTAGAATCTTCGAAGAGCCCAAACCAAATTCTGAACTTTGCTGCAAGCCCCTTTGTCTAATGCTTGCTGATGAATCAGACCATGAAACTTTAACAGCTATCTTAAGTCCTTTGATAGCTGAAAGAGAAGCCATGAAAACCAGTGAGCTTGTGTTGGAAATAGGAGGAATCCTCAGAAGTTTCAAGTTTATGTTTCGTGGTACAGGGTACGATGAGAAACTTGTCAGAGATGTGGAAGGACTTGAAGCTTCTGGCTCTGTCTATATTTGTACCCTCTGTGATGCTACTAGACTGGAAGCTTCTCAGAACTTAGTCTTCCATTCTATTACCAGAAGCCATTCTGAGAACTTACAGCGCTATGAGACATGGAGATCAAACCCTTACCATGAATCTGTTGATGAACTTCGTGACAGGGTTAAGGGAGTTTCGGCAAAGCCATTTATTGAAACCCTCCCATCGATTGATGCCTTACATTGTGACATTGGAAATGCAGCTGAGTTTTACAGAATATTCCAGCTAGAAATAGGGGAGGTCTACAAAAACCCCAATGTAACCAAAGAAGAGAGAAAGAAATGGCAGGTGTTACTTGACAAACACCTAAGAAAG??TCCCGGTCTTACTATC---AG-CTGTCATTCAACTTACACATGCAAGTATCCGCACAACCGTGAAGACACCCTCTA--ACCTCCA--TCAGG-CCAAGAGGTGGGTATCAGGCACAAAAATT------TTAGCCCACAACACCCTGC-ATCGCCACACCCCCAAGGGTGATT-CAGCAGTGATAAACATTGCCCCATAAGCGTTA-GCTTGACTCAGTCA-GAATG-AACAGAGCCGGCCAACAT--AGTGCCAGCAGCCGCGGTTACACTAATCGGCTCAAGTTGATAA-TGCTCGGCGTC-AAGCGTGGTTAAAAAGAACCTC--CCTAGGG-TTAAACCCCCCTCTC-AGTAGTTAAAAGCACGAGGCATGG-AAAGCCAA-AAACGAAAGTTACCCTA-CAAATCTTTGAACCCACGACAGCTAGA-AAACAAACTGGGATCAGATACCCCACTATGTCTAG-CCGTAA----ATCAATTTACACCCCCTCCC-CGCCAGGGTA-CTACGAGCA-AAACTTAAAACCCAAAGGATTTGACGGTGTCCCACCCACCTAGAGGAGCCTGTCCC-GTAATCGATAATCCCCGCTCTACCTTACCACTTCTTGCTT--AGTCCGTATACCTCCG--TCGCAAGCTTACCATATGAATG-CT----AGTG----AGCAAGAGGG----ACCCCC-TCCCATACGTCAGGTCAAGGTGCAACTCATGAAGTGGT-GTGAGATGGGCTACAATCTCTACAATAGAACACACGAAA-GG-CCAAATGAAA--ACAAG-CCCT-G-AAGGTGGATTTAGCAGTAAAAAGAA-AATAGCGTGTTCTTTTTAAC--AAGGCCCTGGGACGCGTACACACCGCCCGTCACTCTCTTCGAC-AACGCCAA--TTAAC-GTTTATAACCCCCC---CCCACTGAACCTAGAAGAGACAAGTCGTAACATGGTAAGTGTACTGGAAAGTGCACTTAGTATA-ACAAAGTATAGCTTATTT---AAAGCACTCCGCTTA-CACCGAAGA-GATGTTCATTA-ACT-TGAACTACTTTG--A-GCCTAAA
			AT-CCAGCCCAATCACAAACTACTGCAGATTAACAATCTCCACCCCCTCACCCCAAAAAACATTTTATTTTTTT-A-GTAGAGGCGATCAAAAACCTT-TTTGGCGCTGAAGC--CCTAGTACCGCAAGGGAACGATGAAA-GAGACATGAAACAGT-TTTAAAGCCTCA-TAAAGCAGTG----CTCCCCACGTACCTTTTGCATCATGGTCTGACTAGAAAACCAGGGCAAAACAAGCCTTTT--AGTCCCCCACCCCGAAACTAGGCGAGCTACTTCGAAATAGCCTCATA-GGGCCAA-CCCGTCTCTGTTGCAAAAGAGTGGGAAAATTTTTAAGTAGAGGTGACATACCTACCGAGCCTAGAGATAGCTGGTTATTCAGGAAAAGAATTTTAGTTCTACTT-TAAACC-T-AAA-AATTTCACAAA---ACAATAG-ACCAAGTTTAAAAGCTA-TTCAAATAGGGCACAACCTATTTGAGACAGGGTACAACCTACAAAACTGGGTAAGACTTA----AAATAATTAAGTGGGCCTAAAAGCAGCCACCTCCCCAAAAGCGTTAAAGCTTTC-TTTGTT-TG-TAAAAAAA-TCCCGCCAACATAA-CTCAACCCA-CTACCAA-TACTGAATGACTTTATAAACATATAAAATACCTTCTGTTAGAACTAGTAACAAGAATTTGAATTTCTCCTAGG-TACAAACTTAAATCAGCCCT-GAC-ACCTACT-----------------------GCTACTGATAAC-TACAC----GCAAATGATTTAAC-CCCCACCACGTTAACCTAACACAAGAGTACCTAAGGAAAGATTAAAAGACAGAAAAGGAACTCGGCAAACATGC-GCCCCGCCTGTTTACCAAAAACATCGCCTCCTGCTTAACTCCTATAGGAGGTCCCGCCTGCCCGGTGAT-AAC-TTTAACGGCCACGGTACTCTGACCGCGCGAAGGTAGCATAATCACTTGTCCTTTAAATAAGGACCTGTATCAACGGCATCACGAGGGCGCAACTGTCTCCTCTGTTTAATCAGTGAACCTGCTCTCTTCGTGAAGAAGCGAAGATAAGCCTATAAGACGAGAAGACCCCATGAAGCTTAAAAC-CTAT-TAACACCTCCCTCTCA-TACAAACCA-TAAAAA--GATGAAA-ACTTGTTA-ACCCGTTTTTGGCTGGGGCATCCAAGGAGTATAACTAAACCTCCATGACGAG----------------TGTCTCT-GAGCA-ACAGCTCTAAGAAACAGAAAT-CTGACGTAATATGACCCGAAAA-------------ATCGACAAACGAACCAAGTTACTCTGGGGATAACAGCGCAATCCACTTTGAGAGTTCATATTGACGAGTGGGTTTACGACCTCGATGTTGGATCAGGGTATCCCAGTGGTGCAGCCGCTACTAAAGGTT
		</sequence>
		<sequence>
			<taxon idref="afflatifronsMW4113"/>
			GGCATCATTGATGGCCTTTCAGGACTGAATCGTTCTGTTGATGAATACCCAGTGGAAGTTATTTCAAAAAGGTTTAGATATGATGTAGCCTTAGTTTCAACTCTAAAAGACATGGAAGAGGATATCCTTGAAGGTCTAAAATCTCAGGATTTGGAGGAATACCTAAGTGGTCCTTTCACTGTTGTGGTCAAAGAATCTTGCGATGGAATGGGAGATGTCAGTGAGAAGCATGGCTGTGGTCCTGCAGTTCCTGAAAAAGCAGTACGTTTTTCATTYACAATCATGAACATTAGTGTCCCCAACAACAGTGGGTTTGTTAGAATCTTTGAAGAGCCCAAACCAAATTCTGAACTTTGCTGCAAGCCCCTTTGTCTAATGCTTGCTGATGAATCAGACCATGAAACTTTAACAGCTATCTTAAGTCCTTTGATAGCTGAAAGAGAAGCCATGAAAACCWGTGAGCTTGTGTTGGAAATAGGAGGAATCCTCAGAAGTTTCAAGTTTATGTTTCGTGGTACAGGGTACGATGAGAAACTTGTCAGAGATGTGGAAGGACTTGAAGCTTCTGGCTCTGTCTATATTTGTACCCTCTGTGATGCTACTAGACTGGAAGCTTCTCAGAACTTAGTCTTCCATTCTATTACCAGAAGCCATTCTGAGAACTTACAGCGCTATGAGACATGGAGATCAAACCCTTACCATGAATCTGTTGATGAACTTCGTGACAGRGTTAAGGGAGTTTCGGCAAAGCCATTTATTGAAACCCTCCCATCGATTGATGCCTTACATTGTGACATTGGAAATGCAGCTGAGTTTTACAGAATATTCCAGCTAGAAATAGGGGAGGTCTACAAAAACCCCAATGTAACCAAAGAAGAGMGAAAGAAATGGCAGGTGTTACTTGACAAACACCTTAGAAAG??TCCCGGTCTTACTATC---AG-CTGTCATTCAACTTACACATGCAAGTATCCGCACAACCGTGAAGACACCCTCTA--ACCTCCA--TCAGG-CCAAGAGGTGGGTATCAGGCACAAAAATT------TTAGCCCACAACACCCTGC-ATCGCCACACCCCCAAGGGTGATT-CAGCAGTGATAAACATTGCCCCATAAGCGTTA-GCTTGACTCAGTCA-GAATG-AACAGAGCCGGCCAACAT--AGTGCCAGCAGCCGCGGTTACACTAATCGGCTCAAGTTGATAA-TGCTCGGCGTC-AAGCGTGGTTAAAAAGAACCTC--CCTAGGG-TTAAACCCCCCTCTC-AGTAGTTAAAAGCACGAGGCATGG-AAAGCCAA-AAACGAAAGTTACCCTA-CAAATCTTTGAACCCACGACAGCTAGA-AAACAAACTGGGATCAGATACCCCACTATGTCTAG-CCGTAA----ATCAATTTACACCCCCTCCC-CGCCAGGGTA-CTACGAGCA-AAACTTAAAACCCAAAGGATTTGACGGTGTCCCACCCACCTAGAGGAGCCTGTCCC-GTAATCGATAATCCCCGCTCTACCTTACCACTTCTTGCTT--AGTCCGTATACCTCCG--TCGCAAGCTTACCATATGAATG-CT----AGTG----AGCAAGAGGG----ACCCCC-TCCCATACGTCAGGTCAAGGTGCAACTCATGAAGTGGT-GTGAGATGGGCTACAATCTCTACAATAGAACACACGAAA-GG-CCAAATGAAA--ACAAG-CCCT-G-AAGGTGGATTTAGCAGTAAAAAGAA-AATAGCGTGTTCTTTTTAAC--AAGGCCCTGGGACGCGTACACACCGCCCGTCACTCTCTTCGAC-AACGCCAA--TTAAC-GTTTATAACCCCCC---CC-ACTGAACCTAGAAGAGACAAGTCGTAACATGGTAAGTGTACTGGAAAGTGCACTTAGTATA-ACAAAGTATAGCTTATTT---AAAGCACTCCGCTTA-CACCGAAGA-GATGTTCATTA-ACT-TGAACTACTTTG--A-GCCTAAA
			AT-CCAGCCCAATCACAAACTACTGCAGATTAACAATCTCCACCCCCTCACCCCAAAAAACATTTTATTTTTTT-A-GTAGAGGCGATCAAAAACCTT-TTTGGCGCTGAAGC--CCTAGTACCGCAAGGGAACGATGAAA-GAGACATGAAACAGT-TTTAAAGCCTCA-TAAAGCAGTG----CTCCCCACGTACCTTTTGCATCATGGTCTGACTAGAAAACCAGGGCAAAACAAGCCTTTT--AGTCCCCCACCCCGAAACTAGGCGAGCTACTTCGAAATAGCCTCATA-GGGCCAA-CCCGTCTCTGTTGCAAAAGAGTGGGAAAATTTTTAAGTAGAGGTGACATACCTACCGAGCCTAGAGATAGCTGGTTATTCAGGAAAAGAATTTTAGTTCTACTT-TAAACC-T-AAA-AATTTCACAAA---ACAATAG-ACCAAGTTTAAAAGCTA-TTCAAATAGGGCACAACCTATTTGAGACAGGGTACAACCTACAAAACTGGGTAAGACTTA----AAATAATTAAGTGGGCCTAAAAGCAGCCACCTCCCCAAAAGCGTTAAAGCTTTC-TTTGTT-TG-TAAAAAAA-TCCCGCCAACATAA-CTCAACCCA-CTACCAA-TACTGAATGACTTTATAAACATATAAAATACCTTCTGTTAGAACTAGTAACAAGAATTTGAATTTCTCCTAGG-TACAAACTTAAATCAGCCCT-GAC-ACCTACT-----------------------GCTACTGATAAC-TACAC----GCAAATGATTTAAC-CCCCACCACGTTAACCTAACACAAGAGTACCTAAGGAAAGATTAAAAGACAGAAAAGGAACTCGGCAAACATGC-GCCCCGCCTGTTTACCAAAAACATCGCCTCCTGCTTAACTCCTATAGGAGGTCCCGCCTGCCCGGTGAT-AAC-TTTAACGGCCACGGTACTCTGACCGCGCGAAGGTAGCATAATCACTTGTCCTTTAAATAAGGACCTGTATCAACGGCATCACGAGGGCGCAACTGTCTCCTCTGTTTAATCAGTGAACCTGCTCTCTTCGTGAAGAAGCGAAGATAAGCCTATAAGACGAGAAGACCCCATGAAGCTTAAAAC-CTAT-TAACACCTCCCTCTCA-TACAAACCA-TAAAAA--GATGAAA-ACTTGTTA-ACCCGTTTTTGGCTGGGGCATCCAAGGAGTATAACTAAACCTCCATGACGAG----------------TGTCTCT-GAGCA-ACAGCTCTAAGAAACAGAAAT-CTGACGTAATATGACCCGAAAA-------------ATCGACAAACGAACCAAGTTACTCTGGGGATAACAGCGCAATCCACTTTGAGAGTTCATATTGACGAGTGGGTTTACGACCTCGATGTTGGATCAGGGTATCCCAGTGGTGCAGCCGCTACTAAAGGTT
		</sequence>
		<sequence>
			<taxon idref="afflatifronsCO5"/>
			GGCATCATTGATGGCCTTTCAGGACTGAATCGTTCTGTTGATGAATACCCAGTGGAAGTTATTTCAAAAAGGTTTAGATATGATGTAGCCTTAGTTTCAACTCTAAAAGACATGGAAGAGGATATCCTTGAAGGTCTAAAATCTCAGGATTTGGAGGAATACCTAAGTGGTCCTTTCACTGTTGTGGTCAAAGAATCTTGCGATGGAATGGGAGATGTCAGTGAGAAGCATGGCTGTGGTCCWGCAGTTCCTGAAAAAGCAGTACGTTTTTCATTTACAATCATGAACATTAGTGTCCCCAACAACAGTGGGTTTGTTAGAATCTTTGAAGAGCCCAAACCGAATTCTGAACTTTGCTGCAAGCCCCTTTGTCTAATGCTTGCTGATGAATCAGACCATGAAACTTTAACAGCTATCTTAAGTCCTTTGATAGCTGAAAGAGAAGCCATGAAAACCAGTGAGCTCGTGTTGGAAATAGGAGGAATCCTCAGAAGTTTCAAGTTTATGTTTCGTGGTACAGGGTACGATGAGAAACTTGTCAGAGATGTGGAAGGACTTGAAGCTTCTGGCTCTGTCTATATTTGTACCCTCTGTGATGCTACTAGACTGGAAGCTTCTCAGAACTTAGTCTTCCATTCTATTACCAGAAGCCATTCTGAGAACTTACAGCGCTATGAGACATGGAGATCAAACCCTTACCATGAATCTGTTGATGAACTTCGTGACAGGGTTAAGGGAGTTTCGGCAAAGCCATTTATTGAAACCCTCCCATCGATTGATGCCTTACATTGTGACATTGGAAATGCAGCTGAGTTTTACAGAATATTCCAGCTAGAAATAGGGGAGGTCTACAAAAACCCCAATGTAACCAAAGAAGAGAGAAAGAAATGGCAGGTGTTACTTGACAAACACCTTAGAAAG???????????????????????????????????????????????????????????????????????????????????????????????????????????????????????????????????????????????????????????????????????????????????????????????????????????????????????????????????????????????????????????????????????????????????????????????????????????????????????????????????????????????????????????????????????????????????????????????????????????????????????????????????????????????????????????????????????????????????G-CCGTAA----ATTAATTTACACCCTCTCCCCCGCCAGGGTA-CTACGAGCA-AAACTTAAAACCCAAAGGATTTGACGGTGTCCCACCCACCTAGAGGAGCCTGTCCC-ATAATCGATAATCCCCGCTCTACCTTACCACTTCTTGCTC--AGTCCGTATACCTCCG--TCGTAAGCTTACCATATGAATG-CT----AGTG----AGCAAGAGGG----ATCCT--TCCCACACGTCAGGTCAAGGTGCAACTCATGAAGTGGT-GCGAGATGGGCTACAATCTCTACTATAGAACACACGAAA-GG-CCAAATGAAA--ACAAG-CCCT-G-AAGGTGGATTTAGCAGTAAAAAGAA-AATAGCGTGTTCTTTTTAAC--AAGGCCCTGGGACGCGTACACACCGCCCGTCACTCTCTTCAAC-AATACTAA--TTAAC-GTCTATAACCCCCCCCCCTCACTAAACCTAGAAGAGACAAGTCGTAACATGGTAAGTGTACTGGAAAGTGCACTTAGTATA-ACAAAGTATAGCTTATTT---AAAGCACTCCGCTTA-CACCGAAGA-GATGTTCACTA-ACT-TGAACTACTTTG--A-GCCTAAA
			AT-CCAGCCCAATCACAAACTACTGCAAATTAACAATTTCCACCTTCCCATCCTCAAAAACATTTTATTTTTTT-A-GTAAAGGCGATCAAAAACCTT-TTTGGCGCTGAAAC--CCTAGTACCGCAAGGGAACGATGAAA-GAGACATGAAAAAGT-CTTAAAGCCTCA-CAAAGCAGTG----CCCCCCACGTACCTTTTGCATCATGGTCTGACTAGAAAACCAGGGCAAAACAAGCCTTTT--AGTCCCACACCCCGAAACTAGGCGAGCTACTTCAAAATAGCCTCATA-GGGCCAA-CCCGTCTCTGTTGCAAAAGAGTGGGAAAATTTTTAAGTAGAGGTGACATACCTACCGAGCCTGGAGATAGCTGGTTATTCAGGAAAAGAATTTTAGTTCTACTT-TAAACC-TCAAA-AATTTCACAAA---ACAATAA-GCCAAGTTTAAAAGCTA-CTCAAATAGGGCACAACCTATTTGAGACAGGGTACAACCTACAAAACTGGGTAAGACCTA----AAATAATTAAGTGGGCCTAAAAGCAGCCATCTCCCCAAAAGCGTTAAAGCTTCC-TTTATT-TG-TAAAAAAA-TCCCGCCAACATAA-CTCAACCCA-CTACCAACTACTGAATGACTTTATAAACATATAAAATACCTTCTGTTAGAACTAGTAACAAGAATTTGAATTTCTCCTAGG-TACAAACTTAAATCAGCATT-GAC-ATC--------------------------TGCTACTGATAAC-TATAC----GCAAATGATTTAAC-CTCCCCCGCGTTAACCTAACACAAGAGTATCTAAGGAAAGATTAAAAGACAGAAAAGGAACTCGGCAAACATGC-GCCCCGCCTGTTTACCAAAAACATCGCCTCCTGCTTAACCCCTATAGGAGGTCCCGCCTGCCCGGTGAT-AAC-TTTAACGGCCACGGTACTCTGACCGCGCGAAGGTAGCATAATCACTTGTCCTTTAAATAAGGACCTGTATCAACGGCATCACGAGGGCGCAACTGTCTCCTCTGTTTAATCAGTGAACCTGCTCTCTTCGTGAAGAAGCGAAGATAAGCCCATAAGACGAGAAGACCCCATGAAGCTTAAAAC-CTAT-TAACACCTCCCTCTCA-TATAAACCA-TAAAAA--GATGAAA-ACTTGTTA-ACCCGTTTTTGGCTGGGGCATCCAAGGAGTATAACTAAACCTCCATGACGAG----------------TGTCTCT-GAGCA-ACAGCTCTAAGAAACAGAAAT-CTGACGTAATATGACCCGAAAA-------------ATCGACAAACGAACCAAGTTACTCTGGGGATAACAGCGCAATCCACTTTGAGAGTTCATATTGACGAGTGGGTTTACGACCTCGATGTTGGATCAGGGTATCCCAGTGGTGCAGCCGCTACTAAAGGTT
		</sequence>
		<sequence>
			<taxon idref="afflatifronsCO6"/>
			GGCATCATTGATGGCCTTTCAGGACTGAATCGTTCTGTTGATGAATACCCAGTGGAAGTTATTTCAAAAAGGTTTAGATATGATGTAGCTTTAGTTTCAACTCTAAAAGACATGGAAGAGGATATCCTTGAAGGTCTAAAATCTCAGGATTTGGAGGAATACCTAAGTGGTCCTTTCACTGTTGTGGTCAAAGAATCTTGCGATGGAATGGGAGATGTCAGTGAGAAGCATGGCTGTGGTCCAGCAGTTCCTGAAAAAGCAGTACGTTTTTCATTCACAATCATGAACATTAGTGTCCCCAACAACAGTGGGTTTGTTAGAATCTTTGAAGAGCCCAAACCRAATTCTGAACTTTGCTGCAAGCCCCTTTGTCTAATGCTTGCTGATGAATCAGACCATGAAACTTTAACAGCTATCTTAAGTCCTTTGATAGCTGAAAGAGAAGCCATGAAAACCAGTGAGCTCGTGTTGGAAATAGGAGGAATCCTCAGAAGTTTCAAGTTTATGTTTCGTGGTACAGGRTACGATGAGAAACTTGTCAGAGATGTGGAAGGACTTGAAGCTTCTGGCTCTGTCTATATTTGTACCCTCTGTGATGCTACTAGACTGGAAGCTTCTCAGAACTTAGTCTTCCATTCTATTACCAGAAGCCATTCTGAGAACTTACARCGCTATGAGACATGGAGATCAAACCCTTACCATGAATCTGTTGATGAACTTCGTGACAGRGTTAAGGGAGTTTCGGCAAAGCCATTTATTGAAACCCTCCCATCGATTGATGCCTTACATTGTGACATTGGAAATGCAGCTGAGTTTTACAGAATATTCCAGCTAGAAATAGGGGAGGTCTACAAAAACCCCAATGTAACCAAAGAAGAGAGAAAGAAATGGCAGGTGTTACTTGACAAACACCTTAGAAAG???????????????????????????????????????????????????????????????????????????????????????????AGG-CCAAGAGGTGGGTATCAGGCACAAAAATT------TTAGCCCACAACACCCTGC-ATCGCCACACCCCCAAGGGTGATT-CAGCAGTGATAAACATTGCCCCATAAGCGTTA-GCTTGACTCAGTCA-GAATG-AACAGAGCCGGCCAACAT--AGTGCCAGCAGCCGCGGTTACACTAATCGGCTCAAGTTGATAA-TGCTCGGCGTC-AAACGTGGTTAAAAAGAGCCCCCCCCTAGGG-TTAAACCCCCCTCTC-AGTAGTTAAAAGCACGAGGCATGG-AAAACCAG-AAACGAAAGTTACCCTA-CAAATCTTTGAACCCACGACAGCTAGA-AAACAAACTGGGATTAGATACCCCACTATGTCTAG-CCGTAA----ATTAATTTACACCCCCTCCCCCGCCAGGGTA-CTACGAGCA-AAACTTAAAACCCAAAGGATTTGACGGTGTCCCACCCACCTAGAGGAGCCTGTCCC-ATAATCGATAATCCCCGCTCTACCTTACCACTTCTTGCTC--AGTCCGTATACCTCCG--TCGTAAGCTTACCATATGAATG-CT----AGTG----AGCAAGAGGG----ATCCT--TCCCACACGTCAGGTCAAGGTGCAACTCATGAAGTGGT-GCGAGATGGGCTACAATCTCTACTATAGAACACACGAAA-GG-CCAAATGAAA--ACAAG-CCCT-G-AAGGTGGATTTAGCAGTAAAAAGAA-AATAGCGTGTTCTTTTTAAC--AAGGCCCTGGGACGCGTACACACCGCCCGTCACTCTCTTCAAC-AATACTAA--TTAAC-GTCTATAACCCCCC---CTCACTGAACCTAGAAGAGACAAGTCGTAACATGGTAAGTGTACTGGAAAGTGCACTTAGTATA-ACAAAGTATAGCTTATTT---AAAGCACTCCGCTTA-CACCGAAGA-GATGTTCACTA-ACT-TGAACTACTTTG--A-GCCTAAA
			AT-CCAGCCCAATCACAAACTACTGCAAATTAACAATTTCCACCTTCCCATCCTCAAAAACATTTTATTTTTTT-A-GTAAAGGCGATCAAAAACCTT-TTTGGCGCTGAAAC--CCTAGTACCGCAAGGGAACGATGAAA-GAGACATGAAAAAGT-CTTAAAGCCTCA-TAAAGCAGTG----CCCCCCACGTACCTTTTGCATCATGGTCTGACTAGAAAACCAGGGCAAAACAAGCCTTTT--AGTCCCACACCCCGAAACTAGGCGAGCTACTTCAAAATAGCCTCATA-GGGCCAA-CCCGTCTCTGTTGCAAAAGAGTGGGAAAATTTTTAAGTAGAGGTGACATACCTACCGAGCCTGGAGATAGCTGGTTATTCAGGAAAAGAATTTTAGTTCTACTT-TAAACC-TCAAA-AATTTCACAAA---ACAATAA-GCCAAGTTTAAAAGCTA-CTCAAATAGGGCACAACCTATTTGAGACAGGGTACAACCTACAAAACTGGGTAAGACCTA----AAATAATTAAGTGGGCCTAAAAGCAGCCATCTCCCCAAAAGCGTTAAAGCTTCC-TTTATT-TG-TAAAAAAA-TCCCGCCAACATAA-CTCAACCCA-CTACCAACTACTGAATGACTTTATAAACATATAAAATACCTTCTGTTAGAACTAGTAACAAGAATTTGAATTTCTCCTAGG-TACAAACTTAAATCAGCATT-GAC-ATC--------------------------TGCTACTGATAAC-TATAC----GCAAATGATTTAAC-CTCCCCCGCGTTAACCTGACACAAGAGTATCTAAGGAAAGATTAAAAGACAGAAAAGGAACTCGGCAAACATGC-GCCCCGCCTGTTTACCAAAAACATCGCCTCCTGCTTAACCCCTATAGGAGGTCCCGCCTGCCCGGTGAT-AAC-TTTAACGGCCACGGTACTCTGACCGCGCGAAGGTAGCATAATCACTTGTCCTTTAAATAAGGACCTGTATCAACGGCATCACGAGGGCGCAACTGTCTCCTCTGTTTAATCAGTGAACCTGCTCTCTTCGTGAAGAAGCGAAGATAAGCCCATAAGACGAGAAGACCCCATGAAGCTTAAAAC-CTAT-TAACACCTCCCTCTCA-TATAAACCA-TAAAAA--GATGAAA-ACTTGTTA-ACCCGTTTTTGGCTGGGGCATCCAAGGAGTATAACTAAACCTCCATGACGAG----------------TGTCTCT-GAGCA-ACAGCTCTAAGAAACAGAAAT-CTGACGTAATATGACCCGAAAA-------------ATCGACAAACGAACCAAGTTACTCTGGGGATAACAGCGCAATCCACTTTGAGAGTTCATATTGACGAGTGGGTTTACGACCTCGATGTTGGATCAGGGTATCCCAGTGGTGCAGCCGCTACTAAAGGTT
		</sequence>
		<sequence>
			<taxon idref="cfhylaoisZMB73781"/>
			GGCATCATTGATGGCCTTTCAGGACTGAATCGTTCTGTTGATGAATACCCAGTGGAAGTTATTTCAAAAAGGTTTAGATATGATGTAGCTTTAGTTTCAACTCTAAAAGACATGGAAGAGGATATCCTTGAAGGTCTAAAATCTCAGGATTTGGAGGAATACCTAAGTGGTCCTTTCACTGTTGTGGTCAAAGAATCTTGCGATGGAATGGGAGATGTCAGTGAGAAGCATGGCTGTGGTCCTGCAGTTCCTGAAAAAGCAGTACGTTTTTCATTCACAATCATGAACATTAGTGTCCCCAATAACAGTGGGTTTGTTAGAATCTTTGAAGAGCCCAAACCAAATTCTGAACTTTGCTGCAAGCCCCTTTGTCTAATGCTTGCTGATGAATCAGACCATGAAACTTTAACAGCTATCTTAAGTCCTTTGATAGCTGAAAGAGAAGCCATGAAAACCAGTGAGCTCATGTTGGAAATAGGAGGAATCCTCAGAAGTTTCAAGTTTATGTTTCGTGGTACAGGGTACGATGAGAAACTTGTCAGAGACGTGGAAGGACTTGAAGCTTCTGGCTCTGTCTATATTTGTACCCTCTGTGATGCTACTAGACTGGAAGCTTCTCAGAACTTAGTCTTCCATTCTATTACCAGAAGCCATTCTGAGAACTTACAGCGATATGAGACATGGAGATCAAACCCTTACCATGAATCTGTTGATGAACTTCGTGACAGAGTTAAGGGAGTTTCGGCAAAGCCATTTATTGAAACCCTCCCATCGATTGATGCTTTACATTGTGACATTGGAAATGCAGCTGAGTTTTACAGAATATTCCAGCTAGAAATAGGGGAGGTCTACAAAAACCCCAATGTAACCAAAGAAGAGAGAAAGAAATGGCAGGTGTTACTTGACAAACACCTTAGAAAGGATCCTGGTCTTACTAT----CC-GCTGTCTTCAACTTACACATGCAAGTATCCGCACAACCGTGAAGACACCCTCTA--ACCTCCA--CCAGG-CCAAGAGGTGGGTATCAGGCACAA-AATT------TTAGCCCACAACACCCTGC-ATCGCCACACCCTCAAGGGTGATT-CAGCAGTGATAAACATTGCCCCATAAGCGCTA-GCTTGAATCAGTCA-GGATG-AACAGAGCCGGCCAACTT--AGTGCCAGCAGCCGCGGTTACACTA-TCGGCTCAAGTTGATAA-TGCTCGGCGTC-AAACGTGGTTAAAAGGATCTTCCCCCTAGGG-TTAAA-CCCCCTCTC-AGTAGTTTAAAGCACGAGGCGAGG-AGAGCTAA-AAACGAAAGTTACCCTA-CAAATCTTTGAACCCACGACAACTAGT-AAACAAACTGGGATCAGATACCCCACTATGTCTAG-TCGTAA----ATTAATTTACACCCCCCC---CGCCAGGGAA-CTACGAGCA-AAACTTGAAACCCAAAGGATTTGACGGTGTCCCACCCACCTAGAGGAGCCTGTCCT-ATAATCGATAATCCCCGCTCTACCTTACCACTTCTCACCC--AGTCTGTATACCTCCG--TCGCAAGCTTACCATGTGAATG-CC----AGTG----AGCAAGAGGG----GCCCT--CCCTATACGTCAGGTCAAGGTGCAACTTATGAAGTGGT-GTGAGATGGGCTACAATCTCTACAATAGAACACACGAAA-GG-CCAAATGAAA--ATAAG-CCCT-G-AAGGTGGATTTAGCAGTAAAAAGAA-AATAGCGTGTTCTTTTTAAC--AGGGCCCTGGGACGCGTACACACCGCCCGTCACTCTCTTCAAC-AAGACCCA--CTAAC-GTCTATAACCCTAC-----TACTAATCTCAGAAGAGACAAGTCGTAACATGGTAAGTGTACTGGAAAGTGCACTTAGTCCA-ACAAAGTATAGCTTATTT---AAAGCACTTCGCTTA-CACCGATGA-AATGTTTATTA-ACT-TGAACTACTTTG--A-GCCTAAA
			AT-CCAGCCCAACCACAAATTACTACAGATTAACAATATCCAGCCTACT-TCCACCAAAACATTTTATTTTTTA-A-GTAGAGGCGATCAAAAACCTT-CTTGGCGCTGAAGC--CCTAGTACCGCAAGGGAATGATGAAA--AATCATGAAATAGC-TTTAAAGCCCTA-AAAAGCAGTG----AACCCCACGTACCTTTTGCATCATGATCTGACTAGAAAACCAGGGCAAAACAAGCTTTTT--AGTCCCACACCCCGAAACTAGACGAGCTACTTCGAAATAGCCTCATA-GGGCCAA-CCCGTCTCTATTGCAAAAGAGTGGGAAAATTTTTAAGTAGAGGTGATATACCTATCGAGTTTAGAGATAGCTGGTTATTCAGGAAAAGAATTTTAGTTCTACTT-TAAACC-TAAAA-GATTTCACAAA---ACAACAG-ACCAAGTTTAAAAGCTA-TTCAAATAGGGCACAACCTATTTGAGACAGGATACAACCTACAAAGTTGGGTAAGACTTA----AAATAACCTAGTAGGCCTAAAAGCAGCCACCTTCCTAAAAGCGTCAGAGCTTTC-TTTTTT-TG-TAAAAAAA-TCCCACCAACGTAA-TTCAACCCA-CTATTAAATACTGAGTGACTTTATAAATGTATAAAATACCTTCTGTTAGAACTAGTAACAAGAATTTGATTTTCTCCTAGA-TATAAACTTAAACCAGCCCT-GAC-ACC-ACCCCCCC----------------CCGCTACTGGTAAT-TACAC----GCAGATGATCTTAC-CCCC-CCGCGTTAACCTAACACAAGAATATCCAAGGAAAGATTAAAAGACAGAAAAGGAACTCGGCAAACATGC-GCCCCGCCTGTTTACCAAAAACATCGCCTCCTGC-CAA-CCTCATAGGAGGTCCCGCCTGCCCGGTGAC-AAC-TTTAACGGCCACGGTATCCTGACCGCGCGAAGGTAGCACAATCACTTGTCCTTTAAATAGGGACCTGTATCAACGGCATCACGAGGGCGCAACTGTCTCCTCTGTTTAATCAGTGAACCTGCTCTCTTCGTGAAGAAGCGAAGATAAGCTCATAAGACGAGAAGACCCCATGAAGCTTAAAAC-CAAA-TAACACCTCCCCTCTACTATAAACCA-TAAAAA--GATGAAG-ACTTGTTA-ACCTGTTTTTGGCTGGGGCATCCAAGGAGTACAACCAAACCTCCATGACGAA----------------TATCTCT-GAGCA-ACAGCTCTAGGAAACAGAAAT-CTGACGTAATATGACCCGAAAT-------------ATCGATAAACGAACCAAGTTACTCTGGGGATAACAGCGCCATCCACTTTAAGAGTTCATATTGACAAGTGGGTTTACGACCTCGATGTTGGATCAGGGTATCCCAGTGGTGCAGCCGCTACTAAAGGTT
		</sequence>
		<sequence>
			<taxon idref="cfhylaoisZMB73782"/>
			GGCATCATTGATGGCCTTTCAGGACTGAATCGTTCTGTTGATGAATACCCAGTGGAAGTTATTTCAAAAAGGTTTAGATATGATGTAGCTTTAGTTTCAACTCTAAAAGACATGGAAGAGGATATCCTTGAAGGTCTAAAATCTCAGGATTTGGAGGAATACCTAAGTGGTCCTTTCACTGTTGTGGTCAAAGAATCTTGCGATGGAATGGGAGATGTCAGTGAGAAGCATGGCTGTGGTCCTGCAGTTCCTGAAAAAGCAGTACGTTTTTCATTCACAATCATGAACATTAGTGTCCCCAAYAACAGTGGGTTTGTTAGAATATTTGAAGAGCCCAAACCAAATTCTGAACTTTGCTGCAAGCCCCTTTGTCTAATGCTTGCTGATGAATCAGACCATGAAACTTTAACAGCTATCTTAAGTCCTTTGATAGCTGAAAGAGAAGCCATGAAAACCAGTGAGCTCATGTTGGAAATAGGAGGAATCCTCAGAAGTTTCAAGTTTATGTTTCGTGGTACAGGGTACGATGAGAAACTTGTCAGAGACGTGGAAGGACTTGAAGCTTCTGGCTCTGTCTATATTTGTACCCTCTGTGATGCTACTAGACTGGAAGCTTCTCAGAACTTAGTCTTCCATTCTATTACCAGAAGCCATTCTGAGAACTTACAGCGATATGAGACATGGAGATCAAACCCTTACCATGAATCTGTTGATGAACTTCGTGACAGAGTTAAGGGAGTTTCKGCAAAGCCATTTATTGAAACCCTCCCATCGATTGATGCYTTACATTGTGACATTGGAAATGCAGCTGAGTTTTACAGAATATTCCAGCTAGAAATAGGGGAGGTCTACAAAAACCCCAATGTAACCAAAGAAGAACGAAAGAAATGGCAGGTGTTACTTGACAAACATCTTAGAAAG?????????????????????????????????????????????????????????????????????????????????????????????????????????????????????????????????????????????????????????????????????????????????????????????????????????????????????????????????????????????????????????????????????????????????????????????????????????????????????????TTAAAAGGATCTTCCCCCTAGGG-TTAAA-CCCCCTCTC-AGTAGTTTAAAGCACGAGGCGAGG-AGAGCTAA-AAACGAAAGTTACCCTA-CAAATCTTTGAACCCACGACAACTAGA-AAACAAACTGGGATCAGATACCCCACTATGTCTAG-TCGTAA----ATTAATTTACACCCCCCCCC-CGCCAGGGAA-CTACGAGCA-AAACTTGAAACCCAAAGGATTTGACGGTGTCCCACCCACCTAGAGGAGCCTGTCCT-ATAATCGATAATCCCCGCTCTACCTTACCACTTCTCACCC--AGTCTGTATACCTCCG--TCGCAAGCTTACCATGTGAATG-CC----AGTG----AGCAAGAGGG----GCCCT--CCCTATACGTCAGGTCAAGGTGCAACTTATGAAGTGGT-GTGAGATGGGCTACAATCTCTACAATAGAACACACGAAA-GG-CCAAATGAAA--ATAAG-CCCT-G-AAGGTGGATTTAGCAGTAAAAAGAA-AATAGCGTGTTCTTTTTAAC--AGGGCCCTGGGACGCGTACACACCGCCCGTCACTCTCTTCAAC-AAGACCCA--CTAAC-GTCTATAACCCTAC-----TACTAATCTCAGAAGAGACAAGTCGTAACATGGTAAGTGTACTGGAAAGTGCACTTAGTCCA-ACAAAGTATAGCTTATTT---AAAGCACTTCGCTTA-CACCGATGA-AATGTTTATTA-ACT-TGAACTACTTTG--A-GCCTAAA
			AT-CCAGCCCAACCACAAATTACTACAGATTAACAATATCCAGCCTACT-TCCACCAAAACATTTTATTTTTTA-A-GTAGAGGCGATCAAAAACCTT-CTTGGCGCTGAAGC--CCTAGTACCGCAAGGGAATGATGAAA--AATCATGAAATAGC-TTTAAAGCCCTA-AAAAGCAGTG----AACCCCACGTACCTTTTGCATCATGATCTGACTAGAAAACCAGGGCAAAACAAGCTTTTT--AGTCCCACACCCCGAAACTAGACGAGCTACTTCGAAATAGCCTCATA-GGGCCAA-CCCGTCTCTATTGCAAAAGAGTGGGAAAATTTTTAAGTAGAGGTGATATACCTATCGAGTTTAGAGATAGCTGGTTATTCAGGAAAAGAATTTTAGTTCTACTT-TAAACC-TAAAA-GATTTCACAAA---ACAACAG-ACCAAGTTTAAAAGCTA-TTCAAATAGGGCACAACCTATTTGAGACAGGATACAACCTACAAAGTTGGGTAAGACTTA----AAATAACCTAGTAGGCCTAAAAGCAGCCACCTTCCTAAAAGCGTCAGAGCTTTC-TTTTTT-TG-TAAAAAAA-TCCCACCAACGTAA-TTCAACCCA-CTATTAAATACTGAGTGACTTTATAAATGTATAAAATACCTTCTGTTAGAACTAGTAACAAGAATTTGATTTTCTCCTAGG-TATAAACTTAAACCAGCCCT-GAC-ACC-ACCCCCCC-----------------CGCTACTGGTAAT-TACAC----GCAGATGATCTTAC-CCCC-CCGCGTTAACCTAACACAAGAATATCCAAGGAAAGATTAAAAGACAGAAAAGGAACTCGGCAAACATGC-GCCCCGCCTGTTTACCAAAAACATCGCCTCCTGC-CAA-CCTCATAGGAGGTCCCGCCTGCCCGGTGAC-AAC-TTTAACGGCCACGGTATCCTGACCGCGCGAAGGTAGCACAATCACTTGTCCTTTAAATAGGGACCTGTATCAACGGCATCACGAGGGCGCAACTGTCTCCTCTGTTTAATCAGTGAACCTGCTCTCTTCGTGAAGAAGCGAAGATAAGCTCATAAGACGAGAAGACCCCATGAAGCTTAAAAC-CAAA-TAACACCTCCCCTCTACTATAAACCA-TAAAAA--GATGAAG-ACTTGTTA-ACCTGTTTTTGGCTGGGGCATCCAAGGAGTACAACCAAACCTCCATGACGAA----------------TATCTCT-GAGCA-ACAGCTCTAGGAAACAGAAAT-CTGACGTAATATGACCCGAAAT-------------ATCGATAAACGAACCAAGTTACTCTGGGGATAACAGCGCCATCCACTTTAAGAGTTCATATTGACAAGTGGGTTTACGACCTCGATGTTGGATCAGGGTATCCCAGTGGTGCAGCCGCTACTAAAGGTT
		</sequence>
		<sequence>
			<taxon idref="africanusCAS207779"/>
			GGCATGATTGATGGCCTTTCAGGACTGAATCGTTCTGTTGATGAATACCCAGTGGAAGCTATTTCGAAAAGGTTTAGATATGATGTAGCCTTAGTTTCGACTCTAAAAGACATGGAAGAGGATATCCTTGAAGGACTAAAATCTCAGGATTTGGAGGAATACCTGAGTGGTCCGTTCACTGTTGTGGTCAAAGAATCTTGCGATGGAATGGGAGATGTCAGTGAGAAGCATGGTGGTGGWCCAGCAGTTCCTGAGAAAGCAGTACGTTTTTCATTCACAATCATGAACATCAGTGTCCCAAACAACAGTGGGTTCGTTAGAATCTTTGAAGAGTCCAAACCAAACTCTGAACTTTGCTGCAAGCCCCTTTGTCTAATGCTTGCCGATGAATCAGACCATGAAACTTTAACAGCTATCTTAAGTCCTCTGATAGCCGAAAGAGAAGCCATGAAATCCAGTGAGCTCATGCTGGAGATAGGAGGAATCCTCCGAAGTTTCAAGTTTATGTTTCGTGGTACGGGGTATGATGAGAAACTTGTCAGAGAAGTAGAAGGGCTGGAAGCTTCAGGCTCTGTYTATATCTGTACCCTCTGTGATGCCACTAGACTGGAAGCGTCTCAGAACTTAGTCTTCCATTCTATTACCAGAAGTCATTCTGAGAACCTACAGCGCTACGAGACRTGGAGATCCAACCCTTACCATGAATCTGTTGATGAACTTCGCGACAGAGTTAAAGGAGTTTCAGCAAAGCCATTTATTGAAACCCTCCCGTCGATTGATGCCTTGCATTGTGATATTGGAAATGCAGCTGAGTTTTACAGAATTTTTCAGATGGAAATAGGGGAGGTCTACAAAAACCCCAATGTRACTAAAGAAGAGAGAAAGAAATGGCAGACATTACTTGACAAACACCTAAGAAAG???????????????????????????????????????????????????????????????????????????????????????????????CTAAGGAGCCGGCATCAGGCACAGTATT-------CTGGCCCATGACGCCTAGT-CACACCACGCCCTCAAGGGTGACT-CAGCAGTGATAAATATTGCCCCATAAGCGCTAAGCTTGACTCAGTTAGAAAGAAG--AGGGCCGGCTAATAC--GGTGCCAGCCGCCGCGGTTACACCGATAGGCTCAAGTTGATAA-TTTTCGGCGTT-AAGCGTGATTAAGGGTCTCTTT--AATAGAG-TAAAA-CATACATTT-AGCAGTGATAAGCTTGCTGTACGGA-ACATTA--AAACGAAAGTCACTCTAACAACCCCCTGAATTCACGACAACTAGGAAAACAAACTGGGATTAGATACCCCACTATGCCTAG-TCGTAAAAAATCAAATTCACAC-CCTAAA--CGCCAGGGGA-CTACAAGCC-TCGCTTAAAACCTAAAGGATTTGACGGTGTCCCACCCACCTAGAGGAGCCTGTCCC-ATAATCGATAATCCCCGCTCCACCCTACCACTTCTTACCA--AGTCTGTATACCTCCG--TCGCAAGCTCACCATGTGAATG-TC----AGTG----GGCCAGCTAG---TAATTTCCCCTCGTACGTCAGGTCAAGGTGCAGCTTATGAAATGGC-GTGAGATGGGCTACAGTTTCTGTTACAGAACATACGAAA-AG-CTAAATGAAA--CTCAA-CTAT-G-AAGGTGGATTTAGAAGTAAAAGGAA-AGTAGAGTGTTCCTTTTAAT--TAGGCACTGGGATACGTACACACCGCCCGTCACCCTCTTCGAT-AATAAC-T--CTAAT-GTTTATAACCCATTATT----CTCCCCTTAGAAGAGGTAAGTCGTAACATGGTAAGTGTACTGGAAAGTGCACTTGGCACA-ACAAAATGTAGCTTAATT---AAAGCACTTCGCTTA-CACCGAACA-AATGTCTACTA-ATC-TAGACCATTTTG--A-GCCTAAA
			AT-CTAGCCCCCCCCCCCCCACCATATGCCCAGCATCCC--ACTTCACTACAAAATAAAACATTTTACCTTTTG-A-GTAGAGGCGATCGAAAATTTT-CTTGGAGCTTAAGA--TTCAGTACCGCAAGGGAACAATGAAA-TAGAAATGAAATAAC-CCTAAAGCTCTT-AAAAGCAGGGA--CTTCCCCCCGTACCTTTTGCATCATGGTTTAACTAGTCAAACAGAGCAAAAAGAAACTTTT--AGTTCCACATCCCGAAACTAGGTGAGCTACTTTGAAATAGCTTTATT-GAGCCAA-CCCGTCTCTGTTGCAAGAGAGTGGGAAAATTTTTAAGTAGCGGCGAAAAACCTATCGAACCTAGAGATAGCTGGTTATTCAGGAAAAGAATCTTAGTTCTGCTT-TAAGGC-TCTTA-AATTACTCAAA---ACAGTAG-CTTAAGCTTGAAAGTTA-TTCAAATAAGGCACAGCTTATTTGAAACAGGATACAACCTAGACTCCCGGGTAAAA-CT-GCAT-TATAAAAAAGTGGGCCTAAAAGCAGCCACCTTTTAAAAAGCGTTAAAGCTTTA-TCACCT-CG-TGCAGCAAATTCCATAAATGTTT-TTTAACCC--TTTTCCCCTACTGAATGACTTTATATTTATATAAAGCACCTTCTGTTAGAACTAGTAACAAGAAATTGACTTTCTCCTAAA-TATAAACTTAAACCAGCTTT-GACCACCCACTGGTACTTAACGCAA-ATGACCATACTATAATAACC-CTCCCC---GCGAACTCTATAGC--CCCTCAACGTTACCCTAACACCAGGATATTTTAGGAAAGATTAAAAGGAAGGGAAGGAACTCGGCAAATACT-AGCCCCGCCTGTTTACCAAAAACATCGCCTCCTGCT---GACCTATGGGAGGTCCAGCCTGCCCAGTGAC-AAAGTTTAACGGCCTCGGTACCCTAACCGCGCGAAGGTAGCATAATCACTTGTTCTTTAAATAGGGACTCGTATCAACGGCATCACGAGGGCTAGACTGTCTCCCCTCCCTAATCAGTGAACCTGACCTCTTCGTGAAAAGGCGAAGATACTCATATAAGACGAGAAGACCCCATGGAGCTTAAAAC-TAAG-TAACACTCTCTT-ACATATATC-CCT-TAAAAAA-CAAGAG--AACTGCCA-CCTATTTTTTGGCTGGGGCATCCAGGGAGCATAACACAACCTCCTTGACGAAC--------------C-ATCTTA-GAACT-ACTATTCCAAGAAGCAGCAAA-CTGAAGTAATATGACCCGAT--------------AATCGATCAACGAACCAAGTTACCCTGGGGATAACAGCGCAATCCATTTCAAGAGCCCTTATCGACAAATGGGTTTACGACCTCGATGTTGGATCAGGGTACCCCAGTGGTGCAGCCGCTACTAAAGGTT
		</sequence>
		<sequence>
			<taxon idref="africanusMCZFS34001"/>
			GGCATGATTGATGGCCTTTCAGGACTGAATCGTTCTGTTGATGAATACCCAGTGGAAGCTATTTCAAAAAGGTTTAGATATGATGTAGCCTTAGTTTCGACTCTAAAAGACATGGAAGAGGATATCCTTGAAGGMCTAAAATCTCAGGATTTGGAGGAATACCTGAGTGGTCCGTTCACTGTWGTGGTCAAAGAATCTTGCGATGGAATGGGAGATGTCAGTGAGAAGCATGGTGGTGGTCCAGCAGTTCCTGAGAAAGCAGTACGTTTTTCATTCACAATCATGAACATCAGTGTCCCAAACAACAGTGGGTTCGTTAGAATCTTTGAAGAGTCCAAACCAAACTCTGAACTTTGCTGCAAGCCCCTTTGTCTAATGCTTGCYGATGAATCAGACCATGAAACTTTAACAGCTATCTTAAGTCCTCTGATAGCCGAAAGAGAAGCCATGAAATCCAGTGAGCTCATGCTGGAGATAGGAGGAATCCTCCGAAGTTTCAAGTTTATGTTTCGYGGTACGGGGTATGATGAGAAACTTGTCAGAGAAGTAGAAGGRCTGGAAGCTTCAGGCTCTGTCTAYATCTGTACCCTCTGTGATGCCACTAGACTGGAAGCGTCTCAGAACTTAGTCTTCCATTCTATTACCAGAAGTCATTCTGAGAACCTACAGCGCTACGAGACGTGGAGATCCAACCCTTACCATGAATCTGTTGATGAACTTCGYGACAGAGTTAAAGGAGTTTCAGCAAAGCCATTTATTGAAACCCTCCCGTCGATTGATGCCTTGCATTGTGATATTGGAAATGCAGCTGAGTTTTACAGAATTTTTCAGATGGAAATAGGGGAGGTCTACAAAAACCCCAATGTGACTAAAGAAGAGAGAAAGAAATGGCAGACATTACTTGACAAACACCTAAGAAAG????????????????????????????????????????????????????????????????????????????????ACCTCCA-TACAGG-CTAAGGAGCCGGCATCAGGCACAGTATT-------CTGGCCCATGACGCCTAGT-CACACCACGCCCTCAAGGGTGACT-CAGCAGTGATAAATATTGCCCCATAAGCGTTAAGCTTGACTCAGTTAGAAAGAAG--AGGGCCGGCTAATAC--GGTGCCAGCCGCCGCGGCTACACCGATAGGCTCAAGTTGATAA-TTTTCGGCGTT-AAGCGTGATTAAGGGTCTCTTT--AATAGAG-TAAAA-CATACATTT-AGCAGTGATAAGCTTGCTGTATGGA-ACATTA--AAACGAAAGTCACTCTAACAACCCCCTGAATTCACGACAACTAGGAAAACAAACTGGGATTAGATACCCCACTATGCCTAG-TCGTAAAAAATCAAATTCACAC-CCTAAA--CGCCAGGGGA-CTACAAGCC-TCGCTTAAAACCTAAAGGATTTGACGGTGTCCCACCCACCTAGAGGAGCCTGTCCC-ATAATCGATAATCCCCGCTCCACCCTACCACTTCTTACCT--AGTCTGTATACCTCCG--TCGCAAGCTCACCATGTGAATG-TT----AGTG----GGCCAGCTAG---TAATTTCCCCTCGTACGTCAGGTCAAGGTGCAGCTTATGAAATGGC-GTGAGATGGGCTACAGTTTCTGTTACAGAACATACGAAA-AG-CTAAATGAAA--CTCAA-CTAT-G-AAGGTGGATTTAGAAGTAAAAGGAA-AGTAGAGTGTTCCTTTTAAT--TAGGCACTGGGATACGTACACACCGCCCGTCACCCTCTTCGAT-AATAAC-T--CTAAT-GTTTATAACCCATTATTTCCCCCCCCCTTAGAAGAGGTAAGTCGTAACATGGTAAGTGTACTGGAAAGTGCACTTGGCACA-ACAAAATGTAGCTTAATT---AAAGCACTTCGCTTA-CACCGAACA-AATGTTTACTA-ATC-TAGACCATTTTG--A-GCCTAAA
			AT-CTAGCCCCCCTCCC---ACCATATGCCCAGCATCCC--ACTTCACTACAAAATAAAACATTTTACCTTTTG-A-GTAGAGGCGATCGAAAATTTT-CTTGGAGCTTAAAA--TTCAGTACCGCAAGGGAACAATGAAA-TAGAAATGAAATAAC-CCTAAAGCTTTTTAAAAGCAGGGA---CTTCCCCCGTACCTTTTGCATCATGGTTTAACTAGTCAAACAGAGCAAAAAGAAACTTTT--AGTTCCACATCCCGAAACTAGGTGAGCTACTTTGAAATAGCTTTATT-GAGCCAA-CCCGTCTCTGTCGCAAGAGAGTGGGAAAATTTTTAAGTAGCGGCGAAAAACCTATCGAGCCTAGAGATAGCTGGTTATTCAGGAAAAGAATCTTAGTTCTGCTT-TAAGGC-TCTTA-AATTACTCAAA---ACAGTAG-CTTAAGCTTGAAAGTTA-TTCAAATAGGGCACAGCTTATTTGAAACAGGATACAACCTAGACTCCCGGGTAAAA-CT-GCAT-AATAAAAAAGTGGGCCTAAAAGCAGCCACCTTTTAAAAAGCGTTAAAGCTTTA-TCACCT-CG-TGCAGCAAATTCCATAAATGTTT-TTTAACCC--TTTTCCCCTACTGAATGACTTTATACTTATATAAAGCACCTTCTGTTAGAACTAGTAACAAGAAATTGACTTTCTCCTAAA-TATAAACTTAAACCAGCTTT-GACCACCTACTGGTACTTAACGCAA-ATGACCATACTATAATAACT-CTCCCC---GCGAACTCTATAGC--CCCTCAACGTTACCCTAACACCAGGATATTTTAGGAAAGATTAAAAGGAAGGGAAGGAACTCGGCAAATACT-AGCCCCGCCTGTTTACCAAAAACATCGCCTCCTGCT---GACCTATAGGAGGTCCAGCCTGCCCAGTGAC-AAAGTTTAACGGCCTCGGTACCCTAACCGCGCGAAGGTAGCATAATCACTTGTTCTTTAAATAGGGACTCGTATCAACGGCATCACGAGGGCTAGACTGTCTCCCCTCCCTAATCAGTGAACCTGACCTCTTCGTGAAAAGGCGAAGATACTCATATAAGACGAGAAGACCCCATGGAGCTTAAAAC-TAAG-TAACACTCTCTT-ACATATATC-CCT-TAAAAAA-CAAGAG--AACTGCTA-CCTATTTTTTGGCTGGGGCATCCAGGGAGTATAACACAACCTCCTTGACGAAC--------------C-ATCTTA-GAACT-ACTATTCCAAGAAGCAGCAAA-CTGAAGTAATATGACCCGAT--------------AATCGATCAACGAACCAAGTTACCCTGGGGATAACAGCGCAATCCATTTCAAGAGCCCTTATCGACAAATGGGTTTACGACCTCGATGTTGGATCAGGGTACCCCAGTGGTG??????????????????
		</sequence>
		<sequence>
			<taxon idref="africanusMCZFS34028"/>
			GGCATGATTGATGGCCTTTCAGGACTGAATCGTTCTGTTGATGAATACCCAGTGGAAGCTATTTCAAAAAGGTTTAGATATGATGTAGCCTTAGTTTCGACTCTAAAAGACATGGAAGAGGATATCCTTGAAGGACTAAAATCTCAGGATTTGGAGGAATACCTGAGTGGTCCGTTCACTGTTGTGGTCAAAGAATCTTGCGATGGAATGGGAGATGTCAGTGAGAAGCATGGTGGTGGTCCAGCAGTTCCTGAGAAAGCAGTACGTTTTTCATTCACAATCATGAACATCAGTGTCCCAAACAACAGTGGGTTCGTTAGAATCTTTGAAGAGTCCAAACCAAACTCTGAACTTTGCTGCAAGCCCCTTTGTCTAATGCTTGCCGATGAATCAGACCATGAAACTTTAACAGCTATCTTAAGTCCTCTGATAGCCGAAAGAGAAGCCATGAAATCCAGTGAGCTCATGCTGGAGATAGGAGGAATCCTCCGAAGTTTCAAGTTTATGTTTCGTGGTACAGGGTATGATGAGAAACTTGTCAGAGAAGTAGAAGGGCTGGAAGCTTCAGGCTCTGTCTATATCTGTACCCTCTGTGATGCCACTAGACTGGAAGCGTCTCAGAACTTAGTCTTCCATTCTATTACCAGAAGTCATTCTGAGAACCTACAGCGCTACGAGACATGGAGATCCAACCCTTACCATGAATCTGTTGATGAACTTCGCGACAGAGTTAAAGGAGTTTCAGCAAAGCCATTTATTGAAACCCTCCCGTCGATTGATGCCTTGCATTGTGATATTGGAAATGCAGCTGAGTTTTACAGAATTTTTCAGATGGAAATAGGGGAGGTCTACAAAAACCCCAATGTGACTAAAGAAGAGAGAAAGAAATGGCAGACATTACTTGACAAACACCTAAGAAAG??????????????????????????????????????????????????????????????????????????TTTA--ACCTCCA-TACAGG-CTAAGGAGCCGGCATCAGGCACAGTATT-------CTGGCCCATGACGCCTAGT-CACACCACGCCCTCAAGGGTGACT-CAGCAGTGATAAATATTGCCCCATAAGCGCTAAGCTTGACTCAGTTAGAAAGAAG--AGGGCCGGCTAATAC--GGTGCCAGCCGCCGCGGTTACACCGATAGGCTCAAGTTGATAA-TTTTCGGCGTT-AAGCGTGATTAAGGGTCTCTTT--AATAGAG-TAAAA-CATACATTT-AGCAGTGATAAGCTTGCTGTATGGA-ACATTA--AAACGAAAGTCACTCTAACAACCCCCTGAATTCACGACAACTAGGAAAACAAACTGGGATTAGATACCCCACTATGCCTAG-TCGTAAAAAATCAAATTCACAC-CCTAAA--CGCCAGGGGA-CTACAAGCC-TCGCTTAAAACCTAAAGGATTTGACGGTGTCCCACCCACCTAGAGGAGCCTGTCCC-ATAATCGATAATCCCCGCTCCACCCTACCACTTCTTGCCT--AGTCTGTATACCTCCG--TCGCAAGCTCACCATGTGAATG-TC----AGTG----GGCCAGCTAG---TAATTTCCCCTCGTACGTCAGGTCAAGGTGCAGCTTATGAAATGGC-GTGAGATGGGCTACAGTTTCTGTTACAGAACATACGAAA-AG-CTAAATGAAA--CTCAA-CTAT-G-AAGGTGGATTTAGAAGTAAAAGGAA-AGTAGAGTGTTCCTTTTAAT--TAGGCACTGGGATACGTACACACCGCCCGTCACCCTCTTCGAT-AATAAC-T--CTAAT-GTTTATAACCCATTATT---CTCCCCCTTAGAAGAGGTAAGTCGTAACATGGTAAGTGTACTGGAAAGTGCACTTGGTACA-ACAAAATGTAGCTTAATT---AAAGCACTTCGCTTA-CACCGAACA-AATGTCTACTA-ATC-TAGACCATTTTG--A-GCCTAAA
			AT-CTAGCCCCCCTT-----ATCATATGCCCAGCATCCC--ACTTCACTACAAAATAAAACATTTTACCTTTTG-A-GTAGAGGCGATCGAAAATTTT-CTTGGAGCTTAAAA--TTCAGTACCGCAAGGGAACAATGAAA-TAGAAATGAAATAAC-CCTAAAGCTCTTTAAAAGCAGGGA---CTTCCCCCGTACCTTTTGCATCATGGTTTAACTAGTCAAACAGAGCAAAAAGAAACTTTT--AGTTCCACATCCCGAAACTAGGTGAGCTACTTTGAAATAGCTTTATT-GAGCCAA-CCCGTCTCTGTTGCAAGAGGGTGGGAAAATTTTTAAGTAGCGGCGAAAAACCTATCGAACCTAGAGATAGCTGGTTATTCAGGAAAAGAATCTTAGTTCTGCTT-TAAGGC-TCTTA-AATTACTCAAA---ACAGTAG-CTTAAGCTTGAAAGTTA-TTCAAATAAGGCACAGCTTATTTGAAACAGGATACAACCTAGACTCCCGGGTAAAA-CT-GCAT-TATAAAAAAGTGGGCCTAAAAGCAGCCACCTTTTAAAAAGCGTTAAAGCTTTA-TCACCT-CG-TGCAGCAAATTCCATAAATGTTT-TTTAACCC--TTTTCCCCTACTGAATGACTTTATATTTATATAAAGCACCTTCTGTTAGAACTAGTAACAAGAAATTGACTTTCTCCTAAA-TATAAACTTAAACCAGCTTT-GACCACCTACTGGTACTTAACGCAA-ATGACCATACTATAATAACT-CTCCCC---GCGAACTCTATAGC--CCCTCAACGTTACCCTAACACCAGGATATTTTAGGAAAGATTAAAAGGAAGGGAAGGAACTCGGCAAATACT-AGCCCCGCCTGTTTACCAAAAACATCGCCTCCTGCT---GACCTATAGGAGGTCCAGCCTGCCCAGTGAC-AAAGTTTAACGGCCTCGGTACCCTAACCGCGCGAAGGTAGCATAATCACTTGTTCTTTAAATAGGGACTCGTATCAACGGCATCACGAGGGCTAGACTGTCTCCCCTCCCTAATCAGTGAACCTGACCTCTTCGTGAAGAGGCGAAGATACTCATATAAGACGAGAAGACCCCATGGAGCTTAAAAC-TAAG-TAACACTCTCTT-ACATATATC-CCT-TAAAAAA-CAAGAG--AACTGCTA-CCTATTTTTTGGCTGGGGCATCCAGGGAGCATAACACAACCTCCTTGACGAAC--------------C-ATCTTA-GAACT-ACTATTCCAAGAAGCAGCAAA-CTGAAGTAACATGACCCGAT--------------AATCGATCAACGAACCAAGTTACCCTGGGGATAACAGCGCAATCCATTTCAAGAGCCCTTATCGACAAATGGGTTTACGACCTCGATGTTGGATCAGGGTACCCCAGTGGTGCAGCCGCTACTAAAGGTT
		</sequence>
		<sequence>
			<taxon idref="africanusMCZFS34067"/>
			GGCATGATTGATGGCCTTTCAGGACTGAATCRTTCTGTTGATGAATACCCAGTGGAGGCTATTTCRAAAAGGTTTAGATATGATGTAGCCTTAGTTTCGACTCTAAAAGACATGGAAGAGGATATCCTTGAAGGACTAAAATCTCAGGATTTGGAGGAATACCTGAGTGGTCCGTTCACTGTTGTGGTCAAAGAATCTTGCGATGGAATGGGAGATGTCAGTGAGAAGCATGGTGGTGGACCAGCAGTTCCTGAGAAAGCAGTACGTTTTTCATTCACAATCATGAACATCAGTGTCCCAAACAACAGTGGGTTCGTTAGAATCTTTGAAGAGTCCAAACCAAACTCTGAACTTTGCTGCAAGCCCCTTTGTCTAATGCTTGCCGATGAATCAGACCATGAAACTTTAACAGCTATCTTAAGTCCTCTGATAGCCGAAAGAGAAGCCATGAAATCCAGTGAGCTCATGCTGGAGATAGGAGGAATYCTCCGAAGTTTCAAGTTTATGTTTCGTGGTACGGGGTATGATGAGAAACTTGTCAGAGAAGTAGAAGGGCTGGAAGCTTCAGGCTCTGTCTATATCTGTACCCTCTGTGATGCCACTAGACTGGAAGCGTCTCAGAACTTAGTCTTCCATTCTATTACCAGAAGTCATTCTGAGAACCTACAGCGCTACGAGACGTGGAGATCCAACCCTTACCATGAATCTGTTGATGAACTTCGCGACAGAGTTAAAGGAGTTTCAGCAAAGCCATTTATTGAAACCCTCCCGTCGATTGATGCCTTGCATTGTGATATTGGAAATGCAGCTGAGTTTTACAGAATTTTTCAAATGGAAATAGGGGAGGTCTACAAAAACCCCAATGTRACTAAAGAAGAGAGAAAGAAATGGCAGACATTACTTGACAAACACCTAAGAAAG??????????????????????????????????????????????????????????????????????????????????????????????????????????????????????????????????????????????????????????????????????????????????????????????????????????????????TTGACTCAGTTAGAAAGAAG--AGGGCCGGATAATAC--GGTGCCAGCCGCCGCGGCTACACCGATAGGCTCAAGTTGATAA-TTTTCGGCGTT-AAGCGTGATTAAGGGTTTCTTT--AATAGAG-TAAAA-CATGCATTT-AGTGGTCATAAGCTTGCTGCATGGA-ACATTG--AGACGAAAGTCACTCTAATAACCCCCTGAATTCACGACAACTAG-AAAACAAACTGGGATTAGATACCCCACTATGCCTAG-TCGTAAAAAATCAAATTCACAC-CCTAAA--CGCCAGGGGA-CTACGAGCC-TTGCTTAAAACCTAAAGGATTTGACGGTGTCCCACCCACCTAGAGGAGCCTGTCCC-ATAATCGATAATCCCCGCTCCACCCTACCACTTCTTACCT--AGTCTGTATACCTCCG--TCGCAAGCTCACCATGTGAATG-TT----AGTG----GGCCAACTAG---TAGCTACCC-TCATACGTCAGGTCAAGGTGCAGCTTATGAAGTGGC-GTGAGATGGGCTACAGTTTCTGTTACAGAACACACGAAA-AG-CTAAATGAAA--CTCAA-CTAT-G-AAGGTGGATTTAGAAGTAAAAGGAA-AATAGAGTGTTCCTTTTAAT--TAGGCACTGGGATACGTACACACCGCCCGTCACCCTCTTCGAT-AATAAC-T--CTTAT-GTTTATAACCCACTATT----CTCCCCTTAGAAGAGGTAAGTCGTAACATGGTAAGTGTACTGGAAAGTGCACTTGGTACA-ACAAAATGTAGCTTAATT---AAAGCACTTCGCTTA-CACCGAACA-AATGTTTACTA-ATC-TAAACCATTTTG--A-GCCTAAA
			AT-CTAGCCCCCCCCACAT-ACCACATGCACAGCATCCC--ACTTCACTACAAGATAAAACATTTTATTTTTTA-A-GTAGAGGCGATCGAAAATTTT-CTTGGAGCTTAAAA--TTTAGTACCGCAAGGGAACAATGAAA-TAGAAATGAAATAAC-CCTAAAGCCCTTTAAAAGCAGGGA---CTTCCCCCGTACCTTTTGCATCATGGTTTAACTAGTCAGACAGAGCAAAACGAAACTTTT--AGTTCAACATCCCGAAACTAGGTGAGCTACTTTGAAATAGCTTTATT-GAGCCAA-CCCGTCTCTGTCGCAAAAGAGTGGGAAAATTTTTAAGTAGCGGCGAAAAACCTACCGAACCTAGAGATAGCTGGTTATTCAGGAAAAGAATCTTAGTTCTGCTT-TAAGGC-TCTTA-AATTACTCAAA---ACAGTAA-CTTAAGCTTGAAAGTTA-TTCAAATAGGGCACAGCTTATTTGAAACAGGATACAACCTAGACTTCCGGGTAAAA-CT-GCAT-TGTAAAAAAGTGGGCCTAAAAGCAGCCACCTTTTAAAAAGCGTTAAAGCTTTA-TTACCT-TA-TGCAGCAAATTCCATAAATGTTT-TTTAACCC--TTTCCCCCTACTGGATGACTTTATATCTATATAAAACACCTTCTGTTAAAACTAGTAACAAGAAATTGCCTTTCTCCTAAA-TATAAACTTAAACCAGCTTT-GACCGCCTGCTGGTACTTAACGCAA-ATGACCACACTATAATAACT-TTCCCCC--GCGAACTCTATAGC--CCTTCAACGTTACCCTAACACCAGGATATTCTAGGAAAGATTAAAAGGGAGGGAAGGAACTCGGCAAATACT-AGCCCCGCCTGTTTACCAAAAACATCGCCTCCTGCT---CACCTATAGGAGGTCCAGCCTGCCCAGTGAC-AAAGTTTAACGGCCTCGGTACCCTAACCGCGCGAAGGTAGCATAATCACTTGTTCTTTAAATAGGGACTCGTATCAACGGCATCACGAGGGCTAGACTGTCTCCCCTCCCCCATCAGTGAACCTGACCTCTTCGTGAAAAGGCGAAGATACTTATATAAGACGAGAAGACCCCATGGAGCTTAAAAC-TAAG-TAGCACTCTCTT-ACATATGTG-CCT-TAAAAAA-CAAGAG--AACTGTTA-CCTACTTTT-GGCTGGGGCATCCAGGGAGTATAACGCAACCTCCTTGACAAAT--------------C-ATCTTA-GAACT-ACTATTCCAAGAAACAGCAAA-CTGAAGTAATGTGACCCGAT--------------AATCGATCAACGAACCAAGTTACCCTGGGGATAACAGCGCAATCCATTTCAAGAGCTCTTATCGACAAGTGGGTTTACGACCTCGATGTTGGATCAGGGTACCCCAGTGGTGCAGCCGCTACTAAAGGTT
		</sequence>
		<sequence>
			<taxon idref="africanusMCZFS34106"/>
			GGCATGATTGATGGCCTTTCAGGACTGAATCGTTCTGTTGATGAATACCCAGTGGAAGCTATTTCGAAAAGGTTTAGATATGATGTAGCCTTAGTTTCGACTCTAAAAGACATGGAAGAGGATATCCTTGAAGGACTAAAATCTCAGGATTTGGAGGAATACCTGAGTGGTCCGTTCACTGTTGTGGTCAAAGAATCTTGCGATGGAATGGGAGATGTCAGTGAGAAGCATGGTGGTGGWCCAGCAGTTCCTGAGAAAGCAGTACGTTTTTCATTCACAATCATGAACATCAGTGTCCCAAACAACAGTGGATTCGTTAGAATCTTTGAAGAGTCCAAACCAAACTCTGAACTTTGCTGCAAGCCCCTTTGTCTAATGCTTGCCGATGAATCAGACCATGAAACTTTAACAGCTATCTTAAGTCCTCTGATAGCCGAAAGAGAAGCCATGAAATCCAGTGAGCTCATGCTGGAGATAGGAGGAATCCTCCGAAGTTTCAAGTTTATGTTTCGTGGTACGGGGTATGATGAGAAACTTGTCAGAGAAGTAGAAGGGCTGGAAGCTTCAGGCTCTGTCTATATCTGTACCCTCTGTGATGCCACTAGACTGGAAGCGTCTCAGAACTTAGTCTTCCATTCTATTACCAGAAGTCATTCTGAGAACCTACAGCGCTACGAGACGTGGAGATCCAACCCTTACCATGAATCTGTTGATGAACTTCGCGACAGAGTTAAAGGAGTTTCAGCAAAGCCATTTATTGAAACCCTCCCGTCRATTGATGCCTTGCATTGTGATATTGGAAATGCAGCTGAGTTTTACAGAATTTTTCAGATGGAAATAGGGGAGGTCTACAAAAACCCCAATGTGACTAAAGAAGAGAGAAAGAAATGGCAGACATTACTTGACAAACACCTAAGAAAG???????????????????????????????????????????????????????????????????????????????????????????????CTAAGGAGCCGGCATCAGGCACAGTATT-------CTGGCCCATAACGCCTAGT-CACACCACGCCCCCAAGGGTGACT-CAGCAGTGATAAATATTGCCCCATAAGCGCTAAGCTTGACTCAGTTAGAAAGAAG--AGGGCCGGCTAATAC--GGTGCCAGCCGCCGCGGCTACACCGATAGGCTCAAGTTGATAA-TTTTGGGCGTT-AAGCGTGATTAAGAGTTTCTTT--AATAGAG-TAAAA-CATGCATTT-AGTGGTCATAAGCTTGCTGCATGGA-ACATTG--AGACGAAAGTCACTCTAATAACCCCCTGAATTCACGACAACTAG-AAAACAAACTGGGATTAGATACCCCACTATGCCTAG-TCGTAAAAAATCAAATTCACAC-CCTAAA--CGCCAGGGGA-CTACGAGCC-TTGCTTAAAACCTAAAGGATTTGACGGTGTCCCACCCACCTAGAGGAGCCTGTCCC-ATAATCGATAACCCCCGCTCCACCCTACCACTTCTTACCT--AGTCTGTATACCTCCG--TCGCAAGCTCACCATGTGAATG-TT----AGTG----GGCCAACTAG---TAGCTACCC-TCATACGTCAGGTCAAGGTGCAGCTTATGAAGTGGC-GTGAGATGGGCTACAGTTTCTGTTACAGAACACACGAAA-AG-CTAAATGAAA--CTCAA-CTAT-G-AAGGTGGATTTAGAAGTAAAAGGAA-AATAGAGTGTTCCTTTTAAT--TAGGCACTGGGATACGTACACACCGCCCGTCACCCTCTTCGAT-AATAAC-T--CTTAT-GTTTATAACCCACTATT----CTCCCCTTAGAAGAGGTAAGTCGTAACATGGTAAGTGTACTGGAAAGTGCACTTGGTACA-ACAAAATGTAGCTTAATT---AAAGCACTTCGCTTA-CACCGAACA-AATGTTTACTA-ATC-TAAACCATTTTG--A-GCCTAAA
			AT-CTAGCCCCCC--ACAT-ACCACATGCACAGCATCCC--ACTTCACTACAAGATAAAACATTTTATTTTTTG-A-GTAGAGGCGATCGAAAATTTT-CTTGGAGCTTAAAA--TTTAGTACCGCAAGGGAACAATGAAA-TAGAAATGAAACAAC-CCTAAAGCCCTTTAAAAGCAGGGA---CTTCCCCCGTACCTTTTGCATCATGGTTTAACTAGTCAGACAGAGCAAAACGAAACTTTT--AGTTCAACATCCCGAAACTAGGTGAGCTACTTTGAAATAGCTTTATT-GAGCCAA-CCCGTCTCTGTCGCAAAAGAGTGGGAAAATTTTTAAGTAGCGGCGAAAAACCTACCGAACCTAGAGATAGCTGGTTATTCAGGAAAAGAATCTTAGTTCTGCTT-TAAGGC-TCTTA-AATTACTCAAA---ACAGTAA-CTTAAGCTTGAAAGTTA-TTCAAATAGGGCACAGCTTATTTGAAACAGGATACAACCTAGACTTCCGGGTAAAA-CT-GCAT-TATAAAAAAGTGGGCCTAAAAGCAGCCACCTTTTAAAAAGCGTTAAAGCTTTA-TTACCT-CA-TGCAGCAAATTCCATAAATGTTT-TTTAACCC--TTTCCCCCTACTGGATGACTTTATATCTATATAAAACACCTTCTGTTAAAACTAGTAACAAGAAATTGCCTTTCTCCTAAA-TATAAACTTAAACCAGCTTT-GACCGTCTGCTGGTACTTAACGCAA-ATGACCACACTATAATAACT-TTCCCCC--GCGAACTCTATAGC--CCTTCAACGTTACCCTAACACCAGGATATTCTAGGAAAGATTAAAAGGGAGGGAAGGAACTCGGCAAATACT-AGCCCCGCCTGTTTACCAAAAACATCGCCTCCTGCT---CACCTATAGGAGGTCCAGCCTGCCCAGTGAC-AAAGTTTAACGGCCTCGGTACCCTAACCGCGCGAAGGTAGCATAATCACTTGTTCTTTAAATAGGGACTCGTATCAACGGCATCACGAGGGCTAGACTGTCTCCCCTCCCCCATCAGTGAACCTGACCTCTTCGTGAAAAGGCGAAGATACTTATATAAGACGAGAAGACCCCATGGAGCTTAAAAC-TAAG-TAGCACTCTCTT-ACATATGTG-CCT-TAAAAAA-CAAGAG--AACTGTTA-CCTACTTTT-GGCTGGGGCATCCAGGGAGTATAACGCAACCTCCTTGACAAAT--------------C-ATCTTA-GAACT-ACTATTCCAAGAAACAGCAAA-CTAAAGTAATGTGACCCGAT--------------AATCGATCAACGAACCAAGTTACCCTGGGGATAACAGCGCAATCCATTTCAAGAGCTCTTATCGACAAGTGGGTTTACGACCTCGATGTTGGATCAGGGTACCCCAGTGGTGCAGCCGCTACTAAAGGTT
		</sequence>
		<sequence>
			<taxon idref="africanusMCZFS34221"/>
			GGCATGATTGATGGCCTTTCAGGACTGAATCGTTCTGTTGATGAATACCCAGTGGAAGCTATTTCGAAAAGGTTTAGATATGATGTAGCCTTAGTTTCGACTCTAAAAGACATGGAAGAGGATATCCTTGAAGGCCTAAAATCTCAGGATTTGGAGGAATACCTGAGTGGTCCGTTCACAGTTGTGGTCAAAGAATCTTGCGATGGAATGGGAGATGTCAGTGAGAAGCATGGMGGTGGTCCAGCAGTTCCTGAGAAAGCAGTACGTTTTTCATTCACAATCATGAACATCAGTGTCCCAAACAACAGTGGGTTCGTTAGAATCTTTGAAGAGTCCAAACCAAACTCTGAACTTTGCTGCAAGCCCCTTTGTCTAATGCTTGCCGATGAATCAGACCATGAAACTTTAACAGCTATCTTAAGTCCTCTGATAGCCGAAAGAGAAGCCATGAAATCCAGTGAGCTCATGCTGGAGATAGGAGGAATCCTCCGAAGTTTCAAGTTTATGTTTCGTGGTACGGGGTATGATGAGAAACTTGTCAGAGAAGTGGAAGGGCTGGAAGCTTCAGGCTCTGTCTATATCTGTACCCTCTGTGATGCCACTAGACTGGAAGCGTCTCAGAACTTAGTCTTCCATTCTATTACCAGAAGTCATTCTGAGAACCTACAGCGCTACGAGAYGTGGAGATCCAACCCTTACCATGAATCTGTTGATGAACTTCGCGACAGAGTTAAAGGAGTTTCAGCAAAGCCATTTATTGAAACCCTCCCGTCGATTGATGCCTTGCATTGTGATATTGGAAATGCAGCTGAGTTTTACAGAATTTTTCAGATGGAAATAGGGGAGGTCTACAAAAACCCCAATGTGACTAAAGAAGAGAGAAAGAAATGGCAGACATTACTTGACAAACACCTAAGAAAG???????????????????????????????????????????TGCAAGTATCCGCACAACCGTGAGAACGCCCTTTA--ACCTCC--TACAGG-CTAAGGAGCCGGCATCAGGCACAGCATC-------CTGGCCCATGACGCCTAGT-CACACCACGCCCCCAAGGGTGATT-CAGCAGTGATAAATATTGCCCCATAAGCGCTAAGCTTGACTCAGTTAGAAAGAAG--AGGGCCGGCTAATAC--GGTGCCAGCCGCCGCGGCTACACCAATAGGCTCAAGTTGATAA-TTTTCGGCGTT-AAGCGTGATTAAGGGTTCCTTT--AATAGAG-TAAAA-CATACACTT-AGTAGTAATAAGCTTGCTGTATAGA-ACATTA--AGGCGAAAGTCACTCTAACAACCCCCTGAGTTCACGACAACTAGGAAAACAAACTGGGATTAGATACCCCACTATGCCTAG-TCGTAAAAAATCAAATTCACAC-CCTAAA--CGCCAGGGGA-CTACAAGCC-TCGCTTAAAACCTAAAGGATTTGACGGTGTCCCACCCACCTAGAGGAGCCTGTCCC-ATAATCGATAATCCCCGCTCCACCCTACCACTTCTTACTT--AGTCTGTATACCTCCG--TCGCAAGCCCACCATGTGAATG-TT----AGTG----GGCCAGCTAG---TAACTACCC-TCATACGTCAGGTCAAGGTGCAGCTTATGAAGTGGC-GTGAGATGGGCTACAATTTCTGTTACAGAATACACGAAA-AG-CTAAATGAAA--CTCAA-CTAT-G-AAGGTGGATTTAGAAGTAAGAGGAA-AATAGAGCGTTCCTTTTAAT--TAGGCACTGGGACATGTACACACCGCCCGTCACCCTCTTCGAT-AATAAC-T--CTAAT-GTTTATAACTCACTATT----CTTCCCTTAGAAGAGGCAAGTCGTAACATGGTAAGTGTACTGGAAAGTGCACTTGGTACA-ACAAAATGTAGCTTAATT---AAAGCACTTCGCTTA-CACCGAACA-AATGTTTACTA-ATC-TAAACCATTTTG--A-GCCTAAA
			AT-CTAGCCCCCCAC-----ACCATATGCACAGTATCCC--ACTTTACCATAAAATAAAACATTTTACCTTTTG-A-GTAGAGGTGATCGAAAATTTT-CTTGGAGCTTAAAA--TTTAGTACCGCAAGGGAACAATGAAA-TAGAAATGAAATAAC-CCTAAAGCCCTTTAAAAGCAGAGA---TTTCCCCCGTACCTTTTGCATCATGGTTTAACTAGTCAAACAGAGCAAAACGAAACTTTT--AGTTCAACATCCCGAAACTAGGTGAGCTACTTTGAAATAGCTTTATT-GAGCCAA-CCCGTCTCTGTCGCAAAAGGGTGGGATGATTTTTAAGTAGCGGCGACAAACCTACCGAACCTAGAGATAGCTGGTTATTCAGGAAAAGAATTTTAGTTCTGCTT-TAAGGC-TCTTA-AATTACTCAAA---ACAGTAG-CTTAAGCTTAAAAGTTA-TTCAAATGGGGCACAGCTCATTTGAAACAGGACACAACCTAAACTCTCGGGTAAAA-CT-GCAT-CATAAAAAAGTGGGCCTAAGAGCAGCCACCTTTTAAAAAGCGTTAAAGCTTTA-TCACCT-CG-TGCAGCAAATTCCATAAATATTT-TTTAACCC--TTTTTCCCTACTGAATGATTTTATATTTATATAAAACACCTTCTGTTAAAACTAGTAACAAGAAATTGACTTTCTCCTAAA-TATAAACTTAAACCAGTTTTTGACCACCTGCTGGTATTTAACGCAA-ATAACTACATTATAGTAACT-TTCCCC---GCGAACTCTATAAC--CCTTTAACGTTACCCTAACACCAGGATATTTTAGGAAAGATTAAAAGGAAGGGAAGGAACTCGGCAAATACT-AGCCCCGCCTGTTTACCAAAAACATCGCCTCCTGCT---GACCTATAGGAGGTCCAGCCTGCCCAGTGAC-AAAGTTTAACGGCCTCGGTACCCTAACCGCGCGAAGGTAGCATAATCACTTGTTCTTTAAATAGGGACTTGTATCAACGGCATCACGAGGGCTAGACTGTCTCCCCTCCCTAATCAGTGAACCTGACCTCTTCGTGAAAAGGCGAAGATACCCATATAAGACGAGAAGACCCCATGGAGCTTAAAAC-TAAG-TAGCACTCTCTT-ACACATGCA-CCT-TAAAAAA-CAAGAG--AGCTGTTA-CCTACTTTT-GGCTGGGGCATCCAGGGAGTATAGCACAACCTCCTTGACGAAT--------------C-ATCTTA-GAACT-ACTATTCCAAGAAGCAGTAAA-CTGAAGTAATGTGACCCGAT--------------AATCGATCAACGAACCAAGTTACCCTGGGGATAACAGCGCAATCCATTTCAAGAGCTCTTATCGACAAATGGGTTTACGACCTCGATGTTGGATCAGGGTACCCCAGTGGTGCAGCCGCTACTAAAGGTT
		</sequence>
		<sequence>
			<taxon idref="africanusMCZFS34222"/>
			GGCATGATTGATGGCCTTTCAGGACTGAATCGTTCTGTTGATGAATACCCAGTGGAAGCTATTTCGAAAAGGTTTAGATATGATGTAGCCTTAGTTTCGACTCTAAAAGACATGGAAGAGGATATCCTTGAAGGACTAAAATCTCAGGATTTGGAGGAATACCTGAGTGGTCCGTTCACTGTTGTGGTCAAAGAATCTTGCGATGGAATGGGAGATGTCAGTGAGAAGCATGGTGGTGGTCCAGCAGTTCCTGAGAAAGCAGTACGTTTTTCATTCACAATCATGAACATCAGTGTCCCAAACAACAGTGGGTTTGTTAGAATCTTTGAAGAGTCCAAACCAAACTCTGAACTTTGCTGCAAGCCCCTTTGTCTAATGCTTGCCGATGAATCAGACCATGAAACTTTAACAGCTATCTTAAGTCCTCTGATAGCCGAAAGAGAAGCCATGAAATCCAGTGAGCTCATGCTGGAGATAGGAGGAATCCTCCGAAGTTTCAAGTTTATGTTTCGTGGTACGGGGTATGATGAGAAACTTGTCAGAGAAGTAGAAGGGCTGGAAGCTTCAGGCTCTGTCTATATCTGTACCCTCTGTGATGCCACTAGACTGGAAGCGTCTCAGAACTTAGTCTTCCATTCTATTACCAGAAGTCATTCTGAGAACCTACAGCGCTACGAGACRTGGAGATCCAACCCTTACCATGAATCTGTTGATGAACTTCGCGACAGAGTTAAAGGAGTTTCAGCAAAGCCATTTATTGAAACCCTCCCGTCGATTGATGCCTTGCATTGTGATATTGGAAATGCAGCTGAGTTTTACAGAATTTTTCAGATGGAAATAGGGGAGGTCTACAAAAACCCCAATGTGACTAAAGAAGAGAGAAAGAAATGGCAGACATTACTTGACAAACACCTAAGAAAG???????????????????????????????????????????TGCAAGTATCCGCACATCCGTGAGAACGCCCTTTA--ACCTCC--TACAGG-CTAAGGAGCCGGCATCAGGCACAGCATC-------CTGGCCCATGACGCCTAGT-CACACCACGCCCCCAAGGGTGATT-CAGCAGTGATAAATATTGCCCCATAAGCGCTAAGCTTGACTCAGTTAGAAAGAAG--AGGGCCGGCTAATAC--GGTGCCAGCCGCCGCGGCTACACCAATAGGCTCAAGTTGATAA-TTTTCGGCGTT-AAGCGTGATTAAGGGTTCCTTT--AATAGAG-TAAAA-CATACACTT-AGTAGTAATAAGCTTGCTGTATAGA-ACATTA--AGGCGAAAGTCACTCTAACAACCCCCTGAGTTCACGACAACTAGGAAAACAAACTGGGATTAGATACCCCACTATGCCTAG-TCGTAAAAAATCAAATTCACAC-CCTAAA--CGCCAGGGGA-CTACAAGCC-TCGCTTAAAACCTAAAGGATTTGACGGTGTCCCACCCACCTAGAGGAGCCTGTCCC-ATAATCGATAATCCCCGCTCCACCCTACCACTTCTTACTT--AGTCTGTATACCTCCG--TCGCAAGCCCACCATGTGAATG-TT----AGTG----GGCCAGCTAG---TAACTACCC-TCATACGTCAGGTCAAGGTGCAGCTTATGAAGTGGC-GTGAGATGGGCTACAATTTCTGTTACAGAATACACGAAA-AG-CTAAATGAAA--CTCAA-CTAT-G-AAGGTGGATTTAGAAGTAAGAGGAA-AATAGAGCGTTCCTTTTAAT--TAGGCACTGGGACATGTACACACCGCCCGTCACCCTCTTCGAT-AATAAC-T--CTAAT-GTTTATAACTCACTATT----CTTCCCTTAGAAGAGGCAAGTCGTAACATGGTAAGTGTACTGGAAAGTGCACTTGGTACA-ACAAAATGTAGCTTAATT---AAAGCACTTCGCTTA-CACCGAACA-AATGTTTACTA-ATC-TAAACCATTTTG--A-GCCTAAA
			AT-CTAGCCCCCCAC-----ACCATATGCACAGTATCCC--ACTTTACCATAAAATAAAACATTTTACCTTTTG-A-GTAGAGGTGATCGAAAATTTT-CTTGGAGCTTAAAA--TTTAGTACCGCAAGGGAACAATGAAA-TAGAAATGAAATAAC-CCTAAAGCCCTTTAAAAGCAGAGA---TTTCCCCCGTACCTTTTGCATCATGGTTTAACTAGTCAAACAGAGCAAAACGAAACTTTT--AGTTCAACATCCCGAAACTAGGTGAGCTACTTTGAAATAGCTTTATT-GAGCCAA-CCCGTCTCTGTCGCAAAAGGGTGGGATGATTTTTAAGTAGCGGCGACAAACCTACCGAACCTAGAGATAGCTGGTTATTCAGGAAAAGAATTTTAGTTCTGCTT-TAAGGC-TCTTA-AATTACTCAAA---ACAGTAG-CTTAAGCTTAAAAGTTA-TTCAAATGGGGCACAGCTCATTTGAAACAGGACACAACCTAAACTCTCGGGTAAAA-CT-GCAT-CATAAAAAAGTGGGCCTAAGAGCAGCCACCTTTTAAAAAGCGTTAAAGCTTTA-TCACCT-CG-TGCAGCAAATTCCATAAATATTT-TTTAACCC--TTTTTCCCTACTGAATGATTTTATATTTATATAAAACACCTTCTGTTAAAACTAGTAACAAGAAATTGACTTTCTCCTAAA-TATAAACTTAAACCAGTTTTTGACCACCTGCTGGTATTTAACGCAA-ATAACTACACTATAGTAACT-TTCCCC---GCGAACTCTATAAC--CCTTTAACGTTACCCTAACACCAGGATATTTTAGGAAAGATTAAAAGGAAGGGAAGGAACTCGGCAAATACT-AGCCCCGCCTGTTTACCAAAAACATCGCCTCCTGCT---GACCTATAGGAGGTCCAGCCTGCCCAGTGAC-AAAGTTTAACGGCCTCGGTACCCTAACCGCGCGAAGGTAGCATAATCACTTGTTCTTTAAATAGGGACTTGTATCAACGGCATCACGAGGGCTAGACTGTCTCCCCTCCCTAATCAGTGAACCTGACCTCTTCGTGAAAAGGCGAAGATACCCATATAAGACGAGAAGACCCCATGGAGCTTAAAAC-TAAG-TAGCACTCTCTT-ACACATGCA-CCT-TAAAAAA-CAAGAG--AGCTGTTA-CCTACTTTT-GGCTGGGGCATCCAGGGAGTATAGCACAACCTCCTTGACGAAT--------------C-ATCTTA-GAACT-ACTATTCCAAGAAGCAGTAAA-CTGAAGTAATGTGACCCGAT--------------AATCGATCAACGAACCAAGTTACCCTGGGGATAACAGCGCAATCCATTTCAAGAGCTCTTATCGACAAATGGGTTTACGACCTCGATGTTGGATCAGGGTACCCCAGTGGTGCAGCCGCTACTAAAGGTT
		</sequence>
		<sequence>
			<taxon idref="africanusDS31"/>
			GGCATGATTGATGGCCTTTCAGGACTGAATCGTTCTGTTGATGAATACCCAGTGGAAGCTATTTCAAAAAGGTTTAGATATGATGTAGCCTTAGTTTCAACTCTAAAAGACATGGAAGAGGATATCCTTGAAGGCCTAAAATCTCAGGATTTGGARGAATACCTGAGTGGTCCGTTCACWGTTGTGGTCAAAGAATCTTGCGATGGAATGGGAGATGTCAGTGAGAAGCATGGYGGTGGTCCAGCAGTTCCTGAGAAAGCAGTACGTTTTTCATTCACAATCATGAACATCAGTGTCCCAAACAACAGTRGGTTCATTARAATCTTTGAAGAGTCCAAACCAAACTCTGAACTTTGCTGYAAGCCCCTTTGTCTAATGCTTGCCGATGAATCAGACCATGAAACTTTAACAGCTATCTTAAGTCCTCTGATAGCCGAAAGAGAAGCCATGAAATCCAGTGAACTCATGCTGGAAATAGGAGGAATCCTCCGAAGTTTCAAGTTTATGTTTCGTGGTACGGGGTATGATGAGAAACTTGTCAGAGAAGTGGAAGGACTGGAAGCTTCAGGCTCTGTCTATATCTGTACCCTCTGTGATGCYACTAGACTGGAAGCGTCTCAGAACTTAGTCTTCCATTCTATTACCAGAAGTCATTCTGAGAACCTACAGCGATACGAGACGTGGAGGTCCAACCCTTACCATGAATCTGTYGATGAACTTCGTGACAGAGTTAAAGGAGTTTCAGCAAAGCCATTTATTGAAACCCTCCCGTCGATTGATGCCTTGCATTGTGATATTGGAAATGCAGCTGAGTTTTACAGAATTTTTCAGATGGAAATAGGGGAGGTCTACAAAAACCCCAATGTGACTAAAGAAGAGAGAAAGAAATGGCAGACATTACTTGACAAACACCTAAGAAAG??????????????????????????????????????????????????????????????????????????????????????????????????????????????????????????????????????????????????????????????????????????????????????????????????????????????????????????????????????????????????????????????????????????????????????????????????????????????????????????????????????????????????????????????????????????????????????????????????????????????????????????????????????????????????????????????????????????????GCCTAG-TCGTAAAAAATCAAATTCACAC-CCTAAA--CGCCAGGGGA-CTACAAGCC-TCGCTTAAAACCTAAAGGATTTGACGGTGTCCCACCCACCTAGAGGAGCCTGTCCC-ATAATCGATAATCCCCGCTCTACCCTACCACTTCTTACTT--AGTCTGTATACCTCCG--TCGCAAGCCCACCATGTGAATG-TT----AGTG----GGCCAGCTAG---TAGCTACCCCTCATACGTCAGGTCAAGGTGCAGCTTATGAAGTGGC-GTGAGATGGGCTACAATTTCTGTTACAGAACACACGAAA-AG-TTAAATGAAA--CTCAA-CTAT-G-AAGGTGGATTTAGAAGTAAAAGGAA-AATAGAGCGTTCCTTTTAAT--TAGGCACTGGGACATGTACACACCGCCCGTCACCCTCTTCGAT-AATAAC-T--CTAATAGTTTATAACTCACCATT----CTCCCCTTAGAAGAGGCAAGTCGTAACATGGTAAGTGTACTGGAAAGTGCACTTGGTACA-ACAAAATGTAGCTTAATT---AAAGCACTTCGCTTA-CACCGAACA-AATGTTTACTA-ATC-TAAACCATTTTG--A-GCCTAAA
			AT-CTAGCCCCACCAC----ACCATATGTCCAGTATTTC--ACTTTACCATAAAATAAAACATTTTACCTTTTG-A-GTAGAGGTGATCGAAAATTTT-CTTGGAGCTTAAAA--TTTAGTACCGCAAGGGAACAATGAAA-TAGAAATGAAATAAC-CCTAAAGCTCTTTAAAAGCAGAGA---CTTCCCTCGTACCTTTTGCATCATGGTTTAACTAGTCAAACAGAGCAAAACGAAACTTTT--AGTTCAACATCCCGAAACTAGGTGAGCTACTTTGAAATAGCTTTATT-GAGCCAA-CCCGTCTCTGTCGCAAAAGGGTGGGAAGATTTTTAAGTAGCGGCGACAAACCTACCGAACCTAGAGATAGCTGGTTATTCAGGAAAAGAATTTTAGTTCTGCTT-TAAGGC-TCTTA-AATTACTCAAA---ACAGTAG-CTTAAGCTTAAAAGTTA-TTCAAATGGGGCACAGCTTATTTGAAACAGGATACAACCTAAACTCTCGGGTAAAAACT-GCAT-GATAAAAAAGTGGGCCTAAGAGCAGCCACCTTTTAAAAAGCGTTAAAGCTTTA-TCACCT-CG-TGCAGCAAATTCCATAAGTATTT-TTTAACCC--TTTTTCCCTACTGAATGATTTTATATTTATATAAAACACCTTCTGTTAAAACTAGTAACAAGAAATTGACTTTCTCCTAAA-TATAAACTTAAACCAGCTTT-GACCACCTACTGGTACTTAACGCAA-ATAACTACACTATAGTAACT-TTCCCC---GCGAACTCTATAGC--CATTTAACGTTACCCTAACACCAGGATATTTTAGGAAAGATTAAAAGGAAGGGAAGGAACTCGGCAAATACT-AGCCCCGCCTGTTTACCAAAAACATCGCCTCCTGCT---GACCTATAGGAGGTCCAGCCTGCCCAGTGAC-AAAGTTTAACGGCCTCGGTACCCTGACCGCGCGAAGGTAGCATAATCACTTGTTCTTTAAATAGGGACTTGTATCAACGGCATCACGAGGGCTAGACTGTCTCCCCTCCCTAATCAGTGAACCTGACCTCTTCGTGAAAAGGCGAAGATACCCATATAAGACGAGAAGACCCCATGGAGCTTAAAAC-TAAG-TAGCACTCTCTT-ATACATGCA-CCT-TAAAAAA-CAAGAG--AACTGTTA-CCTACTTTTTGGCTGGGGCATCCAGGGAGTATAGCACAACCTCCTTGACGAAT--------------C-ATCTTA-GAACT-ACTATTCCAAGAAGCAGCAAA-CTGAAGTAATATGACCCGAT--------------AATCGATCAACGAACCAAGTTACCCTGGGGATAACAGCGCAATCCATTTCAAGAGCTCTTATCGACAAATGGGTTTACGACCTCGATGTTGGATCAGGGTACCCCAGTGGTGCAGCCGCTACTAAAGGTT
		</sequence>
		<sequence>
			<taxon idref="africanusDS49"/>
			GGCATGATTGATGGCCTTTCAGGACTGAATCGTTCTGTTGATGAATACCCAGTGGAAGCTATTTCAAAAAGGTTTAGATATGATGTAGCCTTAGTTTCAACTCTAAAAGACATGGAAGAGGATATCCTTGAAGGCCTAAAATCTCAGGATTTGGAAGAATACCTGAGTGGTCCGTTCACTGTTGTGGTCAAAGAATCTTGCGATGGAATGGGAGATGTCAGTGAGAAGCATGGYGGTGGTCCAGCAGTTCCTGAGAAAGCAGTACGTTTTTCATTCACAATCATGAACATCAGTGTCCCAAACAACAGTGGGTTCATTAGAATCTTTGAAGAGTCCAAACCAAACTCTGAACTTTGCTGTAAGCCCCTTTGTCTAATGCTTGCCGATGAATCAGACCATGAAACTTTAACAGCTATCTTAAGTCCTCTGATAGCCGAAAGAGAAGCCATGAAATCCAGTGAACTCATGCTGGAAATAGGAGGAATCCTCCGAAGTTTCAAGTTTATGTTTCGTGGTACGGGGTATGATGAGAAACTTGTCAGAGAAGTGGAAGGACTGGAAGCTTCAGGCTCTGTCTATATCTGTACCCTCTGTGATGCTACTAGACTGGAAGCGTCTCAGAACTTAGTCTTCCATTCTATTACCAGAAGTCATTCTGAGAACCTACAGCGCTACGAGACGTGGAGGTCCAACCCTTACCATGAATCTGTTGATGAACTTCGTGACAGAGTTAAAGGAGTTTCAGCAAAGCCATTTATTGAAACCCTCCCGTCGATTGATGCCTTGCATTGTGATATTGGAAATGCAGCTGAGTTTTACAGAATTTTTCAGATGGAAATAGGGGAGGTCTACAAAAACCCCAATGTGACTAAAGAAGAGAGAAAGAAATGGCAGACATTACTTGACAAACACCTAAGAAAG???????????????????????????????????????????????AGTATCCGCACAACCGTGAGAACGCCCTTTA--ACCTCC--TACAGG-CTAAGGAGCCAGCATCAGGCACAGTATT-------CTAGCCCATGACGCCTAGT-CACACCACGCCCCCAAGGGTGATT-CAGCAGTGATAAATATTGCCCCATAAGCGCTAAGCTTGACTCAGTTAGAAAGAAA--AGGGCCGGCTAATAC--GGTGCCAGCCGCCGCGGCTACACCGATGGGCTCAAGTTGATAA-TTTTCGGCGTT-AAGCGTGATTAAGAGTTCCTTT--AATAGAG-TAAAA-CATACACTT-AGTTGTAATAAGCTTGCTGTATTGA-ACATTA--AGGCGAAAGTCACTCTAACAACCCCCTGAATTCACGACAACTAGGAAAACAAACTGGGATTAGATACCCCACTATGCCTAG-TCGTAAAAAATCAAATTCACAC-CCTAAA--CGCCAGGGGA-CTACAAGCC-TCGCTTAAAACCTAAAGGATTTGACGGTGTCCCACCCACCTAGAGGAGCCTGTCCC-ATAATCGATAATCCCCGCTCTACCCTACCACTTCTTACTT--AGTCTGTATACCTCCG--TCGCAAGCCCACCATGTGAATG-TT----AGTG----GGCCAGCTAG---TAGCTACCCCTCATACGTCAGGTCAAGGTGCAGCTTATGAAGTGGC-GTGAGATGGGCTACAATTTCTGTTACAGAACACACGAAA-AG-TTAAATGAAA--CTCAA-CTAT-G-AAGGTGGATTTAGAAGTAAAAGGAA-AATAGAGCGTTCCTTTTAAT--TAGGCACTGGGACATGTACACACCGCCCGTCACCCTCTTCGAT-AATAAC-T--CTAATAGTTTATAACTCACCATT----CTCCCCTTAGAAGAGGCAAGTCGTAACATGGTAAGTGTACTGGAAAGTGCACTTGGTACA-ACAAAATGTAGCTTAATT---AAAGCACTTCGCTTA-CACCGAACA-AATGTTTACTA-ATC-TAAACCATTTTG--A-GCCTAAA
			AT-CTAGCCCCACCAC----ACCATATGTCCAGTATTTT--ACTTTACCATAAAATAAAACATTTTACCTTTTG-A-GTAGAGGTGATCGAAAATTTT-CTTGGAGCTTAAAA--TTTAGTACCGCAAGGGAACAATGAAA-TAGAAATGAAATAAC-CCTAAAGCTCTTTAAAAGCAGAGA---CTTCCCTCGTACCTTTTGCATCATGGTTTAACTAGTCAAACAGAGCAAAACGAAACTTTT--AGTTCAACATCCCGAAACTAGGTGAGCTACTTTGAAATAGCTTTATT-GAGCCAA-CCCGTCTCTGTCGCAAAAGGGTGGGAAGATTTTTAAGTAGCGGCGACAAACCTACCGAACCTAGAGATAGCTGGTTATTCAGGAAAAGAATTTTAGTTCTGCTT-TAAGGC-TCTTA-AATTACTCAAA---ACAGTAG-CTTAAGCTTAAAAGTTA-TTCAAATGGGGCACAGCTTATTTGAAACAGGATACAACCTAAACTCTCGGGTAAAAACT-GCAT-GATAAAAAAGTGGGCCTAAGAGCAGCCACCTTTTAAAAAGCGTTAAAGCTTTA-TCACCT-CG-TGCAGCAAATTCCATAAGTATTT-TTTAACCC--TTTTTCCCTACTGAATGATTTTATATTTATATAAAACACCTTCTGTTAAAACTAGTAACAAGAAATTGACTTTCTCCTAAA-TATAAACTTAAACCAGCTTT-GACCACCTACTGGTACTTAACGCAA-ATAACTACACTATAGTAACT-TTCCCC---GCGAACTCTATAGC--CATTTAACGTTACCCTAACACCAGGATATTTTAGGAAAGATTAAAAGGAAGGGAAGGAACTCGGCAAATACT-AGCCCCGCCTGTTTACCAAAAACATCGCCTCCTGCT---GACCTATAGGAGGTCCAGCCTGCCCAGTGAC-AAAGTTTAACGGCCTCGGTACCCTGACCGCGCGAAGGTAGCATAATCACTTGTTCTTTAAATAGGGACTTGTATCAACGGCATCACGAGGGCTAGACTGTCTCCCCTCCCTAATCAGTGAACCTGACCTCTTCGTGAAAAGGCGAAGATACCCATATAAGACGAGAAGACCCCATGGAGCTTAAAAC-TAAG-TAGCACTCTCTT-ATACATGCA-CCT-TAAAAAA-CAAGAG--AACTGTTA-CCTACTTTTTGGCTGGGGCATCCAGGGAGTATAGCACAACCTCCTTGACGAAT--------------C-ATCTTA-GAACT-ACTATTCCAAGAAGCAGCAAA-CTGAAGTAATATGACCCGAT--------------AATCGATCAACGAACCAAGTTACCCTGGGGATAACAGCGCAATCCATTTCAAGAGCTCTTATCGACAAATGGGTTTACGACCTCGATGTTGGATCAGGGTACCCCAGTGGTGCAGCCGCTACTAAAGGTT
		</sequence>
		<sequence>
			<taxon idref="alleniMVZ245171"/>
			GGTATCATTGATGGCCTATCAGGACTGAATCGTTCTGTTGATGAATACCCAGTGGAAGCTATTTCGAAAAGGTTTAGATATGATGTAGCCTTAGTTTCAACTCTAAAAGACATGGAAGATGATATCCTCGAAGGCCTAAAATCTCAGGATTTGGAGGAATACCTGAGTGGTCCTTTCACTGTGGTGGTCAAAGAATCTTGCGATGGAATGGGCGATGTCAGTGAGAAGCATGGCAGTGGTCCTCCAGTCCCTGAGAAAGCAGTACGTTTTTCATTCACAATCATGAACATCAGTGTCCCCAACAACAGTGGGTCTGTTAGAATCTTTGAAGAGTCCAAACCAAACTCTGAACTTTGCTGCAAGCCCCTTTGTCTAATGCTTGCAGATGAATCAGACCATGAAACTTTAACAGCTATCTTAAGTCCTTTGATAGCTGAAAGAGAAGCTATGAAATACAGTGAGCTCATGCTGGAAATAGGAGGAATCCTCCGAAGTTTCAAGTTTATATTTCGTGGTACAGGGTACGATGAGAAACTTGTCAGAGAAGTGGAAGGACTGGAAGCTTCAGGCTCTATCTATATTTGTACCCTCTGCGATGCTACTAGACTGGAAGCTTCTCAGAACTTAGTCTTCCATTCTATAACCAGAAGTCATTCTGAGAACTTGCATCGTTATGAGACATGGAGATCCAACCCTTACCATGAATCTGTGGATGAACTTCGTGACAGAGTTAAAGGAGTTTCAGCAAAGCCATTTATTGAGACCCTCCCGTCGATTGATGCCTTACATTGTGACATTGGAAACGCAGCTGAGTTTTACAGAATATTTCAGCTAGAAATAGGGGAGGTCTACAAAAATCCAAACGTCACCAAAGAAGAGAGAAAGAAATGGCAGATGTTACTTGACAAACACCTAAGAAAG???????????????????????????????????????????????????????????????????????????????????????????????????????????????????????????????????????????????????????????????????????????????????????????????????????????????????????????????????????????????????????????????????????????????????????????????????????????????????????????????????????????????????????????????????????????????????????????????????????????????????????????????????????????????????????????????????????????????????????????????????????????????????????????????????????????????????????????????????????????????????????????????????????????????????????????????????????????????????????????????????????????????????????????????????????????????????????????????????????????????????????????????????????????????????????????????????????????????????????????????????????????????????????????????????????????????????????????????????????????????????????????????????????????????????????????????????????????????????????????????????????????????????????????????????????????????????????????????????????????????????????????????????????????????????????
			?????????????????????????????????????????????????????????????????????????????????????????????????????????????????????????????????????????????????????????????????????????????????????????????????????????????????????????????????????????????????????????????????????????????????????????????????????????????????????????????????????????????????????????????????????????????????????????????????????????????????????????????????????????????????????????????????????????????????????????????????????????????????????????????????????????????????????????????????????????????????????GCGTTAAAGCTCC--TTACCTAGA-CACAC-AAATCCCCCAAACAGCC-CTAAACCC--CTCACCCATACTGAACGATCTCATAATT-TATGAAAAACCTTCTGTTAGAACTAGTAACAAGAAATTGCATTTCTCCTAAG-TACACTCTTAAACCAACACT-GACCAACTACTGGTGCTTAACGCCA--TGACCCCCCTGTAGTAACC-TCGCTT---GAAAACACTACAAC-ACTAC-TGCGTTACCCTAACACTAGAGTACTTTAGGAAAAATTTAAAGGGGGTGAAGGAACTCGGCAAATAAT-AGCCCCGCCTGTTTACCAAAAACATCGCCTCCCGC-TAA-TCCCATGGGAGGTCCAGCCTGCCCGGTGAC-AAAGTTTAACGGCCTCGGTACCCTGACCGCGCAAAGGTAGCATAATCACTTGTTCTTTAAATAGGGACTTGTATCAACGGCATCACGAGGGCTAAACTGTCTCCCCCCCCTAATTAGTGAATCTGATCTCTTCGTGAAAAAGCGAAGATTATCATATAAGACGAGAAGACCCCATGGAGCTTAAAAC-CCAA-TAACACCTTCTT--CACTATAA-CCT-TAAAAAA-TAAGAC--CTTTGTTA-GA-AGTTTTCGGCTGGGGTGTCCAAGGAGTACAACAAAACCTCCATGACGAACAT--TC--C----TCTACCCAA-GAGCC-ACTGCTCTAAGGATCAGCAAT-CTGACGTAACGTGACCCGATT-------------ATTCGATCAACGAACCAAGTTACCCTGGGGATAACAGCGCAATCCACTTCAAGAGCCCTTATCGACAAGTGGGTTTACGACCTCGATGTTGGATCAGGGTATCCCTGTGGTGCAGCAGCTACTAAAGGTT
		</sequence>
		<sequence>
			<taxon idref="alleniGRE67"/>
			GGCATCATTGATGGCCTATCAGGACTGAATCGTTCTGTTGATGAATACCCAGTGGAAGCTATTTCGAAAAGGTTTAGATATGATGTAGCCTTAGTTTCAACTCTAAAAGACATGGAAGAGGATATCCTCGAAGGCCTAAAATCTCAGGATTTGGAGGAATACCTGAGTGGTCCTTTCACTGTGGTGGTCAAAGAATCTTGCGATGGAATGGGAGATGTCAGTGAGAAGCATGGCAGTGGTCCTCCAGTCCCTGAGAAAGCAGTACGTTTTTCATTCACAATCATGAACATCAGTGTCCCCAACAACAGTGGGTCTGTTAGAATCTTTGAAGAGTCCAAACCAAACTCTGAACTTTGCTGCAAGCCCCTTTGTCTAATGCTTGCCGATGAATCAGACCATGAAACTTTAACAGCTATCTTAAGTCCTTTGATAGCTGAAAGAGAAGCTATGAAATACAGTGAGCTTATGCTGGAAATAGGAGGAATCCTCCGAAGTTTCAAGTTTATATTTCGTGGTACGGGGTACGATGAGAAACTTGTCAGAGAAGTGGAAGGACTGGAAGCTTCAGGCTCTATCTATATTTGTACCCTCTGCGATGCTACTAGACTGGAAGCTTCTCAGAACTTAGTCTTCCATTCTATTACCAGAAGTCATTCTGAGAACTTGCATCGTTATGAGACATGGAGATCCAACCCTTACCATGAATCTGTGGATGAACTTCGTGACAGAGTTAAAGGAGTTTCAGCAAAGCCATTTATTGAGACCCTCCCGTCGATTGATGCCTTACATTGTGACATTGGAAACGCAGCTGAGTTTTACAGAATATTTCAACTAGAAATAGGGGAGGTCTACAAAAACCCAAACGTGACCAAAGAAGAAAGAAAGAAATGGCAGACGTTACTTGACAAACACCTAAGAAAG???????????????????????????????????????????????????????????????????????????????????????????????????????????????????????????????????????????????????????????????????????????????????????????????????????????????????????????????????????????????????????????????????????????????????????????????????????????????????????????????????????????????????????????????????????????????????????????????????????????????????????????????????????????????????????????????????????????????????????????????????????????????????????????????????????????????????????????????????????????????????????????????????????????????????????????????????????????????????????????????????????????????????????????????????????????????????????????????????????????????????????????????????????????????????????????????????????????????????????????????????????????????????????????????????????????????????????????????????????????????????????????????????????????????????????????????????????????????????????????????????????????????????????????????????????????????????????????????????????????????????????????????????????????????????????
			?????????????????????????????????????????????????????????????????????????????????????????????????????????????????????????????????????????????????????????????????????????????????????????????????????????????????????????????????????????????????????????????????????????????????????????????????????????????????????????????????????????????????????????????????????????????????????????????????????????????????????????????????????????????????????????????????????????????????????????????????????????????????????????????????????????????????????????????????????????????????????GCGTTAAAGCTCC--TTACCTAGG-CACAC-AAATCCCCCATACAGCC-CTAAACCC--CCCACCCATACTGAACGATCTCATAATT-TATGAAAAACCTTCTGTTAGAACTAGTAACAAGAAATTGCATTTCTCCTAAG-TATACCCTTAAACCAGCACT-GACCAACTACTGGTGCTTAACGCCA--TGACCCCCCTGTAGTAACC-TCGCTT---GAAAACACTACAAC-ACCAC-TGCGTTACCCTAACACTAGAATACTTTAGGAAAAATTTAAAGGGGGTGAAGGAACTCGGCAAATAAT-AGCCCCGCCTGTTTACCAAAAACATCGCCTCCCGC-TAA-TCCCATGAGAGGTCCAGCCTGCCCGGTGAC-AAAGTTTAACGGCCTCGGTACCCTGACCGCGCAAAGGTAGCATAATCACTTGTTCTTTAAATAGGGACTTGTATCAACGGCATCACGAGGGCTAAACTGTCTCCCCCCCCTAATTAGTGAATCTGATCTCTTCGTGAAAAAGCGAAGATTATTATATAAGACGAGAAGACCCCGTGGAGCTTAAAAC-CTAA-TAACACCTTCTT--CACTGTAA-CCT-TAAAAAA-TAAGAT--CTTTGTTA-GA-AGTTTTCGGCTGGGGTGTCCAAGGAGTACAACAAAACCTCCATGACGAACAT--TC--C----TCTACCCAA-GAGCC-ACTGCTCTAAGAATCAGCAAT-CTGACGTAACATGACCCGATT-------------ATTCGATCAACGAACCAAGTTACCCCGGGGATAACAGCGCAATCCACTTCAAGAGCCCTTATCGACAAGTGGGTTTACGACCTCGATGTTGGATCAGGGTATCCCTGTGGTGCAGCAGCTACTAAAGGTT
		</sequence>
		<sequence>
			<taxon idref="alleniT031"/>
			GGCATCATTGATGGCCTATCAGGACTGAATCGTTCTGTTGATGAATACCCAGTGGAAGCTATTTCGAAAAGGTTTAGATATGATGTAGCCTTAGTTTCAACTCTAAAAGACATGGAAGAGGATATCCTCGAAGGCCTAAAATCTCAGGATTTGGAGGAATACCTGAGTGGTCCTTTTACTGTGGTGGTCAAAGAATCTTGCGATGGAATGGGWGATGTCAGTGAGAAGCATGGCAGTGGTCCTCCAGTTCCTGAGAAAGCAGTACGTTTTTCATTCACAATCATGAACATCAGTGTCCCCAACAACAGTGGGTCTGTTAGAATCTTTGAAGAGTCCAAACCAAACTCTGAACTTTGCTGCAAGCCCCTTTGTCTAATGCTTGCAGATGAATCGGACCATGAAACTTTAACAGCTATCTTAAGTCCTTTGATAGCTGAAAGAGAAGCTATGAAATACAGTGAGCTCATGCTGGAAATAGGAGGAATCCTCCGAAGTTTCAAGTTTATATTTCGTGGTACAGGGTACGATGAGAAACTTGTCAGAGAAGTGGAAGGACTGGAAGCTTCAGGCTCTATCTATATTTGTACCCTCTGTGATGCTACTAGACTGGAAGCTTCTCAGAACTTAGTCTTCCATTCTATTACCAGAAGTCATTCTGAGAACTTGCATCGTTATGAGACATGGAGATCCAACCCTTACCAYGAATCTGTKGATGAACTKCGCGACAGAGTTAAAGGAGTTTCAGCAAAGCCATTTATTGAGACCCTCCCGTCGATTGATGCCTTACATTGTGACATTGGAAACGCAGCTGAGTTTTACAGAATATTTCAGCTAGAAATAGGGGAGGTCTTCAAAAACCCAAACGTGACCAAAGAAGAGAGAAAGAAATGGCAGACGTTACTTGACAAACACCTAAGAAAG???????????????????????????????????????????????????????????????????????????????????????????????????????????????????????????????????????????????????????????????????????????????????????????????????????????????????????????????????????????????????????????????????????????????????????????????????????????????????????????????????????????????????????????????????????????????????????????????????????????????????????????????????????????????????????????????????????????????????????????????????????????????????????????????????????????????????????????????????????????????????????????????????????????????????????????????????????????????????????????????????????????????????????????????????????????????????????????????????????????????????????????????????????????????????????????????????????????????????????????????????????????????????????????????????????????????????????????????????????????????????????????????????????????????????????????????????????????????????????????????????????????????????????????????????????????????????????????????????????????????????????????????????????????????????????
			?????????????????????????????????????????????????????????????????????????????????????????????????????????????????????????????????????????????????????????????????????????????????????????????????????????????????????????????????????????????????????????????????????????????????????????????????????????????????????????????????????????????????????????????????????????????????????????????????????????????????????????????????????????????????????????????????????????????????????????????????????????????????????????????????????????????????????????????????????????????????????GCGTTAAAGCTCC--TTACCTAGG-CACAC-AAATCCCCCATACAGCC-CTAAACCC--CCCACCCATACTGAACGATCTCATAATT-TATGATAAACCTTCTGTTAGAACTAGTAACAAGAAATTGCATTTCTCCTAAG-TATACCCTTAAACCAACACT-GACCAACTACTGGTGCTTAACGCCA--TGACCCCCCTGTAGTAACC-TCGCTT---GAAAACACTACAAC-ACCAC-TGCGTTACCCTAACACTAGAATACTTTAGGAAAAATTTAAAGGGGGTGAAGGAACTCGGCAAATAAT-AGCCCCGCCTGTTTACCAAAAACATCGCCTCCCGC-TAA-TCCCATGAGAGGTCCAGCCTGCCCGGTGAC-AAAGTTTAACGGCCTCGGTACCCTGACCGCGCAAAGGTAGCATAATCACTTGTTCTTTAAATAGGGACTTGTATCAACGGCATCACGAGGGCTAAACTGTCTCCCCCCCCTAATTAGTGAATCTGATCTCTTCGTGAAAAAGCGAAGATTATTATATAAGACGAGAAGACCCCGTGGAGCTTAAAAC-CTAA-TAACACCTTCTT--CACTGTAA-CCT-TAAAAAA-TAAGAT--CTTTGTTA-GA-AGTTTTCGGCTGGGGTGTCCAAGGAGTACAACAAAACCTCCATGACGAACAT--TC--C----TCTACCCAA-GAGCC-ACTGCTCTAAGAATCAGCAAT-CTGACGTAACATGACCCGATT-------------ATTCGATCAACGAACCAAGTTACCCCGGGGATAACAGCGCAATCCACTTCAAGAGCCCTTATCGACAAGTGGGTTTACGACCTCGATGTTGGATCAGGGTATCCCTGTGGTGCAGCAGCTACTAAAGGTT
		</sequence>
		<sequence>
			<taxon idref="alleniT1"/>
			GGCATCATTGATGGCCTATCAGGACTGAATCGTTCTGTTGATGAATACCCAGTGGAAGCTATTTCGAAAAGGTTTAGATATGATGTAGCTTTAGTTTCAACTCTAAAAGACATGGAAGAGGATATCCTCGAAGGCCTAAAATCTCAGGATTTGGAGGAATACCTGAGTGGTCCTTTCACTGTGGTGGTCAAAGAATCTTGCGATGGAATGGGAGATGTCAGTGAGAAGCATGGCAGTGGTCCTCCAGTCCCTGAGAAAGCAGTACGTTTTTCATTCACAATCATGAACATCAGTGTCCCCAACAACAGTGGGTCTGTTAGAATCTTTGAAGAGTCCAAACCAAACTCTGAACTTTGCTGCAAGCCCCTTTGTCTAATGCTTGCCGATGAATCAGACCATGAAACTTTAACAGCTATCTTAAGTCCTTTGATAGCTGAAAGAGAAGCTATGAAATCCAGTGAGCTCATGCTGGAAATAGGAGGAATCCTCCGAAGTTTCAAGTTTATATTTCGTGGTACRGGGTACGATGAGAAACTTGTCAGAGAAGTGGAAGGACTGGAAGCTTCAGGCTCTATCTATATTTGTACCCTCTGYGATGCTACTAGACTGGAAGCTTCTCAGAACTTAGTCTTCCATTCTATWACCAGAAGTCATTCTGAGAACTTGCATCGTTATGAGACATGGAGATCCAACCCTTACCACGAATCTGTGGATGAACTTCGTGACAGAGTTAAAGGAGTTTCAGCAAAGCCATTTATTGAAACCCTCCCGTCGATTGATGCCTTACATTGTGACATTGGAAACGCAGCTGAGTTTTACAGAATATTTCAGCTAGAAATAGGGGAGGTCTACAAAAACCCAAACG-GACCAAAGAAGAGAGAAAGAAATGGCAGACGTTACTTGACAAACACCTAAGAAAG???????????????????????????????????????????????????????????????????????????????????????????????????????????????????????????????????????????????????????????????????????????????????????????????????????????????????????????????????????????????????????????????????????????????????????????????????????????????????????????????????????????????????????????????????????????????????????????????????????????????????????????????????????????????????????????????????????????????????????????????????????????????????????????????????????????????????????????????????????????????????????????????????????????????????????????????????????????????????????????????????????????????????????????????????????????????????????????????????????????????????????????????????????????????????????????????????????????????????????????????????????????????????????????????????????????????????????????????????????????????????????????????????????????????????????????????????????????????????????????????????????????????????????????????????????????????????????????????????????????????????????????????????????????????????????
			?????????????????????????????????????????????????????????????????????????????????????????????????????????????????????????????????????????????????????????????????????????????????????????????????????????????????????????????????????????????????????????????????????????????????????????????????????????????????????????????????????????????????????????????????????????????????????????????????????????????????????????????????????????????????????????????????????????????????????????????????????????????????????????????????????????????????????????????????????????????????????GCGTTAAAGCTCC--TTACCTAGG-CACAC-AAATCCCCCATACAGCC-CTAAACCC--CCCACCCATACTGAACGATCTCATAATT-TATGATAAACCTTCTGTTAGAACTAGTAACAAGAAATTGCATTTCTCCTAAG-TATACCCTTAAACCAACACT-GACCAACTACTGGTGCTTAACGCCA--TGACCCCCCTGTAGTAACC-TCGCTT---GAAAACACTACAAC-ACCAC-TGCGTTACCCTAACACTAGAATACTTTAGGAAAAATTTAAAGGGGGTGAAGGAACTCGGCAAATAAT-AGCCCCGCCTGTTTACCAAAAACATCGCCTCCCGC-TAA-TCCCATGAGAGGTCCAGCCTGCCCGGTGAC-AAAGTTTAACGGCCTCGGTACCCTGACCGCGCAAAGGTAGCATAATCACTTGTTCTTTAAATAGGGACTTGTATCAACGGCATCACGAGGGCTAAACTGTCTCCCCCCCCTAATTAGTGAATCTGATCTCTTCGTGAAAAAGCGAAGATTATTATATAAGACGAGAAGACCCCGTGGAGCTTAAAAC-CTAA-TAACACCTTCTT--CACTGTAA-CCT-TAAAAAA-TAAGAT--CTTTGTTA-GA-AGTTTTCGGCTGGGGTGTCCAAGGAGTACAACAAAACCTCCATGACGAACAT--TC--C----TCTACCCAA-GAGCC-ACTGCTCTAAGAATCAGCAAT-CTGACGTAACATGACCCGATT-------------ATTCGATCAACGAACCAAGTTACCCCGGGGATAACAGCGCAATCCACTTCAAGAGCCCTTATCGACAAGTGGGTTTACGACCTCGATGTTGGATCAGGGTATCCCTGTGGTGCAGCAGCTACTAAAGGTT
		</sequence>
		<sequence>
			<taxon idref="annulatusDRR1803"/>
			GGCATCATGGATGGCCTTTCGGGACTGAATCGTTCTGTTGATGARTACCCAGTAGAAGCTATTTCGAAAAGATTTAGATATGATGTAGCCTTAGTTTCAACTCTTAAAGATATGGAAGAGGATATCATTCAAGGGCTAAAATCCAAGGATTTGGAGGAATACCTAAGTGGTCCTTTTACTGTGGTGGTCAAAGAATCTTGTGATGGAATGGGGGACGTCAGTGAGAAGCATGGTAGTGGTCCTGCAGTCCCTGAGAAAGCAGTGCGTTTTTCATACACAATTATGAACATCAGTGTCCCCAATGACAGTGGGTCCATTAGAATATTTGAAGAGTCCAAACCAAACTCTGAACTTTGCTGCAAGCCCCTTTGTCTAATGCTTGCTGATGAATCTGACCATGAAACTTTAACAGCTATCTTAAGTCCTTTGATAGCTGAAAGAGAGGCCATGAAATCCAGCGAGCTCATGCTGGAAATAGGAGGAATCCTCAGAAGTTTCAAGTTTATTTTTAGAGGTACAGGGTATGATGAGAAACTCGTGAGGGAAGTGGAAGGACTGGAAGCWTCAGGCTCTGTCTATATCTGTACMCTTTGCGATGCTACTAGACTAGAAGCTTCTCAGAACTTAGTCTTCCATTCCATTACCAGAAGTCATTCTGAGAACCTACAGCGCTATGAGACATGGAGATCCAACCCTTACCATGAATCTGTTAATGAACTTCGAGACAGAGTGAAAGGAGTTTCAGCAAAGCCATTTATTGAAACCCTCCCGTCAATTGATGCCCTACATTGTGACATCGGAAATGCGGCTGAGTTTTACAGAATATTTCAGCTAGAAATAGGGGAGGTCTACAAAAACCCCATTGTGACCAAAGAGGAGCGAAAGAAATGGCAAACTTTACTTGACAAACACCTGAGAAAG???????????????????????????????????????????????????????????????????????????????????????????AGA-CTGAGGAGCCGGTATCAGGCACAG-ACCCC-----CTTGCCCACAACACCTAGT-CTTACCACACCCCCAAGGGTAATT-CAGCAGTGATAAATATTGTGCTATAAGCGACA-GCTTGACTCGATCAGGAATG-ACCAGAGCTGGCCAATAC--GGTGCCAGCCGCCGCGGCTATACCGCTAAACTCAAGTTGATAG-TTTTCGGCGTT-AAGCGTGGTTAAAGATAATA--CCACTAGAG-TTAAA-CAGAAATTT-AGCCGTTATAAGCTTATTAACAAGT-AAACCTAAAAACGAAAGTTACTCTACCACC-TCTTGAACCCACGACAGTTAGG-ACACAAACTGGGATTAGATACCCCACTATGCCTAA-CCGTAAAAA-ATTAATTTACAC-TATACA--CGCCTGGGTA-CTACAAGCT-AAGCTTCAAACCCAAAGGATTTGACGGTGTCCCACCCATCTAGAGGAGCCTGTCCT-ATAATCGATGATCCGCGTTTTACCTTACCACCTTTTGCTATCAGCCTGTATACCTCCG--TCGCAAGCCTACCATGTGAATGGAAC---AGTA----TGCTTAATGA----TCTTTTCATCAACACGTCAGGTCAAGGTGCAGCTTATGAAGTGGT-CAGAGATGGGCTACAATTTCTAATATAGAACAAACGAAGCAG-CTAGATGAAA---CCTG-CTGT-G-AAGACGGATTTAGTAGTAAAAAGAG-AATAGAATACTCTTTTTAAT--TTGGCCCTGGGACGTGTACACACCGCCCGTCACCCTCTTCGAT-AGC-ATAA--CAAAACGTTTATAACCAAC----TTTCCGCGCCTTAGAAGAGGCAAGTCGTAACATGGTAAGTGTACTGGAAAGTGCACTTGGATAA-ACAAAATGTAGCTTAACG---AAAGCATTTCGCTTA-CACCGAAAA-AATGTCTGTTA-GCT-CAGACCATTTTG--A-GCCAGAA
			AT-CTAGCCT-AAATAACCACATGAAAACA----CCCCA--ACTCCCCCATAAAATAAAACATTTTAACTTTCA-A-GTAAGGGCGACTAAAAAATTTTTATAGAGCAAAAGA--ACTAGTACCGCAAGGGAATAATGAAA--TAAACTGAAACAAC--CCAAAGCAATA-AAAAGCAGAGA---AACCCCTCGTACCTTTTGCATCATGATCTAGCTAGTCAACTCAAGCAAAACGAAACTTTA--AGTTAGACCCCCCGAAACTAAGTGAGCTACTTCAAAATAGCTTCCAA-GAGCGAA-CCCGTCTCTGTCGCAAAAGAGTGGGAAAATTTTTAAGTAGCGGTGATAAGCCTAACGAACTTAGAGATAGCTGGTTGTTCAGGAAAAGAATTTTAGTTCTACCT-TAAAAT-TTTTT--ATGACCTAAA---TCAAAAA-ACAAATTTTAAGATTTA-TTCAAACAAGGCACAGCTTATTTGAAACAGGACACAACCTAAAACCCCGGGTA-AAACCTAACACAC-AACCAAGTGGGCCTAAAAGCAGCCACCTTTAAAAAAGCGTTAAAGCTTAT-TTATTCG-TAATCATTAA-TACCATAAACAAAT-TTCAACCC--TTCCTCACTACTGAACAATTTCATAATTATATGAAAATTACACTGCTAGAACTAGTAACAAGAAACAGACTTTCTCCTAAA-TATAAGCTTATACCAACATT-GACTAACTATTGGTGTTTAACGTAA-CTGACCCTACTGTAACAACT-AAAC-CCTAGCAAATATTACACT---CATTAACGTTACCCTGACACTAGAATATTATAGGAAAGATTAAAAGACAAAGAAGGAACTCGGCAAACAT--AACCCCGCCTGTTTACCAAAAACATCGCCTCCTG---AATATACATAGGAGGTCCAGCCTGCCCAGTGAC-CTTGTTCAACGGCCTCGGTATCCTGACCGCGCGAAGGTAGCATAATAACTTGTTCTTTAAATAGGGACTCGCATCAACGGCATCACGAGGGTTAAACTGTCTCCTTTGTCTAATCAGTGAACCTGACCTCTTCGTGAAGAGGCGAAGATATATTTATAAGACGAGAAGACCCCATGGAGCTTAAAAC-ATAA-AAACAATTTCTTCCAAAT-TAG-CCC-TAAAAAA-TAAGAAA-ATATGTTA-GTTAGTTTTCGGCTGGGGTGCCCAAGGAGTACAACTAAACCTCCCTGACGACCAT-------------TATCTAAAGAGCG-ACAGCTCAAAGAAACAACAAA-TTGACGTAAAATGACCCAATTTAAA--------TAATTGATCAACGAACCAAGTTACCCTGGGGATAACAGCGCAATCCATTTCAAGAGCCCCTATCGACAAATGGGTTTACGACCTCGATGTTGGATCAGGGTATCCTAGTGGTGCAGCAGCTACTAAAGGTT
		</sequence>
		<sequence>
			<taxon idref="annulatusT36"/>
			GGCATCATTGATGGCCTTTCGGGACTGAATCGTTCTGTTGATGARTACCCAGTGGAAGCTATTTCGAAAAGATTTAGATATGATGTAGCCTTAGTTTCAACTCTTAAAGATATGGAAGAGGATATCATTCAAGGGCTAAAATCCAAGGATTTGGAGGAATACCTAAGTGGTCCTTTTACTGTGGTGGTCAAAGAATCTTGTGATGGAATGGGGGACGTCAGTGAGAAGCATGGTAGTGGTCCTGCAGTCCCTGAGAAAGCAGTGCGTTTTTCATACACAATTATGAACATTAGTGTCCCCAATGACAGTGGGTCCATTAGAATATTTGAAGAGTCCAAACCAAACTCTGAACTTTGCTGCAAGCCCCTTTGTCTAATGCTTGCTGATGAATCTGACCATGAAACTTTAACAGCTATCTTAAGTCCTTTAATAGCTGAAAGAGAGGCCATGAAATCCAGCGAGCTCATGCTGGAAATAGGAGGAATCCTCAGAAGTTTCAAGTTTATTTTTAGAGGTACAGGGTATGATGAGAAACTYGTGAGGGAAGTGGAAGGACTGGAAGCATCAGGCTCTGTCTATATCTGTACCCTTTGCGATGCTACTAGACTAGAAGCTTCTCAGAACTTAGTCTTCCATTCCATTACCAGAAGTCATTCTGAGAACCTACAGCGCTATGAGACATGGAGATCCAACCCTTACCATGAATCTGTTAATGAACTTCGAGACAGAGTGAAAGGAGTTTCAGCAAAGCCATTTATTGAAACCCTCCCGTCAATTGATGCCCTACATTGTGACATCGGAAATGCGGCTGAGTTTTACAGAATATTTCAGCTAGAAATAGGGGAGGTCTACAAAAACCCCATTGTGACCAAAGAGGAGCGAAAGAAATGGCAAACTTTACTTGACAAACACCTGAGAAAG??????????TTTCTATC---GG-CTGTTTTCCGATTTACACATGCAAGTATCCGCACAATTGTGAGAATGCCCTCTA--ACCTCAA--CCAGA-CTGAGGAGCCGGTATCAGGCACAG-ACCCC------TTGCCCACAACACCTAGT-CTTACCACACCCCCAAGGGTAATT-CAGCAGTGATAAATATTGTGCTATAAGCGACA-GCTTGACTCAATCAGGAATG-ACTAGAGCTGGCCAATAC--GGTGCCAGCCGCCGCGGCTATACCGCTAAACTCAAGTTGATAG-TTTTCGGCGTT-AAGCGTGGTTAAAGATACTG--CCACTAGAG-TTAAA-CAGAAATTT-AGCCGTTATAAGCTTATTAACAAGT-AAACCTAAAAACGAAAGTTACTCTACCACC-TCTTGAACCCACGACAGTTAGG-ACACAAACTGGGATTAGATACCCCACTATGCCTAA-CCGTAAAAA-ATTAACTTACAC-CATACA--CGCCGGGGTA-CTACAAGCT-AAGCTTCAAACCCAAAGGATTTGACGGTGTCCCACCCATCTAGAGGAGCCTGTCCT-ATAATCGATGATCCGCGTTTTACCTCACCACCTCTTGCTATCAGCCTGTATACCTCCG--TCGCAAGCCTACCATGTGAATGGGAC---AGTA----CGCTTAATGA----TCTTTTCATCAACACGTCAGGTCAAGGTGCAGCTTATGAAGTGGT-CAGAGATGGGCTACAATTTCTAACATAGAACAAACGGAGCAG-CTAGATGAAA---CCTG-CTGT-G-AAGACGGATTTAGTAGTAAAAAGAG-AATAGAATACTCTTTTTAAC--TTGGCCCTGGGACGTGTACACACCGCCCGTCACCCTCTTCGAT-AGC-ATAA--CAAAACGTTTATAACCAAC----TTTCCGCGCCTTAGAAGAGGCAAGTCGTAACATGGTAAGTGTACTGGAAAGTGCACTTGGATAA-ACAAAATGTAGCTTAACA---AAAGCATTTCGCTTA-CACCGAAAA-AATGTCTGTTA-GCT-CAGGCCATTTTG--A-GCCAGAA
			AT-CTAGCCT-AAGTAACCACATGAAAACC----CCCCCC-ACTTCTCCACAAAATAAAACATTTTAACTTTCA-A-GTAAGGGCGACTAAAAAATTTTTATAGAGCAAAAGA--ACTAGTACCGCAAGGGAATAATGAAA--TAAACTGAAACAAC--TCAAAGCAATA-AAAAGCAGAGA---AACCCCTCGTACCTTTTGCATCATGATCTAGCTAGTCAACTCAAGCAAAACGAAACTTTA--AGTTAGACCCCCCGAAACTAAGTGAGCTACTTCAAAATAGCTTCCAA-GAGCGAA-CCCGTCTCTGTCGCAAAAGAGTGGGAAAATTTTTAAGTAGCGGTGATAAGCCTAACGAACTTAGAGATAGCTGGTTGTTCAGGAAAAGAATTTTAGTTCTACCT-TAAAAT-TTTCT--ATGATCTAAA---TCAAAAA-ACAAGTTTTAAGATTTA-TTCAAACAAGGCACAGCTTATTTGAAACAGGACACAACCTAAAACCCCGGGTA-AAACCTAACACAC-AACCAAGTGGGCCTAAAAGCAGCCACCTTTAAAAAAGCGTTAAAGCTTAT-TTATACAACAACTATTAA-TACCATAAACAAAT-TTCAACCC--TTCCTCACTACTGAACAATTTCATAACTATATGAAAACTACACTGCTAGAACTAGTAACAAGAAACGGACTTTCTCCTAAA-TATAAGTTTATACCAACATT-GACCAACTATTGGTGTTTAACGTGA-CTGACCCTACTGTAACAACT-ATAC-CCTAGCAAACATTACACT---CACTAACGTTACCCTAACACTAGAATATTATAGGAAAGATTAAAAGACAGAGAAGGAACTCGGCAAACAT--AACCCCGCCTGTTTACCAAAAACATCGCCTCCTG---AACATACATAGGAGGTCCAGCCTGCCCAGTGAC-CTTGTTCAACGGCCTCGGTATCCTGACCGCGCGAAGGTAGCATAATAACTTGTTCTTTAAATAGGGACTCGCATCAACGGCATCACGAGGGTTAAACTGTCTCCTCTATCTAATCAGTGAACCTGACCTCTTCGTGAAGAGGCGAAGATATATCTATAAGACGAGAAGACCCCATGGAGCTTAAAAC-ATAA-AAACAATTTCTTCCAAAT-TAA-CCC-TAAAAAA-TAAGAAA-ATGTGTTA-GTTAGTTTTCGGCTGGGGTGCCCAAGGAGTACAACTAAACCTCCTTGACGACCAT-------------TATCTAAAGAGCG-ACAGCTCGAAGAAACAACAAA-TTGACGTAAAATGACCCAATTTTTA--------TAATTGATCAACGAACCAAGTTACCCTGGGGATAACAGCGCAATCCATTTCAAGAGCCCCTATCGACAAATGGGTTTACGACCTCGATGTTGGATCAGGGTATCCTAGTGGTGCAGCAGCTACTGAAGGTT
		</sequence>
		<sequence>
			<taxon idref="annulatusT37"/>
			?????????????????????????????????????????????????????????????????????????????????????????????????????????????????????????????????????????????????????????????????????????????????????????????????????????????????????????????????????????????????????????????????????????????????????????????????????????????????????????????????????????????????????????????????????????????????????????????????????????????????????????????????????????????????????????????????????????????????????????????????????????????????????????????????????????????????????????????????????????????????????????????????????????????????????????????????????????????????????????????????????????????????????????????????????????????????????????????????????????????????????????????????????????????????????????????????????????????????????????????????????????????????????????????????????????????????????????????????????????????????????????????????????????????????????????GGTCCTAGCCTTTCTATC---GG-CTGTTTTCCGATTTACACATGCAAGTATCCGCACAATTGTGAGAATGCCCTCTA--ACCTCAA--CCAGA-CTGAGGAGCCGGTATCAGGCACAG-ACCCC------TTGCCCACAACACCTAGT-CTTACCACACCCCCAAGGGTAATT-CAGCAGTGATAAATATTGTGCTATAAGCGACA-GCTTGACTCAATCAGGAATG-ACTAGAGCTGGCCAATAC--GGTGCCAGCCGCCGCGGCTATACCGCTAAACTCAAGTTGATAG-TTTTCGGCGTT-AAGCGTGGTTAAAGATACTG--CCACTAGAG-TTAAA-CAGAAATTT-AGCCGTTATAAGCTTATTAACAAGT-AAACCTAAAAACGAAAGTTACTCTACCACC-TCTTGAACCCACGACAGTTAGG-ACACAAACTGGGATTAGATACCCCACTATGCCTAA-CCGTAAAAA-ATTAACTTACAC-CATACA--CGCCGGGGTA-CTACAAGCT-AAGCTTCAAACCCAAAGGATTTGACGGTGTCCCACCCATCTAGAGGAGCCTGTCCT-ATAATCGATGATCCGCGTTTTACCTCACCACCTCTTGCTATCAGCCTGTATACCTCCG--TCGCAAGCCTACCATGTGAATGGGAC---AGTA----CGCTTAATGA----TCTTTTCATCAACACGTCAGGTCAAGGTGCAGCTTATGAAGTGGT-CAGAGATGGGCTACAATTTCTAACATAGAACAAACGGAGCAG-CTAGATGAAA---CCTG-CTGT-G-AAGACGGATTTAGTAGTAAAAAGAG-AATAGAATACTCTTTTTAAC--TTGGCCCTGGGACGTGTACACACCGCCCGTCACCCTCTTCGAT-AGC-ATAA--CAAAACGTTTATAACCAAC----TTTCCGCGCCTTAGAAGAGGCAAGTCGTAACATGGTAAGTGTACTGGAAAGTGCACTTGGATAA-ACAAAATGTAGCTTAACA---AAAGCATTTCGCTTA-CACCGAAAA-AATGTCTGTTA-GCT-CAGGCCATTTTG--A-GCCAGAA
			AT-CTAGCCT-AAGTAACCACATGAAAACC----CCCCCCCACTTCTCCACAAAATAAAACATTTTAACTTTCA-A-GTAAGGGCGACTAAAAAATTTTTATAGAGCAAAAGA--ACTAATACCGCAAGGGAATAATGAAA--TAAACTGAAACAAC--TCAAAGCAATA-AAAAGCAGAGA---AACCCCTCGTACCTTTTGCATCATGATCTAGCTAGTCAACTCAAGCAAAACGAAACTTTA--AGTTAGACCCCCCGAAACTAAGTGAGCTACTTCAAAATAGCTTCCAA-GAGCGAA-CCCGTCTCTGTCGCAAAAGAGTGGGAAAATTTTTAAGTAGCGGTGATAAGCCTAACGAACTTAGAGATAGCTGGTTGTTCAGGAAAAGAATTTTAGTTCTACCT-TAAAAT-TTTCT--ATGATCTAAA---TCAAAAA-ACAAGTTTTAAGATTTA-TTCAAACAAGGCACAGCTTATTTGAAACAGGACACAACCTAAAACCCCGGGTA-AAACCTAACACAC-AACCAAGTGGGCCTAAAAGCAGCCACCTTTAAAAAAGCGTTAAAGCTTAT-TTATACAACAACTATTAA-TACCATAAACAAAT-TTCAACCC--TTCCTCACTACTGAACAATTTCATAACTATATGAAAACTACACTGCTAGAACTAGTAACAAGAAACGGACTTTCTCCTAAA-TATAAGTTTATACCAACATT-GACCAACTATTGGTGTTTAACGTGA-CTGACCCTACTGTAACAACT-ATAC-CCTAGCAAACATTACACT---CACTAACGTTACCCTAACACTAGAATATTATAGGAAAGATTAAAAGACAGAGAAGGAACTCGGCAAACAT--AACCCCGCCTGTTTACCAAAAACATCGCCTCCTG---AACATACATAGGAGGTCCAGCCTGCCCAGTGAC-CTTGTTCAACGGCCTCGGTATCCTGACCGCGCGAAGGTAGCATAATAACTTGTTCTTTAAATAGGGACTCGCATCAACGGCATCACGAGGGTTAAACTGTCTCCTCTATCTAATCAGTGAACCTGACCTCTTCGTGAAGAGGCGAAGATATATCTATAAGACGAGAAGACCCCATGGAGCTTAAAAC-ATAA-AAACAATTTCTTCCAAAT-TAA-CCC-TAAAAAA-TAAGAAA-ATGTGTTA-GTTAGTTTTCGGCTGGGGTGCCCAAGGAGTACAACTAAACCTCCTTGACGACCAT-------------TATCTAAAGAGCG-ACAGCTCGAAGAAACAACAAA-TTGACGTAAAATGACCCAATTTTTA--------TAATTGATCAACGAACCAAGTTACCCTGGGGATAACAGCGCAATCCATTTCAAGAGCCCCTATCGACAAATGGGTTTACGACCTCGATGTTGGATCAGGGTATCCTAGTGGTGCAGCAGCTACTGAAGGTT
		</sequence>
		<sequence>
			<taxon idref="auritusCAS207932"/>
			GGCATCATCGATGGCCTTTCAGGACTGAATCGTTCTGTCGATGAGTACCCAGTGGAAGCTATTTCAAAAAGGTTTAGATATGATGTTGCCTTAGTTTCCACTCTAAAAGACATGGAAGAGGATATCCTTGAAGGCCTAAAATCCAAGGATTTGGAGGAATACCTAAGTGGTCCTTTCACTGTTGTGGTCAAAGAATCCTGCGATGGAATGGGAGATGTCAGTGAGAAGCATGGCAGTGGTCCTGCAGTCCCTGAGAAAGCGGTACGTTTTTCATTCACAATCATGAACATTAGTGTCTCCAACAACAGTGGGGTTGTTAGAATCTTCGAAGAGTCCAAACCAAACTCTGAACTTTGCTGCAAGCCCCTTTGTCTAATGCTTGCCGATGAATCAGACCATGAAACTTTAACAGCTATCCTAAGTCCTTTGATAGCTGAAAGAGAAGCCATGAAATCCAGTGATCTCATGTTGGAGATAGGAGGAATCCTCAGAAGTTTCAAGTTTATGTTTCGTGGTACGGGGTATGATGAGAAACTTATCAGAGACGTGGAAGGACTGGAAGCTTCAGGCTCTGTCTATATTTGTACCCTCTGTGATGCTACTAGACTGGAAGCTTCTCAGAACTTAGTCTTCCATTCTATTACCAGAAGTCATTCTGAGAACCTACAGCGCTATGAGACATGGAGATCCAACCCTTATCATGAATCTGTTGATGAACTTCGTGACAGAGTTAAAGGAGTTTCAGCAAAGCCATTTATTGAAACCGTCCCGTCAATTGATGCCTTGCACTGTGACATTGGAAATGCAGCTGAGTTTTATAGAATTTTTCAGCTAGAAATAGGGGAGGTCTACAAAAACCCTCATGTGACCAAAGAAGAGAGAAAGAAATGGCAGACATTACTTGACAAACACCTAAGAAAG????????????????????????????????????????????????????????????????????????????????GCCTTT--CTTAGG-CTAAGGAGCCGGCATCAGGCACAA-ATT-------TTAGCCCAAAACACCTAGT-TCCACCACACCCCCAAGGGTAGCC-CAGCAGTGATAAATATTGCCCCATAAGCGCTAAGCTTGAATCAGTTAAAAAGA-CT-AAAGCCGGCTAATGC--GGTGCCAGCCGCCGCGGTTACACCCACAGGCTTAAGTTGATAG-TTTTCGGCATTTAAGCGTGGTTAACCCTCCCCCAAAAATAGAG-CAAAA-CACTCATTT-AGTAGTAAAAAGCTTGCTGTTTGGA-ATGTGAA-AAACGAAAGTTGCTCTAATGAC-CTCTGAACCCACGACAACTAGGTTAACAAACTGGGATTAGAGACCCCACTATGCCTAG-TCGTAAAAA---------------ACCCA--CGCCCGGGGA-CTACGAGTC-TAACTTAAAACCCAAAGGATTTGACGGTGTCCTACCCACCTAGAGGAGCCTGTCCC-ATAAACGATAATCCCCGATTCACCCAACCCCTTCTTACTC--AGCCTATATACCTCCG--TCGTAAGCCCACCATGTAAATG-AG----AGTA----GGCCAAACGGG--TTTACTTCCCCCCCACGTCAGGTCAAGGTGTAGCCTATGAAGAGGT-GCTAGATGGGCTACAATCTCTACCATAGAACAAACGAAA-AG-TCAAATGAAG--ATTAA-CTAT-G-AAGGTGGATTTAGCAGTAAAAGGAG-AATAAAACTCCCCTTTTAAC--TAGGCACTAGGACGTGCACACACCGCCCGTCACCCTCTTCGAT-AACAAA-AGTCTTAT-GACACTCCC-------------CCCC-TTAGAAGAGGTAAGTCGTAACATGGTAAGCGTACTGGAAGGTGCGCTTAGTTCA-ACAAAATGTAGCTTAACTT--AAAGCACTTCGCTTA-CACCGAACT-AATGTCTACTG-ACC-TGGACCATTTTG--A-GCCTAAA
			AT-CTAGCCCGACAC-----ACCCTCGACACACCCCCC------GACCCAGAAAATAAATCATTTCATTTTTTT-A-GTAGAGGCGATCGAAAAATTT-TTTGGAGCTTAAGA--TTAAGTACCGCAAGGGAATAATGAAA-TAGAAATGAAATAAA-CTTAAAGCTAAA-TAAAGCAGAGA---ACCCCCTCGTACCTTTTGCATTATGGTTTAACTAGTTAAATAGGGCAAAATAA-ACTTTT--AGTTCAACACCCCGAAACTAAGCGAGCTACTTCGAAATAGCTTAATA-GAGCCAA-CCCGTCTCTGTTGTAAAAGAGTGGGAAGATTTCCGAGTAGCGGCGACATACCTACCGAGCTTAGAGATAGCTGGTTTTTCAAGAAAAGAATTTTAGTTCTACTT-AAAGGA-AAACC-CATTACACAAA---AAAATTT-TTTAACCTTTAAAGTTA-TTCAATCAGGGCACAGCTTGTTTGAATCAGGACACAACCTAGAACTTAGGGTAAAACCT-GTACTAACAACCAAGTCGGCCTAAAAGCAGCCATCTTTAAAAAAGCGTCAA-GCTTGTTTGTCTTTCA-CATT-TTAATCCCACCAACAATT-TTCAACCC--TTCAATACTATTGAACGACCTTATATTAATATAAGAAACCCCCTGTTAAAACTAGTAATAAGAAACTGACTTTCTCCTAAA-TATAAGCTTAAACCATCACCTGACCAACTACTGGTAATTAACGCAA-ATGACCTAACTATAGCAACC-CCCCCCCCCGCAAACCCTATACA--CCC--AGCGTTACCCTAACACCAGGATATTCTAGGAAAGATTAAAAGAAGGGGAAGGAACTCGGCAAATACT-AGCCCCGCCTGTTTACCAAAAACATCGCCTCCTGCC---AACTCATAGGAGGCCCAGCCTGCCCAGTGAC-ATCGTTTAACGGCCTCGGTACCCTAACCGCGCGAAGGTAGCATAATCACTTGTTCTTTAAATAAGGACCTGTATCAACGGCACCACGAGGGCTTAACTGTCTCCCCCCTCCAATCAATGAACCTGATCTCTTCGTGAAGAAGCGAAGATATACATATAAGACGAGAAGACCCCATGGAGCTTAAAAC-CAAA-TAACACCTTACT-ACCCACAGA-ACT-TAATAAA-TAGTGA--GCCTGTTA-GCTAGTTTTTGGCTGGGGCATCCAAGGAGAATAATCCACCCTCCCTGATAAA---------------C-ATCTAA-GGGCT-ACAACCCTATGAGACAGCAAA-CTGACCTAAAATGATCCGACCC-----------AACTCGATCAACGAACCAAGTTACCCTGGGGATAACAGCGCAATCCATTTCAAGAGCCCCTATCGACAAATGGGTTTACGACCTCGATGTTGGATCAGGGTACCCCAGTGGTGCAGCCGCTACTAAAGGTT
		</sequence>
		<sequence>
			<taxon idref="auritusCAS207937"/>
			GGCATCATCGATGGCCTTTCAGGACTGAATCGTTCTGTCGATGAGTACCCAGTGGAAGCTATTTCAAAAAGGTTTAGATATGATGTTGCCTTAGTTTGCACTCTAAAAGACATGGAAGAGGATATCCTTGAAGGCCTAAAATCYMAGGATTTGGAGGAATACCTGAGTGGTCCTTTCACTGTTGTGGTCAAAGAATCCTGCGATGGAATGGGAGATGTCAGTGAGAAGCATGGCAGTGGTCCTGCAGTCCCTGAGAAAGCGGTACGTTTTTCATTCACAATCATGAACATTAGTGTCTCCAACAACAGTGGGGTTGTTAGAATCTTTGAAGAGTCCAAACCAAACTCTGAACTTTGCTGCAAGCCCCTTTGTCTAATGCTTGCCGATGAATCAGACCATGAAACTTTAACAGCTATCTTAAGTCCTTTGATAGCTGAAAGAGAAGCCATGAAATCCAGTGATCTCATGTTGGAGATAGGAGGAATCCTCAGAAGTTTCAAGTTTATGTTTCGTGGTACGGGGTATGATGAGAAACTTATCAGAGACGTGGAAGGACTGGAAGCTTCAGGCTCTGTCTATATTTGTACCCTCTGTGATGCTACTAGACTGGAAGCTTCTCAGAACTTAGTCTTCCATTCTATTACCAGAAGTCATTCTGAGAACCTACAGCGCTATGAGACGTGGAGATCCAACCCTTATCATGAATCTGTTGATGAACTTCGTGACAGAGTTAAAGGAGTTTCAGCAAAGCCATTTATTGAAACCGTCCCGTCAATTGATGCCTTGCACTGTGACATTGGAAATGCAGCTGAGTTTTATAGAATTTTTCAGCTAGAAATAGGGGAGGTCTACAAAAACCCTCATGTGACCAAAGAAGAGAGAAAGAAATGGCAGACATTACTYGACAAACACCTAAGAAAG????????????????????????????????????????????????????????????????????????????????GCCTTT--CTTAGG-CTAAGGAGCCGGCATCAGGCACAA-ATT-------TTAGCCCAAAACACCTAGT-TCCACCACACCCCCAAGGGTAGCC-CAGCAGTGATAAATATTGCCCCATAAGCGCTAAGCTTGAATCAGTTAAAAAGA-CT-AAAGCCGGCTAATGC--GGTGCCAGCCGCCGCGGTTACACCCACAGGCTTAAGTTGATAG-TTTTCGGCATTTAAGCGTGGTTAACCCTCCCCCAAAAATAGAG-CAAAA-CACTCATTT-AGTAGTAAAAAGCTTGCTGTTTGGA-ATGTGAA-AAACGAAAGTTGCTCTAATGAC-CTCTGAACCCACGACAACTAGGTTAACAAACTGGGATTAGAGACCCCACTATGCCTAG-TCGTAAAAA---------------ACCCA--CGCCCGGGGA-CTACGAGTC-TAACTTAAAACCCAAAGGATTTGACGGTGTCCTACCCACCTAGAGGAGCCTGTCCC-ATAAACGATAATCCCCGATTCACCCAACCCCTTCTTACTC--AGCCTATATACCTCCG--TCGTAAGCCCACCATGTAAGTG-AG----AGTA----GGCCAAACGGG--TTTACTTCCCCCCCACGTCAGGTCAAGGTGTAGCCTATGAAGAGGT-GCTAGATGGGCTACAATCTCTACCATAGAACAAACGAAA-AG-TCAAATGAAG--ATTAA-CTAT-G-AAGGTGGATTTAGCAGTAAAAGGAG-AATAAAACTCCCCTTTTAAC--TAGGCACTAGGACGTGCACACACCGCCCGTCACCCTCTTCGAT-AACAAA-AGTCTTAT-GACACTCCC-------------CCCC-TTAGAAGAGGTAAGTCGTAACATGGTAAGCGTACTGGAAGGTGCGCTTAGTTCA-ACAAAATGTAGCTTAACTT--AAAGCACTTCGCTTA-CACCGAACT-AATGTCTACTG-ACC-TGGACCATTTTG--A-GCCTAAA
			AT-CTAGCCCGACAC-----ACCCTCGACACACCCCCCCCCC--GACCCAGAAAATAAATCATTTCATTTTTTT-A-GTAGAGGCGATCGAAAAATTT-TTTGGAGCTTAAGA--TTAAGTACCGCAAGGGAATAATGAAA-TAGAAATGAAATAAA-CTTAAAGCTAAA-TAAAGCAGAGA---ACCCCCTCGTACCTTTTGCATTATGGTTTAACTAGTTAAATAGGGCAAAATAA-ACTTTT--AGTTCAACACCCCGAAACTAAGCGAGCTACTTCGAAATAGCTTAATA-GAGCCAA-CCCGTCTCTGTTGTAAAAGAGTGGGAAGATTTCCGAGTAGCGGCGACATACCTACCGAGCTTAGAGATAGCTGGTTTTTCAAGAAAAGAATTTTAGTTCTACTT-AAAGGA-AAACC-CATTACACAAA---AAAATTT-TTTAACCTTTAAAGTTA-TTCAATCAGGGCACAGCTTGTTTGAATCAGGACACAACCTAGAACTTAGGGTAAAACCT-GTACTAACAACCAAGTCGGCCTAAAAGCAGCCATCTTTAAAAAAGCGTCAA-GCTTGTTTGTCTTTCA-CATT-TTAATCCCACCAACAATT-TTCAACCC--TTCAATACTATTGAACGACCTTATATTAATATAAGAAACCCCCTGTTAAAACTAGTAATAAGAAACTGACTTTCTCCTAAA-TATAAGCTTAAACCATCACCTGACCAACTACTGGTAATTAACGCAA-ATGACCTAACTATAGCAACC-CCCCCCCC-GCAAACCCTATACA--CCCCCAGCGTTACCCTAACACCAGGATATTCTAGGAAAGATTAAAAGAAGGGGAAGGAACTCGGCAAATACT-AGCCCCGCCTGTTTACCAAAAACATCGCCTCCTGCC---AACTCATAGGAGGCCCAGCCTGCCCAGTGAC-ATCGTTTAACGGCCTCGGTACCCTAACCGCGCGAAGGTAGCATAATCACTTGTTCTTTAAATAAGGACCTGTATCAACGGCACCACGAGGGCTTAACTGTCTCCCCCCTCCAATCAATGAACCTGATCTCTTCGTGAAGAAGCGAAGATATACATATAAGACGAGAAGACCCCATGGAGCTTAAAAC-CAAA-TAACACCTTACT-ACCCACAGA-ACT-TAATAAA-TAGTGA--GCCTGTTA-GCTAGTTTTTGGCTGGGGCATCCAAGGAGAATAATCCACCCTCCCTGATAAA---------------C-ATCTAA-GGGCT-ACAACCCTATGAGACAGCAAA-CTGACCTAAAATGATCCGACCC-----------AACTCGATCAACGAACCAAGTTACCCTGGGGATAACAGCGCAATCCATTTCAAGAGCCCCTATCGACAAATGGGTTTACGACCTCGATGTTGGATCAGGGTACCCCAGTGGTGCAGCCGCTACTAAAGGTT
		</sequence>
		<sequence>
			<taxon idref="auritusMCZFS34006"/>
			GGCATCATCGATGGCCTTTCAGGACTGAATCGTTCTGTCGATGAGTACCCAGTGGAAGCTATTTCAAAAAGGTTTAGATATGATGTTGCCTTAGTTTCCACTCTAAAAGACATGGAAGAGGATATCCTTGAAGGCCTAAAATCYCAGGATATGGAGGAATACCTAAGTGGTCCTTTCACTGTTGTGGTCAAAGAATCCTGCGATGGAATGGGAGATGTCAGTGAGAAGCATGGCAGTGGTCCTGCAGTCCCTGAGAAAGCGGTACGTTTTTCATTCACAATCATGAACATTAGTGTCTCCAACAACAGTGGGGTTGTTAGAATCTTCGAAGAGTCCAAACCAAACTCTGAACTTTGCTGCAAGCCCCTTTGTCTAATGCTTGCCGATGAATCAGACCATGAAACTTTAACAGCTATCTTAAGTCCTTTGATAGCTGAAAGAGAATCCATGAAATCCAGTGATCTCATGTTGGAGATAGGAGGAATCCTCAGAAGTTTCAAGTTTATGTTTCGTGGTACGGGGTATGATGAGAAACTTATCAGAGACGTGGAAGGACTGGAAGCTTCAGGCTCTGTCTATATTTGTACCCTCTGTGATGCTACTAGACTGGAAGCTTCTCAGAACTTAGTCTTCCATTCTATTACCAGAAGTCATTCTGAGAACCTACAGCGCTATGAGACGTGGAGATCCAACCCTTATCATGAATCTGTTGATGAACTTCGTGACAGAGTTAAAGGAGTTTCAGCWAAGCCATTTATTGAAACCGTCCCGTCATTTGATGCCTTGCACTGTGACATTGGAAATGCAGCTGAGTTTTATAGAATTTTTCAGCTAGAAATAGGGGAGGTCTACAAAAACYCTCATGTGACCAAAGAAGAGAGAAAGAAATGGCAGACATTACTYGACAAACACCTAAGAAAG?????????????????????????????????????????????????????????????????????????????????CCTTT--CTTAGG-CTAAGGAGCCGGCATCAGGCACAA-ATT-------TTAGCCCAAAACACCTAGT-TCCACCACACCCCCAAGGGTAGCC-CAGCAGTGATAAATATTGCCCCATAAGCGCCAAGCTTGAATCAGTTAAAAAGA-CT-AAAGCCGGCTAATGT--GGTGCCAGCCGCCGCGGTTACACCCACAGGCTTAAGTTGATAG-TTTTCGGCATTTAAGCGTGGTTAACCCTCCCCCAAAAATAGAG-CAAAA-CACTCATTT-AGTAGTAAAAAGCTTGCTGTTTGGA-ATGTGAA-AAACGAAAGTTGCTCTAATGAC-CTCTGAACCCACGACAACTAGGTTAACAAACTGGGATTAGAGACCCCACTATGCCTAG-TCGTAAAAA---------------ACCCA--CGCCCGGGGA-CTACGAGTC-TAACTTAAAACCCAAAGGATTTGACGGTGTCCTACCCACCTAGAGGAGCCTGTCCC-ATAAACGATAATCCCCGATTCACCCAACCCCTTCTTACTC--AGCCTATATACCTCCG--TCGTAAGCCCACCATGTAAATG-AG----AGTA----GGCCAAACGGG--TTTACTTCCCCCCCACGTCAGGTCAAGGTGTAGCCTATGAAGAGGT-GCTAGATGGGCTACAATCTCTACCATAGAACAAACGAAA-AG-TCAAATGAAG--ATTAA-CTAT-G-AAGGTGGATTTAGCAGTAAAAGGAG-AATAAAACTCCCCTTTTAAC--TAGGCACTAGGACGTGCACACACCGCCCGTCACCCTCTTCGAT-AACAAA-AGTCTTAT-GACACTCCC-------------CCCCCTTAGAAGAGGTAAGTCGTAACATGGTAAGCGTACTGGAAGGTGCGCTTAGTTCA-ACAAAATGTAGCTTAACTT--AAAGCACTTCGCTTA-CACCGAACT-AATGTCTACTG-ACC-TGGACCATTTTG--A-GCCTAAA
			AT-CTAGCCCGACAC-----ACCCTCGACACACCCCCC------GACCCAGAGAATAAATCATTTCATTTTTTT-A-GTAGAGGCGATCGAAAAATTT-TTTGGAGCTTAAGA--TTAAGTACCGCAAGGGAATAATGAAA-TAGAAATGAAATAAA-CTTAAAGCTAAA-TAAAGCAGAGA---ACCCCCTCGTACCTTTTGCATTATGGTTTAACTAGTTAAATAGGGCAAAATAA-ACTTTT--AGTTCAACACCCCGAAACTAAGCGAGCTACTTCGAAATAGCTTAATA-GAGCCAA-CCCGTCTCTGTTGTAAAAGAGTGGGAAGATTTCCGAGTAGCGGCGACATACCTACCGAGCTTAGAGATAGCTGGTTTTTCAAGAAAAGAATTTTAGTTCTACTT-AAAGGA-AAACC-CATTACACAAA---AAAATTT-TTTAACCTTTAAAGTTA-TTCAATCAGGGCACAGCTTGTTTGAATCAGGACACAACCTAGAACTTAGGGTAAAACCT-GTACTAACAACCAAGTCGGCCTAAAAGCAGCCATCTTTAAAAAAGCGTCAAAGCTTGTTTGTCTTTCA-CATT-TTAATCCCACCAACAATT-TTCAACCC--TTCA-TACTATTGAACGACCTTATATTAATATAAGAAACCCCCTGTTAAAAATAGTAATAAGAAACTGACTTTCTCCTAAA-TATAAGCTTAAACCACCACCTGACCAACTACTGGTAATTAACGCAA-ATGACCTAACTATAGCAACC-CCCCCCCCCGCAAACCCTATACA--CCCCCAGCGTTACCCTAACACCAGGATATTCTAGGAAAGATTAAAAGAAGGGGAAGGAACTCGGCAAATACT-AGCCCCGCCTGTTTACCAAAAACATCGCCTCCTGCC---AACTCATAGGAGGCCCAGCCTGCCCAGTGAC-ATCGTTTAACGGCCTCGGTACCCTAACCGCGCGAAGGTAGCATAATCACTTGTTCTTTAAATAAGGACCTGTATCAACGGCACCACGAGGGCTTAACTGTCTCCCCCCTCCAATCAATGAACCTGATCTCTTCGTGAAGAAGCGAAGATATACATATAAGACGAGAAGACCCCATGGAGCTTAAAAC-CAAA-TAACACCTTACT-ACCCACAGA-ACT-TAATAAA-TAGTGA--GCCTGTTA-GCTAGTTTTTGGCTGGGGCATCCAAGGAGAATAATCCACCCTCCCTGATAAA---------------C-ATCTAA-GGGCT-ACAACCCTATGAGACAGCAAA-CTGACCTAAAATGATCCGACCC-----------AACTCGATCAACGAACCAAGTTACCCTGGGGATAACAGCGCAATCCATTTCAAGAGCCCC???????????????????????????????????????????????????????????????????????
		</sequence>
		<sequence>
			<taxon idref="auritusMCZFS34069"/>
			GGCATCATCGATGGCCTTTCAGGACTGAATCGTTCTGTCGATGAGTACCCAGTGGAAGCTATTTCAAAAAGGTTTAGATATGATGTTGCCTTAGTTTCCACTCTAAAAGACATGGAAGAGGATATCCTTGAAGGCCTAAAATCCCAGGATTTGGAGGAATACCTAAGTGGTCCTTTCACTGTTGTGGTCAAAGAATCCTGCGATGGAATGGGAGATGTCAGTGAGAAGCATGGCAGTGGTCCTGCAGTCCCTGAGAAAGCGGTACGTTTTTCATTCACAATCATGAACATTAGTGTCTCCAACAACAGTGGGGTTGTAAGAATCTTCGAAGAGTCCAAACCAAACTCTGAACTTTGCTGCAAGCCCCTTTGTCTAATGCTTGCCGATGAATCAGACCATGAAACTTTAACAGCTATCTTAAGTCCTTTGATAGCTGAAAGAGAAGCCATGAAATCCAGTGATCTCATGTTGGAGATAGGAGGAATCCTCAGAAGTTTCAAGTTTATGTTTCGTGGTACAGGGTATGATGAGAAACTTATCAGAGACGTGGAAGGACTGGAAGCTTCAGGCTCTGTCTATATTTGTACCCTCTGTGATGCTACTAGACTGGAAGCTTCTCAGAACTTAGTCTTCCATTCTATTACCAGAAGTCATTCTGAGAACCTACAGCGCTATGAGACGTGGAGATCCAACCCTTATCATGAATCTGTTGATGAACTTCGTGACAGAGTTAAAGGAGTTTCAGCAAAGCCATTTATTGAAACCGTCCCGTCAATTGATGCCTTGCACTGTGACATTGGAAATGCAGCTGAGTTTTATAGAATTTTTCAGCTAGAAATAGGGGAGGTCTMCAAAAACCCTCATGTGACCAAGGAAGAGAGAAAGAAATGGCAGACATTACTTGACAAACACCTAAGAAAG?????????????????????????????????????????????????????????????????????????????????????????????????????????????????????????????????????????????????????????????????????????????????????????????????????????????????????????????????????????????????????????????????????????????????????????????????????????????????????????????????????????????????????????????????????????????????????????????????????????????????????????????????????????????????????????????????????????????????????????????????????????????????????????GGGGA-CTACGAGTC-TAACTTAAAACCCAAAGGATTTGACGGTGTCCTACCCACCTAGAGGAGCCTGTCCC-ATAAACGATAATCCCCGATTCACCCGACCCCTTCTTACTC--AGCCTATATACCTCCG--TCGTAAGCCCACCATGTAAATG-AA----AGTA----GGCCAAACGGG--TTCACTTCCCCCC-ACGTCAGGTCAAGGTGTAGCCTATGAAGAGGT-GTCAGATGGGCTACAATCTCTACCATAGAACAAACGAAA-AG-TCAAATGAAA--ATTAA-CTAT-G-AAGGTGGATTTAGCAGTAAAAGGAG-AATAAAACTCCCCTTTTAAC--TCGGCACTAGGACGTGCACACACCGCCCGTCACCCTCTTCGAT-AATAAA-AGTCTTAT-GACACTTTC-------------CCCC-TTAGAAGAGGTAAGTCGTAACATGGTAAGCGTACTGGAAAGTGCGCTTAGTTCA-ACAAAATGTAGCTTAACTC--AAAGCACTTCGCTTA-CACCGAACT-AATGTCCATTG-ACC-CGGACCATTTTG--A-GCCTAAA
			GT-CTAGCCCGACAC-----ACCCTCAACACCCCCCCCCCC---CCCCCCGAAAGTAAATCATTTCATTTTTTTCA-GTAGAGGCGATCGAAAAATTT-TTTGGAGCTTAAGA--TTAAGTACCGCAAGGGAATAATGAAA-TAGAAGTGAAATAAA-CTTAAAGCTAAA-TAAAGCAGA??????????????????????????????????????????????????????????????????????????????????????????????????????????????????????????????????????????????????????????????????????????ATACCTACCGAGCTTAGAGATAGCTGGTTTTTCAAGAAAAGAATTTTAGTTCTACTT-AAAGGA-AAACC-CATTACACAAA---AAAATTT-TTCAACCTTTAAAGTTA-TTCAATCAGGGCACAGCTTGTTTGAATCAGGGCACAACCTAGAACTCAGGGTAAAACCT-GTACTAACAACCAAGTCGGCTTAAAAGCAGCCATCTTTAAAAAAGCGTCAAAGCTTGTTTGTCTTT-A-CATT-TTAATCCCACCAACAATT-TTCAACCC--TTCAATACTATTGAATGACCTTATATCAATATAAGAAGCCCCCTGTTAAAACTAGTAATAAGAAACTGACTTTCTCCTTAA-TATAAGCTTAAACCACCACCTGACCAACTACTGGTAATTAACGCAA-ATGACCCAACTATAGTAACC-CCCTCCCC-GCAAACCCTACACA--CCCCCAGCGTTACCCTAACACCAGGATATTCTAGGAAAGATTAAAAGAGGGGGAAGGAACTCGGCAAATACT-AGCCCCGCCTGTTTACCAAAAACATCGCCTCCTGCC---AACTCATAGGAGGCCCAGCCTGCCCAGTGAC-ATCGTTTAACGGCCTCGGTACCCTAACCGCGCGAAGGTAGCATAATCACTTGTTCTTTAAATAAGGACCTGTATCAATGGCACCACGAGGGCTAAACTGTCTCCCCCCTCCAATCAATGAACCTGATCTCTTCGTGAAGAAGCGAAGATGTACATATAAGACGAGAAGACCCCATGGAGCTTAAAAC-CAAA-TAACACCTTACT-ACCCACAGA-GCT-TAATAAA-TAGTGA--ACCTGTTA-GCTAGTTTTTGGCTGGGGCATCCAAGGAGTATAATAGACCCTCCCTGATAAA---------------T-ATCTAA-GGGCT-ACAACCCTATGAGACAGCAAA-CTGACCTAAAATGATCCGACCC-----------AACCCGATCAACGAACCAAGTTACCCTGGGGATAACAGCGCAATCCA????????????????????????????????????????????????????????????????????????????????????
		</sequence>
		<sequence>
			<taxon idref="batesiiMCZFS34052"/>
			GGCATGATAGATGGCCTTTCAGGACTGAATCGTTCTGTTGATGAATACCCAGTGGAAGCTATTTCGAAAAGGTTTAGATATGATGTAGCCTTAGTTTCGACTCTAAAAGACATGGAAGAGGATATCCTTGAAGGACTAAAATCTCAGGATTTTGAGGAATACCTGAGTGGTCCGTTCACTGTTGTGGTCAAAGAATCTTGCGATGGAATGGGAGATGTCAGTGAGAAGCATGGCTGTGGTCCTGCAGTTCCTGAGAAAGCAGTACGTTTTTCATTCACAATCATGAACATCAGTGTCCCCAACAACAGTGGGTTTGTTAGAATCTTTGAAGAGTCCAAACCAAACTCTGAACTTTGTTGCAAGCCCCTTTGTCTAATGCTTGCCGATGAATCAGACCATGAAACTTTAACAGCTATCTTAAGTCCTTTGATAGCCGAAAGAGAAGCCATGAAAACCAGTGAGCTCATGCTGGAAATAGGAGGAATCCTCCGAAGTTTCAAGTTTATGTTTCGTGGTACGGGGTATGATGAGAAACTTGTCAGAGAAGTAGAAGGACTGGAAGCTTCAGGCTCTGTTTATATCTGTACCCTCTGTGATGCCACTAGACTGGAAGCGTCTCAGAACTTAGTCTTCCATTCTATTACCAGAAATCATTCTGAGAACCTACAGCGTTATGAGACGTGGAGATCCAACCCTTACCATGAATCTGTTGATGAACTTCGTGACAGAGTTAAAGGAGTTTCAGCAAAGCCATTTATTGAAACCGTCCCGTCGATTGATGCCTTA???????????????????????????????????????????????????????????????????????????????????????????????????????????????????????????????????????GATCCTAGTCTTACTATC---AG-CCATCTTTTGACTTACACATGCAAGTATCCGCACGACCGTGAGAACGCCCTTTT--ACCTCC--CCCAGG-CTAAGGAGCTGGCATCAGGCACAA-AGCC------CTAGCCCACGACGCCTAGT-TTCATCACACCCCCAAGGGTAATT-CAGCAGTGACAAATATTGCCTCATAAGCGC-AAGCTTGATTCAGTTAAAAAGAAA--AGAGCCGGCCAATAC--GGTGCCAGCCGCCGCGGCTATACCGATAGGCTCAAGTTGATAA-TTTTCGGCGTT-AAGCGTGGTTAAGGCTTTTAAAAA-ATAGAG-TAAAA-CATACATTT-AGTAGTAATAAGCTTGCTGTCTGGA-ACATTC--AAACGAAAGTCACTCTAACTACCCCT-GAACCCACGACAACTAGATAAACAAACTGGGATTAGATACCCCACTATGCCTAG-TCGTAAAAT-TATAACCAATA--ACCCCA--CGCCAGGGAA-TTACGAGTC-AAACTTAAAACCCAAAGGATTTGACGGTGTCCCACCCACCTAGAGGAGCCTGTCCC-ATAATCGATAACCCCCGCTTCACCCAACCATTTCTTACTT--AGTCTGTATACCTCCG--TCGCAAGCCCACCATGTGAATG-TA----AGTG----GGCCAAATGGG--CCACTTTCCC-AATACGTCAGGTCAAGGTGCAGCTTATGAAATGGA-GCGAGATGGGCTACAATTTCTATCATAGAACACACGAAA-AA-ATAAATGAAA--CTCAA-CTAT-G-AAGGTGGATTTAGCAGTAAAAAGAA-AATAGAGCGTTCTTTTTAAT--TAGGCCCTGGGACGTGTACACACCGCCCGTCACCCTCTTCAAC-AATACT-T--CTTAT-GTTTATAACCT---ACACCCCCCCCCC-TAGAAGAGGCAAGTCGTAACATGGTAAGTGTACTGGAAAGTGCACTTGGTTCA-ACAAAATGTAGCTTAACT---AAAGCACTTCGCTTA-CACCGAACA-AATGTTTATTG-ATT-TAGACCATTTTG--A-GCCTAAA
			AT-CTAGCCCAACAC-----ATCAAATGTAAAAAACACC-CCTTCCCCTCCAAAATAAAACATTTTTTTTATTT-A-GTAAAGGTGATCAAAAAACTT-CTTGGAGCTAAAGA--CTTAGTACCGCAAGGGAACAATGAAA-TAGAAATGAAATAAG-CCTAAAGCCCCA-AAAAGCAGAGA---CCCCC-TCGTACCTTTTGCATCATGGTTTAACTAGAAAAATAGAGCAAAACAAAACTTTT--AGTTCAACACCCCGAAACTAGGCGAGCTACTTCGAAATAGCTTAATA-GAGCCAA-CCCGTCTCTGTCGCAAAAGAGTGGGAAAATTTCCAAGTAGAGGCGACAAACCTATCGAGCCTAGAGATAGCTGGTTATTCAGGAAAAGAATTTTAGTTCTACTT-TAAGAC-TCACC-CATTACATCAA---ACAACAA-ACTAAGCTTAAAAGTTA-TTCAAATAAGGCACAGCTTATTTGAAATAGGATACAACCTAAAACCCCGGGTAAAATTT-GCAT-AATAAAAAAGTAGGCCTAAGAGCAGCCACCTTTTAAAAAGCGTTAAAGCTTTA-TTACAC-CA-TGCAATAAATCCCATAATTACCT-TTCAACCC--TCCACCCATACTGAATGATCTTATAAATATATAATACACCTTCTGTTAAAACTAGTAACAAGAAATTGACTTTCTCCTAAA-TATAAACTTAAACCAACTTT-GACCATCTGCTGGTACTCAACGCAA-ATGACCCAATTATAGTAAAC-CCACCC---GCAAACTCTATAAC--CCCT-AGCGTCACCCTAACACTAGAATATTTTAGGAAAGATTAAAAGAAAGAGAAGGAACTCGGCAAATACT-AGCCCCGCCTGTTTACCAAAAACATCGCCTCCTGCT---AA-TTATAGGAGGTCCAGCCTGCCCAGTGAC-AAAGTTTAACGGCCTCGGTACCCTAACCGCGCGAAGGTAGCATAATCACTTGTTCTTTAAATAGGGACTCGTATCAACGGCATCACGAGGGCTAGACTGTCTCCTCTTTCTAATCAGTGAATCTGACTTCTTCGTGAAGAGGCGAAGATACTCATATAAGACGAGAAGACCCCATGGAGCTTAAAAC-CAAA-CAACACTCTCTT-GCACACAGA-CCT-TAAAAAA-TAAAAG--ACCTGTTG-ACTAGTTTTTGGCTGGGGCATCCAAGGAGTATAACATAACCTCCCTGACAAA---------------C-ATCTTA-GAGTT-ACAACTCCAAGATACAGCAAA-CTGACATAACATGACCCGATACTC-------GATAATCGATCAACGAACCAAGTTACCCTGGGGATAACAGCGCAATCCATTTCAAGAGCCCCTATCGACAAATGGGTTTACGACCTCGATGTTGGATCAGG????????????????????????????????
		</sequence>
		<sequence>
			<taxon idref="batesiiMCZFS34053"/>
			GGCATGATAGATGGCCTTTCAGGACTGAATCGTTCTGTTGATGAATACCCAGTGGAAGCTATTTCGAAAAGGTTTAGATATGATGTAGCCTTAGTTTCGACTCTAAAAGACATGGAAGAGGATATCCTTGAAGGACTAAAATCTCAGGATTTTGAGGAATACCTGAGTGGTCCGTTCACTGTTGTGGTCAAAGAATCTTGCGATGGAATGGGAGATGTCAGTGAGAAGCATGGCTGTGGTCCTGCAGTTCCTGAGAAAGCAGTACGTTTTTCATTCACAATCATGAACATCAGTGTCCCCAACAACAGTGGGTTTGTTAGAATCTTTGAAGAGTCCAAACCAAACTCTGAACTTTGTTGCAAGCCCCTTTGTCTAATGCTTGCCGATGAATCAGACCATGAAACTTTAACAGCTATCTTAAGTCCTTTGATAGCCGAAAGAGAAGCCATGAAAACCAGTGAGCTCATGCTGGAAATAGGAGGAATCCTCCGAAGTTTCAAGTTTATGTTTCGTGGTACGGGGTATGATGAGAAACTTGTCAGAGAAGTAGAAGGACTGGAAGCTTCAGGCTCTGTTTATATCTGTACCCTCTGTGATGCCACTAGACTGGAAGCGTCTCAGAACTTAGTCTTCCATTCTATTACCAGAAATCATTCTGAGAACCTACAGCGTTATGAGACGTGGAGATCCAACCCTTACCATGAATCTGTTGATGAACTTCGTGACAGAGTTAAAGGAGTTTCAGCAAAGCCATTTATTGAAACCGTCCCGTCGATTGATGCCTTACATTGTGACATTGGAAATGCAGCTGAGTTTTACAGAATTTTTCAGATGGAAATAGGGGAGGTCTACAAAAACCCCAATGTGACTAAAGAAGAGAGAAAGAAATGGCAGACATTACTTGACAAACACCTAAGAAAGGATCCTAGTCTTACTATC---AG-CCATCTTTTGACTTACACATGCAAGTATCCGCACGACCGTGAGAACGCCCTTTT--ACCTCC--CCCAGG-CTAAGGAGCTGGCATCAGGCACAA-AGCC------CTAGCCCACGACGCCTAGT-TTCATCACACCCCCAAGGGTAATT-CAGCAGTGACAAATATTGCCTCATAAGCGC-AAGCTTGATTCAGTTAAAAAGAAA--AGAGCCGGCCAATAC--GGTGCCAGCCGCCGCGGCTATACCGATAGGCTCAAGTTGATAA-CTTTCGGCGTT-AAGCGTGGTTAAGGCTTTTAAAAA-ATAGAG-TAAAA-CATACATTT-AGTAGTAATAAGCTTGCTGTCTGGA-ACATTC--AAACGAAAGTCACTCTAACTACCCCT-GAACCCACGACAACTAGATAAACAAACTGGGATTAGATACCCCACTATGCCTAG-TCGTAAAAT-TATAACCAATA--ACCCCA--CGCCAGGGAA-TTACGAGTC-AAACTTAAAACCCAAAGGATTTGACGGTGTCCCACCCACCTAGAGGAGCCTGTCCC-ATAATCGATAACCCCCGCTTCACCCAACCATTTCTTACTT--AGTCTGTATACCTCCG--TCGCAAGCCCACCATGTGAATG-TA----AGTG----GGCCAAATGGG--CCACTTTCCC-AATACGTCAGGTCAAGGTGCAGCTTATGAAATGGA-GCGAGATGGGCTACAATTTCTATCATAGAACACACGAAA-AA-ATAAATGAAA--CTCAA-CTAT-G-AAGGTGGATTTAGCAGTAAAAAGAA-AATAGAGCGTTCTTTTTAAT--TAGGCCCTGGGACGTGTACACACCGCCCGTCACCCTCTTCAAC-AATACT-T--CTTAT-GTTTATAACCCTACACCCCCCCCCCCC-TAGAAGAGGCAAGTCGTAACATGGTAAGTGTACTGGAAAGTGCACTTGGTTCA-ACAAAATGTAGCTTAACT---AAAGCACTTCGCTTA-CACCGAACA-AATGTTTATTG-ATT-TAGACCATTTTG--A-GCCTAAA
			AT-CTAGCCCAACAC-----ATCAAATGTAAAAAACACC-CCTTCCCCTCCAAAATAAAACATTTTTTTTATTT-A-GTAAAGGTGATCAAAAAACTT-CTTGGAGCTAAAGA--CTTAGTACCGCAAGGGAACAATGAAA-TAGAAATGAAATAAG-CCTAAAGCCCCA-AAAAGCAGAGA---CCCCC-TCGTACCTTTTGCATCATGGTTTAACTAGAAAAATAGAGCAAAACAAAACTTTT--AGTTCAACACCCCGAAACTAGGCGAGCTACTTCGAAATAGCTTAATA-GAGCCAA-CCCGTCTCTGTCGCAAAAGAGTGGGAAAATTTCCAAGTAGAGGCGACAAACCTATCGAGCCTAGAGATAGCTGGTTATTCAGGAAAAGAATTTTAGTTCTACTT-TAAGAC-TCACC-CATTACATCAA---ACAACAA-ACTAAGCTTAAAAGTTA-TTCAAATAAGGCACAGCTTATTTGAAATAGGATACAACCTAAAACCCCGGGTAAAATTT-GCAT-AATAAAAAAGTAGGCCTAAGAGCAGCCACCTTTTAAAAAGCGTTAAAGCTTTA-TTACAC-CA-TGCAATAAATCCCATAATTACCT-TTCAACCC--TCCACCCATACTGAATGATCTTATAAATATATAATACACCTTCTGTTAAAACTAGTAACAAGAAATTGACTTTCTCCTAAA-TATAAACTTAAACCAACTTT-GACCATCTGCTGGTACTCAACGCAA-ATGACCCAATTATAGTAAAC-CCACCC---GCAAACTCTATAAC--CCCT-AGCGTCACCCTAACACTAGAATATTTTAGGAAAGATTAAAAGAAAGAGAAGGAACTCGGCAAATACT-AGCCCCGCCTGTTTACCAAAAACATCGCCTCCTGCT---AA-TTATAGGAGGTCCAGCCTGCCCAGTGAC-AAAGTTTAACGGCCTCGGTACCCTAACCGCGCGAAGGTAGCATAATCACTTGTTCTTTAAATAGGGACTCGTATCAACGGCATCACGAGGGCTAGACTGTCTCCTCTTTCTAATCAGTGAATCTGACTTCTTCGTGAAGAGGCGAAGATACTCATATAAGACGAGAAGACCCCATGGAGCTTAAAAC-CAAA-CAACACTCTCTT-GCACACAGA-CCT-TAAAAAA-TAAAAG--ACCTGTTG-ACTAGTTTTTGGCTGGGGCATCCAAGGAGTATAACATAACCTCCCTGACAAA---------------C-ATCTTA-GAGTT-ACAACTCCAAGATACAGCAAA-CTGACATAACATGACCCGATACTC-------GATAATCGATCAACGAACCAAGTTACCCTGGGGATAACAGCGCAATCCATTTCAAGAGCCCCTATCGACAAATGGGTTTACGACCTCGATGTTGGATCAGG????????????????????????????????
		</sequence>
		<sequence>
			<taxon idref="batesiiMCZFS34070"/>
			GGCATGATAGATGGCCTTTCAGGACTGAATCGTTCTGTTGATGAATACCCAGTGGAAGCTATTTCGAAAAGGTTTAGATATGATGTAGCCTTAGTTTCGACTCTAAAAGACATGGAAGAGGATATCCTTGAAGGACTAAAATCTCAGGATTTTGAGGAATACCTGAGTGGTCCGTTCACTGTTGTGGTCAAAGAATCTTGCGATGGAATGGGAGATGTCAGTGAGAAGCATGGCTGTGGTCCTGCAGTTCCTGAGAAAGCAGTACGTTTTTCATTCACAATCATGAACATCAGTGTCCCCAACAACAGTGGGTTTGTTAGAATCTTTGAAGAGTCCAAACCAAACTCTGAACTTTGTTGCAAGCCCCTTTGTCTAATGCTTGCCGATGAATCAGACCATGAAACTTTAACAGCTATCTTAAGTCCTTTGATAGCCGAAAGAGAAGCCATGAAAACCAGTGAGCTCATGCTGGAAATAGGAGGAATCCTCCGAAGTTTCAAGTTTATGTTTCGTGGTACGGGGTATGATGAGAAACTTGTCAGAGAAGTAGAAGGACTGGAAGCTTCAGGCTCTGTTTATATCTGTACCCTCTGTGATGCCACTAGACTGGAAGCGTCTCAGAACTTAGTCTTCCATTCTATTACCAGAAATCATTCTGAGAACCTACAGCGTTATGAGACGTGGAGATCCAACCCTTACCATGAATCTGTTGATGAACTTCGTGACAGAGTTAAAGGAGTTTCAGCAAAGCCATTTATTGAAACCGTCCCGTCGATTGATGCCTTACATTGTGACATTGGAAATGCAGCTGAGTTTTACAGAATTTTTCAGATGGAAATAGGGGAGGTCTACAAAAACCCCAATGTGACTAAAGAAGAGAGAAAGAAATGGCAGACATTACTTGACAAACACCTAAGAAAGGATCCTAGTCTTACTATC---AG-CCATCTTTTGACTTACACATGCAAGTATCCGCACGACCGTGAGAACGCCCTTTT--ACCTCC--CCCAGG-CTAAGGAGCTGGCATCAGGCACAA-AGCC------CTAGCCCACGACGCCTAGT-TTCATCACACCCCCAAGGGTAATT-CAGCAGTGACAAATATTGCCTCATAAGCGC-AAGCTTGATTCAGTTAAAAAGAAA--AGAGCCGGCCAATAC--GGTGCCAGCCGCCGCGGCTATACCGATAGGCTCAAGTTGATAA-TTTTCGGCGTT-AAGCGTGGTTAAGGCTTTTAAAAA-ATAGAG-TAAAA-CATACATTT-AGTAGTAATAAGCTTGCTGTCTGGA-ACATTC--AAACGAAAGTCACTCTAACTACCCCT-GAACCCACGACAACTAGATAAACAAACTGGGATTAGATACCCCACTATGCCTAG-TCGTAAAAT-TATAACCAATA--ACCCCA--CGCCAGGGAA-TTACGAGTC-AAACTTAAAACCCAAAGGATTTGACGGTGTCCCACCCACCTAGAGGAGCCTGTCCC-ATAATCGATAACCCCCGCTTCACCCAACCATTTCTTACTT--AGTCTGTATACCTCCG--TCGCAAGCCCACCATGTGAATG-TA----AGTG----GGCCAAATGGG--CCACTTTCCC-AATACGTCAGGTCAAGGTGCAGCTTATGAAATGGA-GCGAGATGGGCTACAATTTCTATCATAGAACACACGAAA-AA-ATAAATGAAA--CTCAA-CTAT-G-AAGGTGGATTTAGCAGTAAAAAGAA-AATAGAGCGTTCTTTTTAAT--TAGGCCCTGGGACGTGTACACACCGCCCGTCACCCTCTTCAAC-AATACT-T--CTTAT-GTTTATAACCCTACACCCCCCCCCCCCCTAGAAGAGGCAAGTCGTAACATGGTAAGTGTACTGGAAAGTGCACTTGGTTCA-ACAAAATGTAGCTTAACT---AAAGCACTTCGCTTA-CACCGAACA-AATGTTTATTG-ATT-TAGACCATTTTG--A-GCCTAAA
			AT-CTAGCCCAACAC-----ATCAAATGTAAAAAACACC-CCTTCCCCTCCAAAATAAAACATTTTTTTTATTT-A-GTAAAGGTGATCAAAAAACTT-CTTGGAGCTAAAGA--CTTAGTACCGCAAGGGAACAATGAAA-TAGAAATGAAATAAG-CCTAAAGCCCCA-AAAAGCAGAGA---CCCCC-TCGTACCTTTTGCATCATGGTTTAACTAGAAAAATAGAGCAAAACAAAACTTTT--AGTTCAACACCCCGAAACTAGGCGAGCTACTTCGAAATAGCTTAATA-GAGCCAA-CCCGTCTCTGTCGCAAAAGAGTGGGAAAATTTCCAAGTAGAGGCGACAAACCTATCGAGCCTAGAGATAGCTGGTTATTCAGGAAAAGAATTTTAGTTCTACTT-TAAGAC-TCACC-CATTACATCAA---ACAACAA-ACTAAGCTTAAAAGTTA-TTCAAATAAGGCACAGCTTATTTGAAATAGGATACAACCTAAAACCCCGGGTAAAATTT-GCAT-AATAAAAAAGTAGGCCTAAGAGCAGCCACCTTTTAAAAAGCGTTAAAGCTTTA-TTACAC-CA-TGCAATAAATCCCATAATTACCT-TTCAACCC--TCCACCCATACTGAATGATCTTATAAATATATAATACACCTTCTGTTAAAACTAGTAACAAGAAATTGACTTTCTCCTAAA-TATAAACTTAAACCAACTTT-GACCATCTGCTGGTACTCAACGCAA-ATGACCCAATTATAGTAAAC-CCACCC---GCAAACTCTATAAC--CCCT-AGCGTCACCCTAACACTAGAATATTTTAGGAAAGATTAAAAGAAAGAGAAGGAACTCGGCAAATACT-AGCCCCGCCTGTTTACCAAAAACATCGCCTCCTGCT---AA-TTATAGGAGGTCCAGCCTGCCCAGTGAC-AAAGTTTAACGGCCTCGGTACCCTAACCGCGCGAAGGTAGCATAATCACTTGTTCTTTAAATAGGGACTCGTATCAACGGCATCACGAGGGCTAGACTGTCTCCTCTTTCTAATCAGTGAATCTGACTTCTTCGTGAAGAGGCGAAGATACTCATATAAGACGAGAAGACCCCATGGAGCTTAAAAC-CAAA-CAACACTCTCTT-GCACACAGA-CCT-TAAAAAA-TAAAAG--ACCTGTTG-ACTAGTTTTTGGCTGGGGCATCCAAGGAGTATAACATAACCTCCCTGACAAA---------------C-ATCTTA-GAGTT-ACAACTCCAAGATACAGCAAA-CTGACATAACATGACCCGATACTC-------GATAATCGATCAACGAACCAAGTTACCCTGGGGATAACAGCGCAATCCATTTCAAGAGCCCCTATCGACAAATGGGTTTACGACCTCGATGTTGGATCAGGGTACCCCAGTGGTGCAGCCGCTA?????????
		</sequence>
		<sequence>
			<taxon idref="bullansMCZFS37608"/>
			GGCATCATTGATGGCCTTTCAGGACTGAATCGTTCTGTTGATGAGTACCCAGTGGAAGCTATTTCAAAAAGGTTTAGATATGATGTAGCCTTAGTTTCAACTCTAAAAGACATGGAAGAGGATATCCTCGAAGGCCTAAAATCACAGGATTTGGAGGAATACCTAAGTGGTCCTTTCACTGTTGTGGTCAAAGAATCTTGCGATGGAATGGGAGATGTCAGTGAGAAGCATGGCAGTGGTCCTGCAGTTCCTGAGAAAGCAGTACGTTTTTCATTCACAATCATGACCATTAGTGTCCCCAACAACAGCGGCTTCGTTAGAATATTTGAAGAGTCCAAACCAAACTCTGAACTTTGCTGCAAGCCGCTTTGTCTAATGCTTGCTGATGAATCAGACCATGAAACCTTAACAGCTATCTTAAGTCCTTTGATAGCCGAAAGAGAAACCATGAAATCCAGTGAGCTCATGCTGGAAATAGGAGGAATCCTCAGAAGTTTCAAGTTTATGTTTCGTGGTACGGGGTATGATGAGAAGCTTGTCAGAGAAGTGGAAGGATTGGAAGCTTCTGGCTCTGTCTATATTTGTACCCTCTGTGATGCTACTAGACTGGAAGCATCTCAGAACTTAGTCTTCCATTCTATTACCAGAAGTCATTCTGAGAACTTACAGCGATATGAAACGTGGAGATCCAACCCTTACCATGAATCAGTTGATGAACTTCGTGACAGAGTTAAAGGAGTTTCAGCAAAGCCATTTATTGAAACCCTCCCGTCGATTGATGCCCTACACTGTGACATTGGAAATGCAGCCGAGTTTTATAGAATATTTCAGCTAGAAATAGGGGAGGTCTACAAAAACCCCAATGTGACTAAAGAAGAGAGAAAGAAATGGCAGACGTTACTTGACAAACATCTAAGAAAGGATCCTGGTCTTATTGTC---AG-CCGTCTTTTAACTTACACATGCAAGTATCCGCACAACCGTGAGAACGCCCTTTA--ACCTCTT-CCCAGG-CTAAGGAGCCGGTATCAGGCACAG-AATT------CTAGCCCATAACGCCTAGTCCACACCACGCCCCCAAGGGCAATC-CAGCAGTGATAAATATTGCCTCATAAGCGCTA-GCTTGAATCAGTTAAAAAGA-AA-AGGGCCGGCCAATAC--GGTGCCAGCCGCCGCGGCTACACCGATGGGCTCAAGCTGACAA-TCTTCGGCGTT-AAGCGTGGTTAAAAAATAAT----CATAGAG-TAAAA-CACACATTT-AGTCGTAATAAGCTTGCTGTCTGGA-ACACC---AAATGA-----ACTCTAATAACCTTTTGAACCCACGACAACTAGATAAACAAACTGGGATTAGATACCCCACTATGCCTAG-TCGTAAACA--------TAT----TTACA--CGCCAGGGGA-CTACGAGCC-TAGCTTAAAACCCAAAGGATTTGACGGTGTCCCACCCACCTAGAGGAGCCTGTCCC-ATAATCGATAACCCCCGCTCTACCTTACCACTTCTTACCC--AGCCTATATACCGCCG--TCGCAAGCCCACCATGAAAATG-CA----AGTA----GGCTAAATGA----GATTTTCCCCCATACGTCAGGTCAAGGTGCAGCTTATGAAGTGGA-GCGAGATGGGCTACAATTTCTATGATAGAACAAACGGAC-AA-TTTAATGAAA---CCAA-CTATTG-AAGGTGGATTTAGTAGTAAGAAGAG-A-CAGAACACTCTTTTTAAC--TTGGCACTGGGACATGTACACACCGCCCGTCACCCTCTTCAAT-AAACAAAT--AAGTC--C-TGTGACCCAA---------CACTATAAGAAGAGGCAAGTCGTAACATGGTAAGCGTACTGGAAAGTGCGCTTGGTTCA-ACAAAGCATAGCTTAACTT--AAAGCAACTCGCTTA-CACCGAGAA-GATGCCTATTA-ACT-TAGGCTGATTTG--A-GCCTAAA
			AT-TTAGCCCCCCACA----------CTCTTAAACTTCTTCCACT----ACCTGCAAAAACATTTTCCCTATCT-A-GTAGAGGTGATCAAAAAACTT-TTTGGAGCTAAAGA--CCTAGTACCGCAAGGGAACAATGAAA-TAGCAATGAAATAAC-CCTAAAGCCCCA-AAAAGCAGAGA-CTT-CCCCTCGTACCTTTTGCATCATGGTTTAACTAGTAAAATGGAGCAAAACAT-A-TTTT--AGTTCAACACCCCGAAACTTAGCGAGCTACTTCGAAATAGCTTTTTA-GAGCCAA-CCCGTCTCTGTCGCAAAAGAGTGGGAAGATTTCCAAGTAGAGGCGATAAACCTACCGAGCCTAGAGATAGCTGGTTATTCAGGAAAAGAATTTTAGTTCTGCTT-TAAGAC-TCCCC-TGTTACCCCAA---ACACGCT-GCCAAGCTTAAAAGTTA-TTCAAATAAGGCACAGCTTATTTGAAATAGGATACAACCTAAAATTTAGGGTA-AAACCCGGCAACATAAAAAAGTGGGCCTAAAAGCAGCCACCTTTCTAAAAGCGTCAAAGCTTAT-TTATGCATA-CACAATAAATTCTTCTAACCCCT-TTCAACCC--TATACCTGTACTGAATGATTTTATAAGTATATAAAATACCCCCTGTTAAAACTAGTAATAAGAATTTGTGTTTCTCCTAAA-TACAAGCCTAAACCAGCATT-GACCCCCTGCTGGTACTTAACGCCG-ATGACCTAATTGTAATAACC-C-CATTC-A-CAAACCCTACAAA---ACCCTGCGTTACCCTTACACTAGAGTATTATAGGAAAGATTAAAAGAAAATGAAGGAACTCGGCAAATACC-AGCCCCGCCTGTTTACCAAAAACATCGCCTCCTGCT---TATTCATAGGAGGCCCAGCCTGCCCAGTGAC-AACGTTTAACGGCCTCGGTACCCTAACCGCGCGAAGGTAGCATAATCACTTGTTCTTTAAATAAGGACCTGTATCAATGGCATCACGAGGGCTGAACTGTCTTCCTTTTCTAATCAATGAACCTGACCTCTTCGTGAAGAGGCGAAGATTATACTATAAGACGAGAAGACCCCATGGAGCTTTAAAC-CACA-TAGCACCCTCTT-TTTTCTTCA-TCA-TAAAAAA-CAAGAA--ACCTGCTA-GCTAGTTTTTGGCTGGGGCATCCGAGGAGAATAACTAAACCTCCCTGATTAAG---------------CATTTTA-GAACT-ACTATTCTAAGTGTCAGTAAA-CTGAAATAGCGTGACCCGATT--------------ATCGATCAACGAACCAAGTTACCCTGGGGATAACAGCGCAATCCATTTCAAGAGTCCATATCGACAAGTGGGTTTACGACCTCGATGTTGGATCAGGGTACCCCAGTGGTGCAGCCGCTAC????????
		</sequence>
		<sequence>
			<taxon idref="bullansMW4220"/>
			GGCATCATTGATGGCCTTTCAGGACTGAATCGTTCTGTTGATGAGTACCCAGTGGAAGCTATTTCAAAAAGGTTTAGATATGATGTAGCCTTAGTTTCAACTCTAAAAGACATGGAAGAGGATATCCTCGAAGGCCTAAAATCACAGGATTTGGAGGAATACCTAAGTGGTCCTTTCACTGTTGTGGTCAAAGAATCTTGCGATGGAATGGGAGATGTCAGTGAGAAGCATGGCAGTGGTCCTGCAGTTCCTGAGAAAGCAGTACGTTTTTCATTCACAATCATGACCATCAGTGTCCCCAACAACAGCGGCTTCGTTAGAATATTTGAAGAGTCCAAACCAAACTCTGAACTTTGCTGCAAGCCGCTTTGTCTAATGCTTGCTGATGAATCAGACCATGAAACCTTAACAGCTATCTTAAGTCCTTTGATAGCCGAAAGAGAAGCCATGAAATCCAGTGAGCTCATGCTGGAAATAGGAGGAATCCTCAGAAGTTTCAAGTTTATGTTTCGTGGTACGGGGTATGATGAGAAGCTTGTCAGAGAAGTGGAAGGATTGGAAGCTTCTGGCTCTGTCTATATTTGTACCCTCTGTGATGCTACTAGATTGGAAGCATCTCAGAACTTAGTCTTCCATTCTATTACCAGAAGTCATTCTGAGAACTTACAGCGATATGAAACGTGGAGATCCAACCCTTACCATGAATCAGTTGATGAACTTCGTGACAGAGTTAAAGGAGTTTCAGCAAAGCCATTTATTGAAACCCTCCCGTCGATTGATGCCCTACACTGTGACATTGGAAATGCAGCCGAATTTTATAGAATATTTCAGCTAGAAATAGGGGAGGTCTACAAAAACCCTAATGTGACTAAAGAAGAGAGAAAGAAATGGCAGACGTTACTTGACAAACATCTAAGAAAGGATCCTGGTCTTATTATC---AG-CCGTCTTTTAACTTACACATGCAAGTATCCGCACAACCGTGAGAACGCCCTTTA--ACCTCTT-CCCAGG-CTAAGGAGCCGGCATCAGGCACAG-AATT------CTAGCCCATAACGCCTAGTCCACACCACGCCCCCAAGGGCAACC-CAGCAGTGATAAATATTGCCTCATAAGCGCTA-GCTTGAATCAGTTAAAAAGA-GT-AGAGCCGGCCAATAC--GGTGCCAGCCGCCGCGGCTACACCGATAGGCTCAAGCTGATAA-TCTTCGGCGTT-AAGCGTGGTTAAAAAATAAT----CATAGAG-TAGAA-CATACATTT-AGTCGTAATAAGCTTGCTGTCTGGA-GCACC---AAACAA-----ACTCTAATAACCTTTTGAACCCACGACAACTAGATAAACAAACTGGGATTAGATACCCCACTATGCCTAG-TCGTAAATA--------TAT----TAACA--CGCCAGGGGA-CTACGAGCC-TAGCTTAAAACCCAAAGGATTTGACGGTGTCCCACCCACCTAGAGGAGCCTGTCCC-ATAATCGATAACCCCCGCTTTACCTTACCACTTCTTACCC--AGCCTATATACCGCCG--TCGCAAGCCCACCATGTAAATG-CA----AGTA----GGCTGAATGA----GATTTTCCTCCATACGTCAGGTCAAGGTGCAGCTCATGAAGTGGA-GCGAGATGGGCTACAATTTCTATGATAGAATAAACGGAC-AA-TTTAATGAAA---CCAA-CTATTG-AAGGTGGATTTAGTAGTAAAAAGAG-A-CAGAATACTCTTTTTAAT--TTGGCACTGGGACATGTACACACCGCCCGTCACCCTCTTCAAT-AAATAAGT--AAGTC--C-TATGACCTAA---------CACTGTAAGAAGAGGTAAGTCGTAACATGGTAAGCGTACTGGAAAGTGCGCTTGGTTCA-ACAAAGCATAGCTTAACTT--AAAGCAACTCGCTTA-CACCGAGAA-GATGTCTAGTA-GTA-TAGACTGATTTG--A-GCCTAAA
			AT-TTAGCCCA--ACA----------CTCTTAAACTTTTTCCGCT----TCCTACAAAAACATTTTCCCTATCT-A-GTAGAGGTGATCAAAAAACTT-TTTGGAGCAAAAGA--CCTAGTACCGCAAGGGAATAATGAAA-TAGAAATGAAATAAC-CCCCAAGCCCTA-AAAAGCAGAGA-TTTTTCCCTCGTACCTTTTGCATCATGGTTTGACTAGTAAAATGGAGCAAAACAT-ATTTTT--AGTTCAACACCCCGAAACTTAGCGAGCTACTTCGAAATAGCTTTTTA-GAGCCAA-CCCGTCTCTGTCGCAAAAGAGTGGGAAGATTTCCAAGTAGAGGCGATAAACCTACCGAGCCTAGAGATAGCTGGTTATTCAGGAAAAGAATTTTAGTTCTGCTT-TAAGAC-TCCAC-TGTTACCTCAA---ACATCCC-ACCCAGCTTAAAAGTTA-TTCAAATAAGGCACAGCTTATTTGAAATAGGACACAACCTAAAACTTAGGGTA-AAACTCAGCAGCATAAAAAAGTAGGCCTAAAAGCAGCCACCTTTTTAAAAGCGTCAAAGCTTAT-TTACGCATG-CATAACAAATTCTCCTAATTAAT-TTAAACCC--TATACCTGTACTGAATGATTTTATAACTATATAAAATACCCTCTGTTAAAACTAGTAATAAGAATTTGAATTTCTCCTAAA-TATAAGCCTAAGCCAGCATT-GACCTCCTGCTGGTACTTAACGCCA-ATGACCTCACCGTAGTAACC-C-ACTTC-A-CAAACCCTACAAA---ACCCTGCGTCACCCTTACACTAGAGTATTATAGGAAAGATTAAAAGAAAATGAAGGAACTCGGCAAATACC-AGCCCCGCCTGTTTACCAAAAACATCGCCTCCTGCT---TACTCATAGGAGGCCCAGCCTGCCCAGTGAC-AACGTTTAACGGCCTCGGTACCCTAACCGCGCGAAGGTAGCATAATCACTTGTTCTTTAAATAAGGACCTGTATCAATGGCATCACGAGGGCTGAACTGTCTTCCTTTTCTAATCAATGAACCTGACCTCTTCGTGAAGAGGCGAAGATCAAACTATAAGACGAGAAGACCCCATGGAGCTTTAAAC-CAAC-TAACACCCTCTT-TTTATTTAA-TCA-TAAAAAA-CAAGAA--ACCTGTTA-GCTAGTTTTTGGCTGGGGCATCCAAGGAGTATAACTAAACCTCCCTGATTAAA---------------CATTTTA-GAGCT-ACTACTCTAAGTGACAGCAAA-CTGAAGTAGTATGACCCGATT--------------ATCGATCAACGAACCAAGTTACCCTGGGGATAACAGCGCAATCCATTTCAAGAGTCCATATCGACAAATGGGTTTACGACCTCGATGTTGGATCAGGGTACCCCAGTGGTGCAGCCGCTACTAAAGGTT
		</sequence>
		<sequence>
			<taxon idref="bullansMVZ234151"/>
			GGCATCATTGATGGCCTTTCAGGACTGAATCGTTCTGTTGATGAGTACCCAGTGGAAGCTATTTCAAAAAGGTTTAGATATGATGTAGCCTTAGTTTCAACTCTAAAAGACATGGAAGAGGATATCCTCGAAGGCCTAAAATCACAGGATTTGGAGGAATACCTAAGTGGTCCTTTCACTGTTGTGGTCAAAGAATCTTGCGATGGAATGGGAGATGTCAGTGAGAAGCATGGCAGTGGTCCTGCAGTTCCTGAGAAAGCAGTACGTTTTTCATTCACAATCATGACCATCAGTGTCCCCAACAACAGCGGCTTCGTTAGAATATTTGAAGAGTCCAAACCAAACTCTGAACTTTGCTGCAAGCCGCTTTGTCTAATGCTTGCTGATGAATCAGACCATGAAACCTTAACAGCTATCTTAAGTCCTTTGATAGCCGAAAGAGAAGCCATGAAATCCAGTGAGCTCATGCTGGAAATAGGAGGAATCCTCAGAAGTTTCAAGTTTATGTTTCGTGGTACGGGGTATGATGAGAAGCTTGTCAGAGAAGTGGAAGGATTGGAAGCTTCTGGCTCTGTCTATATTTGTACCCTCTGTGATGCTACTAGATTGGAAGCATCTCAGAACTTAGTCTTCCATTCTATTACCAGAAGTCATTCTGAGAACTTACAGCGATATGAAACGTGGAGATCCAACCCTTACCATGAATCAGTTGATGAACTTCGTGACAGAGTTAAAGGAGTTTCAGCAAAGCCATTTATTGAAACCCTCCCGTCGATTGATGCCCTACACTGTGACATTGGAAATGCAGCCGAATTTTATAGAATATTTCAGCTAGAAATAGGGGAGGTCTACAAAAACCCTAATGTGACTAAAGAAGAGAGAAAGAAATGGCAGACGTTACTTGACAAACATCTAAGAAAGGATCCTGGTCTTATTATC---AG-CCGTCTTTTAACTTACACATGCAAGTATCCGCACAACCGTGAGAACGCCCTTTA--ACCTCTT-CCCAGG-CTAAGGAGCCGGCATCAGGGACAG-AATT------CTAGCCCATAACGCCTAGTCCACACCACGCCCCCAAGGGCAACC-CAGCAGTGATAAATATTGCCTCATAAGCGCTA-GCTTGAATCAGTTAAAAAGA-GT-AGAGCCGGCCAATAC--GGTGCCAGCCGCCGCGGCTACACCGATAGGCTCAAGCTGATAA-TCTTCGGCGTT-AAGCGTGGTTAAAAAATAAT----CATAGAG-TAGAA-CATACATTT-AGTCGTAATAAGCTTGCTGTCTGGA-GCACC---AAACAA-----ACTCTAATAACCTTTTGAACCCACGACAACTAGATAAACAAACTGGGATTAGATACCCCACTATGCCTAG-TCGTAAATA--------TAT----TAACA--CGCCAGGGGA-CTACGAGCC-TAGCTTAAAACCCAAAGGATTTGACGGTGTCCCACCCACCTAGAGGAGCCTGTCCC-ATAATCGATAACCCCCGCTTTACCTTACCACTTCTTACCC--AGCCTATATACCGCCG--TCGCAAGCCCACCATGTAAATG-CA----AGTA----GGCTGAATGA----GATTTTCCTCCATACGTCAGGTCAAGGTGCAGCTCATGAAGTGGA-GCGAGATGGGCTACAATTTCTATGATAGAATAAACGGAC-AA-TTTAATGAAA---CCAA-CTATTG-AAGGTGGATTTAGTAGTAAAAAGAG-A-CAGAATACTCTTTTTAAT--TTGGCACTGGGACATGTACACACCGCCCGTCACCCTCTTCAAT-AAATAAGT--AAGTC--C-TATGACCTAG---------CACTGTAAGAAGAGGTAAGTCGTAACATGGTAAGCGTACTGGAAAGTGCGCTTGGTTCA-ACAAAGCATAGCTTAACTT--AAAGCAACTCGCTTA-CACCGAGAA-GATGTCTAGTA-GTA-TAGACTGATTTG--A-GCCTAAA
			AT-TTAGCCCA--ACA----------CTCTTAAACTTTTTCCGCT----TCCTACAAAAACATTTTCCCTATCT-A-GTAGAGGTGATCAAAAAACTT-TTTGGAGCAAAAGA--CCTAGTACCGCAAGGGAATAATGAAA-TAGAAATGAAATAAC-CCCCAAGCCCTA-AAAAGCAGAGA-TTTTTCCCTCGTACCTTTTGCATCATGGTTTGACTAGTAAAATGGAGCAAAACAT-ATTTTT--AGTTCAACACCCCGAAACTTAGCGAGCTACTTCGAAATAGCTTTTTA-GAGCCAA-CCCGTCTCTGTCGCAAAAGAGTGGGAAGATTTCCAAGTAGAGGCGATAAACCTACCGAGCCTAGAGATAGCTGGTTATTCAGGAAAAGAATTTTAGTTCTGCTT-TAAGAC-TCCAC-TGTTACCTCAA---ACATCCC-ACCCAGCTTAAAAGTTA-TTCAAATAAGGCACAGCTTATTTGAAATAGGACACAACCTAAAACTTAGGGTA-AAACTCAGCAGCATAAAAAAGTAGGCCTAAAAGCAGCCACCTTTTTAAAAGCGTCAAAGCTTAT-TTACGCATG-CATAACAAATTCTCCTAATTAAT-TTAAACCC--TATACCTGTACTGAATGATTTTATAACTATATAAAATACCCTCTGTTAAAACTAGTAATAAGAATTTGAATTTCTCCTAAA-TATAAGCCTAAGCCAGCATT-GACCTCCTGCTGGTACTTAACGCCA-ATGACCTCACCGTAGTAACC-C-ACTTC-A-CAAACCCTACAAA---ACCCTGCGTCACCCTTACACTAGAGTATTATAGGAAAGATTAAAAGAAAATGAAGGAACTCGGCAAATACC-AGCCCCGCCTGTTTACCAAAAACATCGCCTCCTGCT---TACTCATAGGAGGCCCAGCCTGCCCAGTGAC-AACGTTTAACGGCCTCGGTACCCTAACCGCGCGAAGGTAGCATAATCACTTGTTCTTTAAATAAGGACCTGTATCAATGGCATCACGAGGGCTGAACTGTCTTCCTTTTCTAATCAATGAACCTGACCTCTTCGTGAAGAGGCGAAGATCAAACTATAAGACGAGAAGACCCCATGGAGCTTTAAAC-CAAC-TAACACCCTCTT-TTTATTTAA-TCA-TAAAAAA-CAAGAA--ACCTGTTA-GCTAGTTTTTGGCTGGGGCATCCAAGGAGTATAACTAAACCTCCCTGATTAAA---------------CATTTTA-GAGCT-ACTACTCTAAGTGACAGCAAA-CTGAAGTAGTATGACCCGATT--------------ATCGATCAACGAACCAAGTTACCCTGGGGATAACAGCGCAATCCATTTCAAGAGTCCATATCGACAAATGGGTTTACGACCTCGATGTTGGATCAGGGTACCCCAGTGGTGCAGCCGCTACTAAAGGTT
		</sequence>
		<sequence>
			<taxon idref="bullansMVZ238716"/>
			GGCATCATTGATGGCCTTTCAGGACTGAATCGTTCTGTTGATGAGTACCCAGTGGAAGCTATTTCAAAAAGGTTTAGATATGATGTAGCCTTAGTTTCAACTCTAAAAGACATGGAAGAGGATATCCTCGAAGGCTTAAAATCACAGGATTTGGAGGAATACCTAAGTGGTCCTTTCACTGTTGTGGTCAAAGAATCTTGCGATGGAATGGGAGATGTCAGTGAGAAGCATGGCAGTGGTCCTGCAGTTCCTGAGAAAGCAGTACGTTTTTCATTCACAATCATGACCATCAGTGTCCCCAACAACAGCGGCTTCGTTAGAATATTTGAAGAGTCCAAACCAAACTCTGAACTTTGCTGCAAGCCGCTTTGTCTAATGCTTGCTGATGAATCAGACCATGAAACCTTAACAGCTATCTTAAGTCCTTTGATAGCCGAAAGAGAAGCCATGAAATCCAGTGAGCTCATGCTGGAAATAGGAGGAATCCTCAGAAGTTTCAAGTTTATGTTTCGTGGTACGGGGTATGATGAGAAGCTTGTCAGAGAAGTGGAAGGATTGGAAGCTTCTGGCTCTGTCTATATTTGTACCCTCTGTGATGCTACTAGATTGGAAGCATCTCAGAACTTAGTCTTCCATTCTATTACCAGAAGTCATTCTGAGAACTTACAGCGATATGAAACGTGGAGATCCAACCCTTACCATGAATCAGTTGATGAACTTCGTGACAGAGTTAAAGGAGTTTCAGCAAAGCCATTTATTGAAACCCTCCCGTCGATTGATGCCCTACACTGTGACATTGGAAATGCAGCCGAATTTTATAGAATATTTCAGCTAGAAATAGGGGAGGTCTACAAAAACCCTAATGTGACTAAAGAAGAGAGAAAGAAATGGCAGACGTTACTTGACAAACATCTAAGAAAGGATCCTGGTCTTATTATC---AG-CCGTCTTTTAACTTACACATGCAAGTATCCGCACAACCGTGAGAACGCCCTTTA--ACCTCTT-CCCAGG-CTAAGGAGCCGGCATCAGGCACAG-AATT------CTAGCCCATAACGCCTAGTCCACACCACGCCCCCAAGGGCAACC-CAGCAGTGATAAATATTGCCTCATAAGCGCTA-GCTTGAATCAGTTAAAAAGA-GT-AGGGCCGGCCAATAC--GGTGCCAGCCGCCGCGGCTACACCGATAGGCTCAAGCTGATAA-TCTTCGGCGTT-AAGCGTGGTTAAAAAATAAT----CATAGAG-TAGAA-CATACATTT-AGTCGTAATAAGCTTGCTGTCTGGA-GCACC---AAACAA-----ACTCTAATAACCTTTTGAACCCACGACAACTAGATAAACAAACTGGGATTAGATACCCCACTATGCCTAG-TCGTAAACA--------TAT----TAACA--CGCCAGGGGA-CTACGAGCC-TAGCTTAAAACCCAAAGGATTTGACGGTGTCCCACCCACCTAGAGGAGCCTGTCCC-ATAATCGATAACCCCCGCTTTACCTTACCACTTCTTACCC--AGCCTATATACCGCCG--TCGCAAGCCCACCATGTAAATG-CA----AGTA----GGCTGAATGA----GATTTTCCTCCATACGTCAGGTCAAGGTGCAGCTCATGAAGTGGA-GCGAGATGGGCTACAATTTCTATAATAGAATAAACGGAC-AA-TTTAATGAAA---CCAA-CTATTG-AAGGTGGATTTAGTAGTAAAAAGAG-A-CAGAATACTCTTTTTAAT--TTGGCACTGGGACATGTACACACCGCCCGTCACCCTCTTCAAT-AAATAAGT--AAGTC--C-TATGACCTAA---------CACTGTAAGAAGAGGTAAGTCGTAACATGGTAAGCGTACTGGAAAGTGCGCTTGGTTCA-ACAAAGCATAGCTTAACTT--AAAGCAACTCGCTTA-CACCGAGAA-GATGTCTAGTA-GTA-TAGACTGATTTG--A-GCCTAAA
			AT-TTAGCCCA--ACA----------CTCTTAAACTTTCTCCGCT----TCCTACAAAAACATTTTCCCTATCT-A-GTAGAGGCGATCAAAAAACTT-TTTGGAGCAAAAGA--CCTAGTACCGCAAGGGAATAATGAAA-TAGAAGTGAAATAAC-CCCCAAGCCCTA-AAAAGCAGAGA-TTTTCCCCTCGTACCTTTTGCATCATGGTTTGACTAGTAAAATGGAGCAAAACAT-ATTTTT--AGTTCAACACCCCGAAACTTAGCGAGCTACTTCGAAATAGCTTTTTA-GAGCCAA-CCCGTCTCTGTCGCAAAAGAGTGGGAAGATTTCCAAGTAGAGGCGATAAACCTACCGAGCCTAGAGATAGCTGGTTATTCAGGAAAAGAATTTTAGTTCTGCTT-TAAGAC-TCCAC-TGTTACCCCAA---ACATCCC-ACCCAGCTTAAAAGTTA-TTCAAATAAGGCACAGCTTATTTGAAATAGGACACAACCTAAAACTTAGGGTA-AAACCCAGCAGCATAAAAAAGTAGGCCTAAAAGCAGCCACCTTTTTAAAAGCGTCAAAGCTTAT-TTACGCATG-CATAACAAATTCTCATAATTAAT-TTAAACCC--TATACCTGTACTGAATGATTTTATAATTATATAAAATACCCTCTGTTAAAACTAGTAATAAGAATTTGAATTTCTCCTAAA-TACAAGCCTAAGCCAGCATT-GACCTCCTGCTGGTACTTAACGCCA-ATGACCTCACCGTAGTAACC-C-CCTTT-A-CAAACCCTACAAA---ACCCTGCGTCACCCTTACACTAGAGTATTATAGGAAAGATTAAAAGAAAATGAAGGAACTCGGCAAATACC-AGCCCCGCCTGTTTACCAAAAACATCGCCTCCTGCT---TACTCATAGGAGGCCCAGCCTGCCCAGTGAC-AACGTTTAACGGCCTCGGTACCCTAACCGCGCGAAGGTAGCATAATCACTTGTTCTTTAAATAAGGACCTGTATCAATGGCATCACGAGGGCTGAACTGTCTTCCTTTTCTAATCAATGAACCTGACCTCTTCGTGAAGAGGCGAAGATCAAACTATAAGACGAGAAGACCCCATGGAGCTTTAAAC-CAAC-TAACACCCTCTT-TTTATTTAA-TCA-TAAAAAA-CAAGAA--ACCTGTTA-GCTAGTTTTTGGCTGGGGCATCCAAGGAGTATAACTAAACCTCCCTGATTAAA---------------CATTTTA-GAGCT-ACTACTCTAAATGACAGCAAA-CTGAAGTAGTATGACCCGATT--------------ATCGATCAACGAACCAAGTTACCCTGGGGATAACAGCGCAATCCATTTCAAGAGTCCATATCGACAAATGGGTTTACGACCTCGATGTTGGATCAGGGTACCCCAGTGGTGCAGCCGCTACTAAAGGTT
		</sequence>
		<sequence>
			<taxon idref="BcalcaratusMVZ245139"/>
			GGCATCATGGATGGCCTTTCGGGACTGAATCGTTCTGTTGATGAATACCCAGTGGAAGCTATTTCGAAAAGATTTAGATATGATGTAGCCTTAGTTTCAACTCTTAAAGATATGGAAGAGGATATCATTCAAGGGCTAAAATCCAAGGATTTGGAGGAATACCTAAGTGGTCCTTTTACTGTGGTGGTCAAAGAATCTTGTGATGGAATGGGGGACGTCAGTGAGAAGCATGGTAGTGGTCCTGCAGTCCCTGAGAAAGCAGTGCGTTTTTCATACACAATTATGAACATCAGTGTCCCCAATGACAGTGGGTCCATTAGAATATTTGAAGAGTCCAAACCAAACTCTGAACTTTGCTGCAAGCCCCTTTGTCTAATGCTTGCTGATGAATCTGACCATGAAACTTTAACAGCTATCTTAAGTCCTTTGATAGCTGAAAGAGAGGCCATGAAATCCAGCGAGCTCATGCTGGAAATAGGAGGAATCCTCAGAAGTTTCAAGTTTATTTTTAGAGGTACAGGGTATGATGAGAAACTCGTGAGGGAAGTGGAAGGACTGGAAGCTTCAGGCTCTGTCTATATTTGTACTCTTTGCGATGCTACTAGACTAGAAGCTTCTCAGAACTTAGTCTTCCATTCCATTACCAGAAGTCATTCTGAGAACCTACAGCGCTATGAGACATGGAGATCCAACCCTTACCATGAATCTGTTAATGAACTTCGAGACAGAGTGAAAGGAGTTTCAGCAAAGCCATTTATTGAAACCCTCCCGTCAATTGATGCCCTACATTGTGACATCGGAAATGCRGCTGAGTTTTACAGAATATTTCAGCTAGAAATAGGGGAGGTCTACAAAAACCCCATTGTGACCAAAGAAGAGCGAAAGAAATGGCAAACTTTACTTGACAAACACCTGAGAAAGGGTCCTAGCCTTTCTATC---AG-CTGTTTTCCGATTTACACATGCAAGTATCCGCACAATTGTGAGAATGCCCTCTA--ACCTCAA--CCAGA-CTGAGGAGCCGGTATCAGGCACAG-ACCAC------TTGCCCACAACACCTAGT-CTTACCACACCCCCAAGGGTAATT-CAGCAGTGATAAATATTGTGCTATAAGCGACA-GCTTGACTCGATCAGGAATG-ACCAGAGCTGGCCAATAC--GGTGCCAGCCGCCGCGGCTATACCGCTAAACTCAAGTTGATAG-TTTTCGGCGTT-AATCGTGGTTAAAGATACGG--CCACTAGAG-TTAAA-CAGAAATTT-AGCCGTTATAAGCTTATTAACAAGT-AAACCTAAAAACGAAAGTTACTCTACCACC-TCTTGACCCCACGACAGTTAGG-GTACAAACTGGGATTAGATACCCCACTATGCCTAA-CCGTAAAAA-ATTAACTTACAC-CATACA--CGCCGGGGTA-CTACAAGCT-AAGCTTCAAACCCAAAGGATTTGACGGTGTCCCACCCATCTAGAGGAGCCTGTCCT-ATAATCGATGACCCACGTTTTACCTCACCACCTCTTGCTATCAGCCTGTATACCTCCG--TCGCAAGCCTACCATGTGAATG-GAAC--AGTA----CGCTTAATGA----TCTTTTCATCAGTACGTCAGGTCAAGGTGCAGCTTATGAAGTGGC-CAGAGATGGGCTACAATTTCTAATACAGAACAAACGGAACAG-CTAGATGAAA---CCTG-CTG-TG-AAGACGGATTTAGTAGTAAAAAAAG-AATAGAATACTCTTTTTAAT--TTGGCCCTGGGACGTGTACACACCGCCCGTCACCCTCTTCGAT-AGCATA-A--CAAAACGTTTATAACCAAC----TTTCCGCGCCTTAGAAGAGGCAAGTCGTAACATGGTAAGTGTACTGGAAAGTGCACTTGGATAA-ACAAAATGTAGCTTAACG---AAAGCATTTCGCTTA-CACCGAAAA-AAAGTCTATTA-ATT-CAGACCATTTTG--A-GCCAGAA
			AT-CTAGCCT-AAATGACCACATGAAAACA----CCCTCC-ACACACCCTACAAATAAAACATTTTAACTTTCA-A-GTAAGGGCGACTAAAAAATTTTTATAGAGCAAAAGA--ACTAGTACCGCAAGGGAACAATGAAA--TAGACTGAAATAAC-TCAAAAGCAATA-AAAAGCAGAGA---AATCTCTCGTACCTTTTGCATCATGATCTAGCTAGTCAACTCAAGCAAAACGAAACTTTA--AGTTAGACCCCCCGAAACTAAGTGAGCTACTTCAAAATAGCTTCCAA-GAGCGAA-CCCGTCTCTGTCGCAAAAGAGTGGGAAAATTTTCAAGTAGAGGTGATAAGCCTAACGAACTTAGAGATAGCTGGTTGTTCAGGAAAAGAATTTTAGTTCTACCT-TAAAAT-TTTTT--ATGACCTAAA---TCAAAGA--TAAATTTTAAGATTTA-TTCAAACAAGGCACAGCTTATTTGAAACAGGACACAACCTAAAACCCCGGGTA-AAATTTAACACACGAACCAAGTGGGCCTAAAAGCAGCCACCTTTAAAAAAGCGTTAAAGCTTAATTA-TATGATAACTAGTAA-TACCACAAACAAAT-TTCAACCC--TTCATTACTACTGAACAATTTCATAAGCATATGAAAATTACACTGCTAGAACTAGTAACAAGAAATTGACTTTCTCCTAAA-TATAAGCTTATACCAACATT-GACCAACTATTGGTGTTTAACGTGA-TTGACCCTACTGTAACAACT-AAAC-CTAAGCAAATATTACACT---CACTAACGTTACCCTAACACTAGAATATTATAGGAAAGATTAGAAGACAGAGAAGGAACTCGGCAAACAT--AACCCCGCCTGTTTACCAAAAACATCGCCTCCTGAA---TAT--ATAGGAGGTCCAGCCTGCCCAGTGAC-CTTGTTCAACGGCCTCGGTATCCTGACCGCGCGAAGGTAGCATAATAACTTGTTCTTTAAATAGGGACTCGCATCAACGGCATCACGAGGGTTAAACTGTCTCCTCTATCTAATCAGTGAACCTGACCTCTTCGTGAAGAGGCGAAGATACATCTATAAGACGAGAAGACCCCATGGAGCTTAAAAC-ATAA-AAACAATTTCTTCCCAAT-TAA-CCC-TAAAAAA-TAAGAAA-GTGTGTTA-GTTAGTTTTCGGCTGGGGTGCCCAAGGAGTACAACTAAACCTCCTTGACGACCAT-------------TATCTAAAGAGCG-ACAGCTCAAAGAAACAATAAA-TTGACGTAAAATGACCCAATTTTAA--------TAATTGATCAACGAACCAAGTTACCCTGGGGATAACAGCGCAATCCATTTCAAGAGCCCCTATCGACAAATGGGTTTACGACCTCGATGTTGGATCAGGGTATCCCAGTGGTGCAGCAGCTACTAAAGGTT
		</sequence>
		<sequence>
			<taxon idref="BcalcaratusMVZ245140"/>
			GGCATCATGGATGGCCTTTCGGGACTGAATCGTTCTGTTGATGAATACCCAGTAGAAGCTATTTCGAAAAGATTTAGATATGATGTAGCCTTAGTTTCAACTCTTAAAGATATGGAAGAGGATATCATTCAAGGGCTAAAATCCAAGGATTTGGAGGAATACCTAAGTGGTCCTTTTACTGTGGTGGTCAAAGAATCTTGTGATGGAATGGGGGACGTCAGTGAGAAGCATGGTAGTGGTCCTGCAGTCCCTGAGAAAGCAGTGCGTTTTTCATACACAATTATGAACATCAGTGTCCCCAATGACAGTGGGTCCATTAGAATATTTGAAGAGTCCAAACCAAACTCTGAACTTTGCTGCAAGCCCCTTTGTCTAATGCTTGCTGATGAATCTGACCATGAAACTTTAACAGCTATCTTAAGTCCTTTGATAGCTGAAAGAGAGGCCATGAAATCCAGCGAGCTCATGCTGGAAATAGGAGGAATCCTSAGAAGTTTCAAGTTTATTTTTAGAGGTACAGGGTATGATGAGAAACTCGTGAGGGAAGTGGAAGGACTGGAAGCTTCAGGCTCTGTCTATATTTGTACYCTTTGCGATGCTACTAGACTAGAAGCTTCTCAGAACTTAGTCTTCCATTCCATTACCAGAAGTCATTCTGAGAACCTACAGCGCTATGAGACATGGAGATCCAACCCTTACCATGAATCTGTTAATGAACTTCGAGACAGAGTGAAAGGAGTTTCAGCAAAGCCATTTATTGAAACCCTCCCGTCAATTGATGCCCTACATTGTGACATCGGAAATGCAGCTGAGTTTTACAGAATATTTCAGCTAGAAATAGGGGAGGTCTACAAAAACCCCATTGTGACCAAAGAAGAGCGAAAGAAATGGCAAACTTTACTTGACAAACACCTGAGAAAG????????????????????????????????????????????????????????????????????ATGCCCTCTA--ACCTCAA--CCAGA-CTGAGGAGCCGGTATCAGGCACAG-ACCAC------TTGCCCACAACACCTAGT-CTTACCACACCCCCAAGGGTAATT-CAGCAGTGATAAATATTGTGCTATAAGCGACA-GCTTGACTCGATCAGGAATG-ACCAGAGCTGGCCAATAC--GGTGCCAGCCGCCGCGGCTATACCGCTAAACTCAAGTTGATAG-TTTTCGGCGTT-AATCGTGGTTAAAGATACGG--CCACTAGAG-TTAAA-CAGAAATTT-AGCCGTTATAAGCTTATTAACAAGT-AAACCTAAAAACGAAAGTTACTCTACCACC-TCTTGACCCCACGACAGTTAGG-GTACAAACTGGGATTAGATACCCCACTATGCCTAA-CCGTAAAAA-ATTAACTTACAC-CATACA--CGCCGGGGTA-CTACAAGCT-AAGCTTCAAACCCAAAGGATTTGACGGTGTCCCACCCATCTAGAGGAGCCTGTCCT-ATAATCGATGATCCACGTTTTACCTCACCACCTCTTGCTATCAGCCTGTATACCTCCG--TCGCAAGCCTACCATGTGAATG-GAAC--AGTA----CGCTTAATGA----TCTTTTCATCAGTACGTCAGGTCAAGGTGCAGCTTATGAAGTGGC-CAGAGATGGGCTACAATTTCTAATACAGAACAAACGGAACAG-CTAGATGAAA---CCTG-CTG-TG-AAGACGGATTTAGTAGTAAAAAAAG-AATAGAATACTCTTTTTAAT--TTGGCCCTGGGACGTGTACACACCGCCCGTCACCCTCTTCGAT-AGCATA-A--CAAAACGTTTATAACCAAC----TTTCCGCGCCTTAGAAGAGGCAAGTCGTAACATGGTAAGTGTACTGGAAAGTGCACTTGGATAA-ACAAAATGTAGCTTAACG---AAAGCATTTCGCTTA-CACCGAAAA-AATGTCTGTTA-ATT-CAGACCATTTTG--A-GCCAGAA
			AT-CTAGCCT-AAATAACCACATGAAAACA----CCCTCC-ACACACCCTACAAATAAAACATTTTAACTTTCA-A-GTAAGGGCGACTAAAAAATTTTTATAGAGCAAAAGA--ACTAGTACCGCAAGGGAACAGTGAAA--TAGACTGAAATAAC-TCAAAAGCAATA-AAAAGCAGAGA---AATCTCTCGTACCTTTTGCATCATGATCTAGCTAGTCAACTCAAGCAAAACGAAACTTTA--AGTTAGACCCCCCGAAACTAAGTGAGCTACTTCAAAATAGCTTCCAA-GAGCGAA-CCCGTCTCTGTCGCAAAAGAGTGGGAAAATTTTCAAGTAGAGGTGATAAGCCTAACGAACTTAGAGATAGCTGGTTGTTCAGGAAAAGAATTTTAGTTCTACCT-TAAAAT-TTTTT--ATGACCTAAA---TCAAAGA--TAAATTTTAAGATTTA-TTCAAACAAGGCACAGCTTATTTGAAACAGGACACAACCTAAAACCCCGGGTA-AAATTTAACACACGAACCAAGTGGGCCTAAAAGCAGCCACCTTTAAAAAAGCGTTAAAGCTTAATTA-TATAATAACTAGTAA-TACCACAAACAAAT-TTCAACCC--TTCATTACTACTGAACAATTTCATAAGCATATGAAAATTACACTGCTAGAACTAGTAACAAGAAATTGACTTTCTCCTAAA-TATAAGCTTATACCAACATT-GACCAACTATTGGTGTTTAACGTGA-TTGACCCTACTGTAACAACT-AAAC-CTAAGCAAATATTACACT---CACTAACGTTACCCTAACACTAGAATATTATAGGAAAGATTAAAAGACAGAGAAGGAACTCGGCAAACAT--AACCCCGCCTGTTTACCAAAAACATCGCCTCCTGAA---TAT--ATAGGAGGTCCAGCCTGCCCAGTGAC-CTTGTTCAACGGCCTCGGTATCCTGACCGCGCGAAGGTAGCATAATAACTTGTTCTTTAAATAGGGACTCGCATCAACGGCATCACGAGGGTTAAACTGTCTCCTCTATCTAATCAGTGAACCTGACCTCTTCGTGAAGAGGCGAAGATACATCTATAAGACGAGAAGACCCCATGGAGCTTAAAAC-ATAA-AAACAATTTCTTCCCAAT-TAA-CCC-TAAAAAA-TAAGAAA-ATGTGTTA-GTTAGTTTTCGGCTGGGGTGCCCAAGGAGTACAACTAAACCTCCTTGACGACCAT-------------TATCTAAAGAGCG-ACAGCTCAAAGAAACAACAAA-TTGACGTAAAATGACCCAATTTTAA--------TAATTGATCAACGAACCAAGTTACCCTGGGGATAACAGCGCAATCCATTTCAAGAGCCCCTATCGACAAATGGGTTTACGACCTCGATGTTGGATCAGGGTATCCCAGTGGTGCAGCAGCTACTAAAGGTT
		</sequence>
		<sequence>
			<taxon idref="AcalcaratusBe207"/>
			GGCATCATTGATGGCCTTTCGGGACTGAATCGTTCTGTTGATGAATACCCAGTGGAAGCTATTTCRAAAAGATTTAGATATGATGTAGCCTTAGTTTCAACTCTTAAAGATATGGAAGAGGATATAATTCAAGGGCTAAAATCCAAGGATTTAGAGGAATACCTAAGTGGTCCTTTTACTGTGGTGGTCAAAGAATCTTGTGATGGAATGGGGGACGTCAGTGAGAAGCATGGTAGTGGTCCTGCAGTCCCTGAGAAAGCAGTACGTTTTTCATACACAATTATGAACATCAGTGTCCCCAATGACAGTGGGACCATTAGAATATTTGAAGAGTCCAAACCAAACTCTGAACTTTGCTGCAAGCCCCTTTGTCTAATGCTTGCTGATGAATCTGACCATGAAACTTTAACAGCTATCTTAAGTCCTTTGATAGCTGAAAGAGAGGCCATGAAATCCAGCGAGCTCATGCTGGAAATAGGAGGAATCCTCAGAAGTTTCAAGTTTATTTTTAGAGGTACAGGGTACGATGAGAAACTCGTGAGGGAAGTGGAAGGACTGGAAGCTTCAGGATCTGTCTATATTTGTACCCTTTGCGATGCTACTAGACTAGAAGCTTCTCAGAACTTAGTCTTCCATTCCATTACCAGAAGCCATTCTGAGAACCTACAGCGCTATGAGACATGGAGATCCAACCCTTACCATGAATCTGTTGATGAACTTCGAGACAGAGTGAAAGGAGTTTCAGCAAAGCCATTTATTGAAACCCTCCCGTCAATTGATGCACTACATTGTGACATCGGAAATGCGGCTGAGTTTTACAGAATATTTCAGCTAGAAATAGGGGAGGTCTACAAAAACCCCATTGTGACCAAAGAAGAGCGAAAGAAATGGCAAACTTTACTTGACAAACACCTGAGAAAG????????????????????????????????????????????????????????????????????????????????????????????????????????????????????????????????????????????????????T-CTTACCACACCCCCAAGGGTAATT-CAGCAGTGATAAATATTGTGCTATAAGCGACA-GCTTGACTCGATCAGGAATG-ACCAGAGCTGGCCAATAC--GGTGCCAGCCGCCGCGGCTATACCGCTAAACTCAAGTTGATAG-TTTTCGGCGTT-AATCGTGATTAAAGACCTTA-CCTGCTAGAG-TTAAA-CAGAAATTC-AGCTGTTATAAGCTTATTAACAAGT-AAACCTATAAACGAAAGTTACTCTACAACC-TCTTGAACCCACGACAGTTAGG-GTACAAACTGGGATTAGATACCCCACTATGCCTAA-CCGTAAAAA-ATTAACTTACAC-CATCCA--CGCCGGGGGA-TTACAAGCT-AAGCTTCAAACCCAAAGGATTTGACGGTGTCCCACCCATCTAGAGGAGCCTGTCCT-ATAATCGATGATCCGCGTTATACCTTACCACCTTTTGCTCTCAGCCTGTATACCTCCG--TCGCAAGCCTACCATGTGAATGACAC---AGTA----CGCTTAATGA----TCTTTTCATCAGCACGTCAGGTCAAGGTGCAGCTTATGAAGTGGC-CAAAGATGGGCTACAATTTCTATAATAGAACAAACGGAGCAG-CTAGATGAAA---CCTG-CTG-TG-AAGGCGGATTTAGTAGTAAAAAGAA-AACAGAATATTCTTTTTAAT--TTGGCCCTGGGACGTGTACACACCGCCCGTCACCCTCTTCAAT-AGCTAA-A--TAAAATGTTTATAACAAAT----TTTCCGCGCCTTAGAAGAGGCAAGTCGTAACATGGTAAGTGTACTGGAAAGTGCACTTGGATAA-ACAAAATGTAGCTTAATG---AAAGCACTTCGCTTA-CACCGAAAA-AATGTCTGTTA-GCC-CAGACCATTTTG--ATGCCCGAA
			AT-CTAGCCC-AAACCATCATATGAACTCA----CCACTAAAC-CCCTCATAAAATAAAACATTTTAACTTTTG-A-GTAAGGGCGACTAAAAAATTTATACGGAGCAAAAGA--ATTAGTACCGCAAGGGAATAATGAAA--TAAATTGAAATAAT-CAAAAAGTAATA-AAAAGCAAAGA---ATTCCCTTGTACCTTTTGCATCATGATCTAGCTAGTTAACCCAAGCAAAACGAAACTTTA--AGTTAGACCCCCCGAAACTAAGTGAGCTACTTCAAAATAGCTTTAAA-GAGCAAA-CCCGTCTCTGTCGCAAAAGAGTGGGAAGATTTTTGAGTAGCGGTGACAAGCCTAACGAACTTAGAGATAGCTGGTTGTTCAAGAAAAGAATTTTAGTTCTGCCT-TAAAAT-TTCTC--ATGACTTAAA---TCAATAA-ACAAATTTTAAGACCTA-TTCAAACAAGGCACAGCTTGTTTGAAAAAGGATACAACCTAAAAAACCGGGTA-AAACCTAACTAACCAACCAAGTGGGCCTAAAAGCAGCCACCTTTAAAAAAGCGTTAAAGCTTATTTTCTTTT-TATATA-AAA-TTTCACACACAAAT-TTAAACCC--TTCACTACTACTGAACAATTTCATAAATATATGAAATTTATACTGCTAGAACTAGTAACAAGAAATTGACTTTCTCCTAAA-TATAAGCTTACACCAACACT-GACTAACTATTGGTGCTTAACGTAA-CTGACTCCAATGTAATAACC-AAATACCTAGCAAATATTACACC---CACCAACGTTACCCTGACACTAGAATATTTTAGGAAAGATTAAAAGACAGAGAAGGAACTCGGCAAACAT--AACCCCGCCTGTTTACCAAAAACATCGCCTCCTGCT---TAAACATAAGAGGTCCAGCCTGCCCAGTGAC-TTTGTTCAACGGCCTCGGTATCCTGACCGCGCGAAGGTAGCATAATAACTTGTTCTTTAAATAGGGACTTGCATCAACGGCATCACGAGGGTTAAACTGTCTCCTCTCTCTAATCAGTGAATCTGACCTCTCCGTGAAGAGGCGGAGATATAGTTATAAGACGAGAAGACCCCATGGAGCTTAAAAC-ATAA-TAACAACTTCTTTATAATTAGA-CCT-TAAAAAA-TGAGAAA-GTCTGTTA-ATTAGTTTTCGGCTGGGGTGCCCAAGGAGAACAACTAAACCTCCCTGACGACCAC-------------TATCCAAAGAGCG-ACAGCTCAAAGAAACAACAAA-TTGACGTAAAATGACCCAATTTCAA--------TAATTGATCAACGAACCAAGTTACCCTGGGGATAACAGCGCAATCCATTTCAAGAGCCCCTATCGACAAATGGGTTTACGACCTCGATGTTGGATCAGGGTATCCCAGTGGTGCAGCAGCTACTGACGGTT
		</sequence>
		<sequence>
			<taxon idref="AcalcaratusC12"/>
			GGCATCATTGATGGCCTTTCAGGACTGAATCGTTCTGTTGATGAATACCCAGTTGAAGCTATTTCTAAAAGATTTAGATATGATGTAGCCTTAGTTTCAACTCTTAAAGATATGGAAGAGGATATCATTCAAGGGCTAAAATCCAAGGATTTGGAGGAATACCTAAGTGGTCCTTTTACTGTGGTGGTCAAAGAATCTTGTGATGGAATGGGGGACGTCAGTGAGAAGCATGGTAGTGGTCCTGCAGTCCCTGAGAAAGCAGTACGTTTTTCATACACAATTATGAACATCAGTGTCCCCAATGACAGTGGGTCCATTAGACTATTTGAAGAGTCCAAACCAAACTCTGAACTTTGCTGCAAGCCTCTTTGTCTAATGCTTGCTGATGAATCTGACCATGAAACTTTAACAGCTATCTTAAGTCCTTTGATAGCTGAAAGAGAGGCCATGAAATCGAGTGAGCTCATGCTGGAAATAGGAGGAATTCTCAGAAGTTTCAAGTTTATTTTTAGAGGTACAGGGTATGATGAGAAACTCGTGAGGGAAGTGGAAGGACTGGAAGCTTCAGGCTCTGTCTATATTTGTACCCTTTGCGATGCTACTAGACTAGAAGCTTCTCAGAACTTAGTCTTCCATTCCATTACCAGAAGTCATTCTGAAAACCTACAGCGCTATGAGACATGGAGATCCAACCCTTACCATGAATCTGTTGATGAACTTCGAGACAGAGTGAAAGGAGTTTCAGCAAAGCCATTTATTGAAACCCTCCCGTCAATTGATGCCCTACATTGTGACATCGGAAATGCGGCTGAGTTTTACAGAATATTTCAGCTAGAAATAGGGGAGGTCTACAAAAACCCCATTGTGACCAAAGAAGAGCGAAAGAAATGGCAAACTTTACTTGACAAACACCAGAGAAAG?????????????????????????????????????????????????????????????????????????????????????????CCAGA-CTGAGGAGCCGGTATCAGGCACAG-ACCCC-----CTTGCCCACAACACCTAGT-CTTACCACGCCCCCAAGGGTAATT-CAGCAGTGATAAATATTGTGCTATAAGCGACA-GCTTGACTCGATCAGGAACG-ACCAGAGCTGGCCAATAC--GGTGCCAGCCGCCGCGGCTATACCGCTAAACTCAAGTTGATAG-TTTTCGGCGTT-AATCGTGATTAAAGACCCCAACCCGCTAGAG-TTAAA-CAGAAATTT-AGCTGTTATAAGCTTATTAACAAGT-AAACCTATAAACGAAAGTTACTCTACAACC-TCTTGAACCCACGACAGTTAGG-GCACAAACTGGGATTAGATACCCCACTATGCCTAA-CAGTAAAAA-ATTAACTTACAC-CACCCA--CGCCGGGGGA-CTACAAGCT-AAGCTTCAAACCCAAAGGATTTGACGGTGTCCCACCCATCTAGAGGAGCCTGTCCT-ATAATCGATGATCCGCGTTATACCTTACCACTTTTTGCTCTCAGCCTGTATACCTCCG--TCGCAAGCCTACCATGTGAATGACAC---AGTA----CGCTTAATGA----TCTTTTCATCAACACGTCAGGTCAAGGTGCAGCTTATAAAGTGGC-TAAAGATGGGCTACAATTTCTATAATAGAACAAACGAAACAG-CTAGATGAAA---CCTG-CTG-TG-AAGGCGGATTTAGTAGTAAAAAGAA-AA-AGAATATTCTTTTTAAT--TTGGCCCTGGGACGTGTACACACCGCCCGTCACCCTCTTCAAT-AGCTAA-A--CAAGATGTTTATAACCAAC----TTTCCGCGCCTTAGAAGAGGCAAGTCGTAACATGGTAAGTGTACTGGAAAGTGCACTTGGATAA-ACAAAATGTAGCTTAATA---AAAGCACTTCGCTTA-CACCGAAAA-AATGTCTGTTA-GCC-CAGGCCATTTTG--ATGCCAAAA
			AT-CTAGCCCTAAACCCTGATATAAACCCA----CCACTAAAC-CCCT-ATAAAATAAAACATTTTAACTTTTA-A-GTAAGGGCGACTAAAAAATTTATATGGAGCAAAAGA--ACTAGTACCGCAAGGGAATAATGAAA--TAAACTGAAATAAT-T-AAAAGCAACA-AAAAGCAGAGA---ATCCCCTCGTACCTTTTGCATCATGATCTAGCTAGTTAACTCGAGCAAAACGAAACTTTA--AGTTAGACCCCCCGAAACTAAGTGAGCTACTTCAAAATAGCTTAAAA-GAGCAAA-CCCGTCTCTGTCGCAAAAGAGTGGGAAAATTTTTAAGTAGCGGTGATAAGCCTAACGAACTTAGAGATAGCTGGTTGTTCAGGAAAAGAATTTTAGTTCTACCT-TAAAAT-TTTTT--ATGATTTAAA---CCAACAA-ACAAATTTTAAGACCTA-TTCAAACAAGGCACAGCTTGTTTGAAAAAGGACACAACCTAAAAAACCGGGTA-AAACCTAACCTACAAACCAAGTGGGCCTAAAAGCAGCCACCTTTAAAAAAGCGTTAAAGCTTATTTTTTCCTATGCACA-AAA-TTTTATAAACAAAT-TTAAACCC--TTCATTACTACTGAACAATTTCATAAATATATGAAACCTATACTGCTAGAACTAGTAACAAGAAATAGACTTTCTCCTAAA-TATAAGCTTACACCAACATT-GACTAACTATTGGTGCTTAACGTAA-CTGACCCTAATGTAGTAACT-AA-TACTCAGCAAATACTTCATC---CCCTAACGTTACCCTAACACTAGAATATTTTAGGAAAGATTAAAAGACAGAGAAGGAACTCGGCAAACAT--AACCCCGCCTGTTTACCAAAAACATCGCCTCTTGAT---TAAACATAAGAGGTCCAGCCTGCCCAGTGAC-TTTGTTCAACGGCCTCGGTATCCTGACCGCGCGAAGGTAGCATAATAACTTGTTCTTTAAATAGGGACTTGCATCAACGGCACCACGAGGGTTAAACTGTCTCCTCTCTCTAATCAGTGAATCTGACCTCTCCGTGAAGAGGCGGAGATACAGTTATAAGACGAGAAGACCCCATGGAGCTTAAGAC-ATAA-TAACAACTTCTTTACAAT-AGA-CCT-TAAAAAA-TGAGAAA-GTGTGTTA-GTTAGTTTTCGGCTGGGGTGCCCAAGGAGAACAACTAAACCTCCCTGACGACCAT-------------TATCCAAAGAGCG-ACAGCTCAAAGAAACAACAAA-TTGACGTAAAATGACCCAATTTCAA--------TAATTGATCAACGAACCAAGTTACCCTGGGGATAACAGCGCAATCCATTTCAAGAGCCCCTATCGACAAATGGGTTTACGACCTCGATGTTGGATCAGGGTATCCCAGTGGTGCAGCAGCTACTAACGGTT
		</sequence>
		<sequence>
			<taxon idref="AcalcaratusM27"/>
			GGCATCATTGATGGCCTTTCAGGACTGAATCGTTCTGTTGATGAATACCCAGTTGAAGCTATTTCTAAAAGATTTAGATATGATGTAGCCTTAGTTTCAACTCTTAAAGATATGGAAGAGGATATCATTCAAGGGCTAAAATCCAAGGATTTGGAGGAATACCTAAGTGGTCCTTTTACTGTGGTGGTCAAAGAATCTTGTGATGGAATGGGGGACGTCAGTGAGAAGCATGGTAGTGGTCCTGCAGTCCCTGAGAAAGCAGTACGTTTTTCATACACAATTATGAACATCAGTGTCCCCAATGACAGTGGGTCCATTAGACTATTTGAAGAGTCCAAACCAAACTCTGAACTTTGCTGCAAGCCCCTTTGTCTAATGCTTGCTGATGAATCTGACCATGAAACTTTAACAGCTATCTTAAGTCCTTTGATAGCTGAAAGAGAGGCCATGAAATCCAGCGAGCTCATGCTGGAAATAGGAGGAATTCTCAGAAGTTTCAAGTTTATTTTTAGAGGTACAGGGTATGATGAGAAACTCGTGAGGGAAGTGGAAGGACTGGAAGCTTCAGGCTCTGTCTATATTTGTACCCTTTGCGATGCTACTAGACTAGAAGCTTCTCAGAACTTAGTCTTCCATTCCATTACCAGAAGTCATTCTGAAAACCTACAGCGCTATGAGACATGGAGATCCAACCCTTACCATGAATCTGTTGATGAACTTCGAGACAGAGTGAAAGGAGTTTCAGCAAAGCCATTTATTGAAACCCTCCCGTCAATTGATGCCCTACATTGTGACATCGGAAATGCGGCTGAGTTTTACAGAATATTTCAGCTAGAAATAGGGGAGGTCTACAAAAACCCCATTGTGACCAAAGAAGAGCGAAAGAAATGGCAAACTTTACTTGACAAACACCTGAGAAAGGGTCCTGGCCTTTCTATC---GG-CTGTTTTCCGATTTACACATGCAAGTATCCGCACAATTGTGAGAATGCCCTCTA--ACCTCAA--CCAGA-CTGAGGAGCCGGTATCAGGCACAG-ACCCC-----CTTGCCCACAACACCTAGT-CTTACCACGCCCCCAAGGGTAATT-CAGCAGTGATAAATATTGTGCTATAAGCGACA-GCTTGACTCGATCAGGAACG-ACCAGAGCTGGCCAATAC--GGTGCCAGCCGCCGCGGCTATACCGCTAAACTCAAGTTGATAG-TTTTCGGCGTT-AATCGTGATTAAAGACCCCAACCCGCTAGAG-TTAAA-CAGAAATTT-AGCTGTTATAAGCTTATTAACAAGT-AAACCTATAAACGAAAGTTACTCTACAACC-TCTTGAACCCACGACAGTTAGG-GCACAAACTGGGATTAGATACCCCACTATGCCTAA-CAGTAAAAA-ATTAACTTACAC-CACCCA--CGCCGGGGGA-CTACAAGCT-AAGCTTCAAACCCAAAGGATTTGACGGTGTCCCACCCATCTAGAGGAGCCTGTCCT-ATAATCGATGATCCGCGTTATACCTTACCACTTTTTGCTCTCAGCCTGTATACCTCCG--TCGCAAGCCTACCATGTGAATGACAC---AGTA----CGCTTAATGA----TCTTTTCATCAACACGTCAGGTCAAGGTGCAGCTTATAAAGTGGC-TAAAGATGGGCTACAATTTCTATAATAGAACAAACGAAACAG-CTAGATGAAA---CCTG-CTG-TG-AAGGCGGATTTAGTAGTAAAAAGAA-AA-AGAATATTCTTTTTAAT--TTGGCCCTGGGACGTGTACACACCGCCCGTCACCCTCTTCAAT-AGCTAA-A--CAAGATGTTTATAACCAAC----TTTCCGCGCCTTAGAAGAGGCAAGTCGTAACATGGTAAGTGTACTGGAAAGTGCACTTGGATAA-ACAAAATGTAGCTTAATA---AAAGCACTTCGCTTA-CACCGAAAA-AATGTCTGTTA-GCC-CAGGCCATTTTG--ATGCCAAAA
			AT-CTAGCCCTAAACCCTGATATAAACCCA----CCACTAAAC-CCCT-ATAAAATAAAACATTTTAACTTTTA-A-GTAAGGGCGACTAAAAAATTTATATGGAGCAAAAGA--ACTAGTACCGCAAGGGAATAATGAAA--TAAACTGAAATAAT-T-AAAAGCAACA-AAAAGCAGAGA---ATCCCCTCGTACCTTTTGCATCATGATCTAGCTAGTTAACTCGAGCAAAACGAAACTTTA--AGTTAGACCCCCCGAAACTAAGTGAGCTACTTCAAAATAGCTTAAAA-GAGCAAA-CCCGTCTCTGTCGCAAAAGAGTGGGAAAATTTTTAAGTAGCGGTGATAAGCCTAACGAACTTAGAGATAGCTGGTTGTTCAGGAAAAGAATTTTAGTTCTACCT-TAAAAT-TTTTT--ATGATTTAAA---CCAACAA-ACAAATTTTAAGACCTA-TTCAAACAAGGCACAGCTTGTTTGAAAAAGGACACAACCTAAAAAACCGGGTA-AAACCTAACCTACAAACCAAGTGGGCCTAAAAGCAGCCACCTTTAAAAAAGCGTTAAAGCTTATTTTTTTCTATACACA-AAA-TTTTATAAACAAAT-TTAAACCC--TTCATTACTACTGAACAATTTCATAAATATATGAAACCTATACTGCTAGAACTAGTAACAAGAAATAGACTTTCTCCTAAA-TATAAGCTTACACCAACATT-GACTAACTATTGGTGCTTAACGTAA-CTGACCCTAATGTAGTAACT-AA-TACTCAGCAAATACTTCATC---CACTAACGTTACCCTAACACTAGAATATTTTAGGAAAGATTAAAAGACAGAGAAGGAACTCGGCAAACAT--AACCCCGCCTGTTTACCAAAAACATCGCCTCTTGAT---TAAACATAAGAGGTCCAGCCTGCCCAGTGAC-TTTGTTCAACGGCCTCGGTATCCTGACCGCGCGAAGGTAGCATAATAACTTGTTCTTTAAATAGGGACTTGCATCAACGGCACCACGAGGGTTAAACTGTCTCCTCTCTCTAATCAGTGAATCTGACCTCTCCGTGAAGAGGCGGAGATACAGTTATAAGACGAGAAGACCCCATGGAGCTTAAGAC-ATAA-TAACAACTTCTTTACAAT-AGA-CCT-TAAAAAA-TGAGAAA-GTGTGTTA-GTTAGTTTTCGGCTGGGGTGCCCAAGGAGAACAACTAAACCTCCCTGACGACCAT-------------TATCCAAAGAGCG-ACAGCTCAAAGAAACAACAAA-TTGACGTAAAATGACCCAATTTCAA--------TAATTGATCAACGAACCAAGTTACCCTGGGGATAACAGCGCAATCCATTTCAAGAGCCCCTATCGACAAATGGGTTTACGACCTCGATGTTGGATCAGGGTATCCCAGTGGTGCAGCAGCTACTAACGGTT
		</sequence>
		<sequence>
			<taxon idref="chukuchukuMCZFS34600"/>
			GGCATGATAGATGGCCTTTCAGGACTGAATCGTTCTGTTGATGAATACCCAGTGGAAGCTATTTCGAAAAGGTTTAGATATGATGTAGCCTTAGTTTCGACTCTAAAAGACATGGAAGAGGATATCCTTGAAGGACTAAAATCTCAGGATTTTGAGGAATACCTGAGTGGTCCATTCACTGTTGTGGTCAAAGAATCTTGCGATGGAATGGGAGATGTCAGTGAGAAGCATGGCTGTGGTCCTGCAGTTCCTGAGAAAGCAGTACGTTTTTCATTTACAATCATGAACATCAGTGTCCCCAACAACAGTGGGTTTGTTAGAATCTTTGAAGAGTCCAAACCAAACTCTGAACTTTGTTGCAAGCCCCTTTGTCTAATGCTTGCCGATGAATCAGACCATGAAACTTTAACAGCTATCTTAAGTCCTTTGATAGCCGAAAGAGAAGCCATGAAAACCAGTGAGCTCATGCTGGAAATAGGAGGAATCCTCCGAAGTTTCAAGTTTATATTTCGTGGTACGGGGTATGATGAGAAACTTGTCAGAGAAGTAGAAGGACTGGAAGCTTCAGGCTCTGTCTATATCTGTACCCTCTGTGATGCCACTAGACTGGAAGCGTCTCAGAACTTAGTCTTCCATTCTATTACCAGAAGTCATTCTGAGAACCTACAGCGCTATGAGACGTGGAGATCCAACCCTTACCATGAATCTGTTGATGAACTTCGTGACAGAGTTAAAGGAGTTTCAGCAAAGCCATTTATTGAAACCGTCCCGTCGATTGATGCCTTACATTGTGACATTGGAAATGCAGCTGAGTTTTACAGAATTTTTCAGATGGAAATAGGGGAGGTCTACAAAAACCCCAATGTGACTAAAGAAGATAGAAAGAAATGGCAGACATTACTTGACAAACACCTAAGAAAGGATCCTAGTCTTATTATC---AG-CCATCTTTTGACTTACACATGCAAGTATCCGCACAACCGTGAGAACGCCCTTTT--ACCTCC--CCCAGG-CTAAGGAGCTGGCATCAGGCACAG-AACT------CTGGCCCATGACGCCTAGT-TTTATCACACCCCCAAGGGTGATT-CAGCAGTGACAAATATTGCCCCATAAGCGCTAAGCTTGACTCAATTAAAAAGAAA--AGAGCCGGCCAATAC--GGTGCCAGCCGCCGCGGCTACACCGATAGGCTCAAGTTGATAA-TTTTCGGCGTT-AAGCGTGATTAAAGGCTTCTTCAA-ATAGAG-TAAAA-CACACACCT-AGTAGTAATAAGCTTGCTGTCTGGA-ACATTA--AAACGAAAGTCACTCTAACCACCCCTTGAACCCACGACAACTAGATAAACAAACTGGGATTAGATACCCCACTATGCCTAG-TCGTAAAAT-TTTAACCAACA--CTACCA--CGCCAGGGAA-TTACGAGTT-TAACTTAAAACCCAAAGGATTTGACGGTGTCCCACCCACCTAGAGGAGCCTGTCCC-ATAATCGATAACCCCCGCTTTACCCTACCATTTCTTACTT--AGTCTGTATACCTCCG--TCGCAAGCCCACCATATGAATG-CA----AGTG----GGCTAAATGGC--TTATTTCCCC-AACACGTCAGGTCAAGGTGCAGCTTATGAAACGGA-GTGAGATGGGCTACAATTTCTATTCTAGAACACACGAAA-AT-ATAAATGAAA--CTCAA-CTAT-G-AAGGTGGATTTAGCAGTAAAAAGAA-AATAGCGCGTTCTTTTTAAT--TAGGCACTGGGACGTGTACACACCGCCCGTCACCCTCTTCAAC-AATACT-T--TTTAT-GTTTATAACCCT--ACCAACCCCCCC---AGAAGAGGCAAGTCGTAACATGGTAAGTGTACTGGAAAGTGCACTTGGTTCA-ACAAAATGTAGCTTAATT---AAAGCACTTCGCTTA-CACCGAACA-AATGTTTATTAGATT-TAAACCATTTTG--A-GCCTTAA
			AT-CTAGCCCAACAC-----ATCAAATGTTCAACCCATC-TCCCCCCCCAAAAAATAAAACATTTTATTTCTTT-A-GTAAAGGTGATCAAAAAACTT-CTTGGAGCTTAAGA--ACTAGTACCGCAAGGGAACGATGAAA-TAGAAATGAAATAAG-CCTAAAGCCCTA-AAAAGCAGAGC---CCCCC-TCGTACCTTTTGCATCATGGTTTAACTAGAAAAATAGAGCAAAATAAAACTTTT--AGTTCAACACCCCGAAACTAGGCGAGCTACTTCGAAATAGCTTAATA-GAGCCAA-CCCGTCTCTGTCGCAAAAGAGTGGGAAAATTTCTAAGTAGAGGCGACAAACCTATCGAGCCTAGAGATAGCTGGTTATTCAGGAAAAGAATTTTAGTTCTACTT-TAAGAC-TTATA-CATTAATTTAA---ACAACAA-ACTAAGCTTAAAAGTTA-TTCAAATAGGGCACAGCTTATTTGAAATAGGATACAACCTAAAACCTCGGGTAAAATTT-GCACTAATAAAAAAGTAGGCCTAAGAGCAGCCACCTTTCAAAAAGCGTTAAAGCTTTA-CTAAAC--G-TGCAGTAAATCCCATAAACACCT-TTCAACCC--TTCACCCATACTGAATGATATTATAAATATATAATACACCTTCTGTTAAAACTAGTAACAAGAAATTGACTTTCTCCTAAA-TATAAACTTAAACCAACTTT-GACCATCTACTGGTATTCAACGCAA-ATGACCTAACTATAGTAAAC-CCACCC---GCAAACTCTATAAC--CTCT-AGCGTTACCCTAACACTAGGATATTTTAGGAAAGATTAAAAGAAAGGGAAGGAACTCGGCAAATACT-AGCCCCGCCTGTTTACCAAAAACATCGCCTCCTGCT---AACTCATAGGAGGTCCAGCCTGCCCAGTGAC-AAAGTTTAACGGCCTCGGTACCCTAACCGCGCGAAGGTAGCATAATCACTTGTTCTTTAAATAAGGACTCGTATCAACGGCATCACGAGGGCTAGACTGTCTCCCCTTTTTAATCAGTGAATCTGACTTCTTCGTGAAGAGGCGAAGATACTCATATAAGACGAGAAGACCCCATGGAGCTTAAAAC-CCAA-CAACACTCTTTT-GCATATACG-CCC-TAAAAAA-TAAAAG--ACCTGTTG-ACTAGTTTTTGGCTGGGGCATCCGAGGAGTATAACATAACCTCCCTGACGAA---------------C-ATCTTA-GAATC-ACAACTCCAAGAAACAGCAAA-CTGACGTAATGTGACCCGAC--------------AATCGATCAACGAACCAAGTTACCCTGGGGATAACAGCGCAATCCATTTCAAGAGCCCCTATCGACAAATGGGTTTACGACCTCGATGTTGGATCAGGGTACCCCAGTGGTGCAGCCGCTACTAAAGGTT
		</sequence>
		<sequence>
			<taxon idref="chukuchukuMCZFS34601"/>
			GGCATGATAGATGGCCTTTCAGGACTGAATCGTTCTGTTGATGAATACCCAGTGGAAGCTATTTCGAAAAGGTTTAGATATGATGTAGCCTTAGTTTCGACTCTAAAAGACATGGAAGAGGATATCCTTGAAGGACTAAAATCTCAGGATTTTGAGGAATACCTGAGTGGTCCATTCACTGTTGTGGTCAAAGAATCTTGCGATGGAATGGGAGATGTCAGTGAGAAGCATGGCTGTGGTCCTGCAGTTCCTGAGAAAGCAGTACGTTTTTCATTYACAATCATGAACATCAGTGTCCCCAACAACAGTGGGTTTGTTAGAATCTTTGAAGAGTCCAAACCAAACTCTGAACTTTGTTGCAAGCCCCTTTGTCTAATGCTTGCCGATGAATCAGACCATGAAACTTTAACAGCTATCTTAAGTCCTTTGATAGCCGAAAGAGAAGCCATGAAAACCAGTGAGCTCATGCTGGAAATAGGAGGAATCCTCCGAAGTTTCAAGTTTATATTTCGTGGTACGGGGTATGATGAGAAACTTGTCAGAGAAGTAGAAGGACTGGAAGCTTCAGGCTCTGTCTATATCTGTACCCTCTGTGATGCCACTAGACTGGAAGCGTCTCAGAACTTAGTCTTCCATTCTATTACCAGAAGTCATTCTGAGAACCTACAGCGCTATGAGACGTGGAGATCCAACCCTTACCATGAATCTGTTGATGAACTTCGTGACAGAGTTAAAGGAGTTTCAGCAAAGCCATTTATTGAAACCGTCCCGTCGATTGATGCCTTACATTGTGACATTGGAAATGCAGCTGAGTTTTACAGAATTTTTCAGATGGAAATAGGGGAGGTCTACAAAAACCCCAATGTGACTAAAGAAGATAGAAAGAAATGGCAGACATTACTTGACAAACACCTAAGAAAGGATCCTAGTCTTATTATC---AG-CCATCTTTTGACTTACACATGCAAGTATCCGCACAACCGTGAGAACGCCCTTTT--ACCTCC--CCCAGG-CTAAGGAGCTGGCATCAGGCACAG-AACT------CTGGCCCATGACGCCTAGT-TTTATCACACCCCCAAGGGTGATT-CAGCAGTGACAAATATTGCCCCATAAGCGCTAAGCTTGACTCAATTAAAAAGAAA--AGAGCCGGCCAATAC--GGTGCCAGCCGCCGCGGCTACACCGATAGGCTCAAGTTGATAA-TTTTCGGCGTT-AAGCGTGATTAAAGGCTTCTTCAA-ATAGAG-TAAAA-CACACACCT-AGTAGTAATAAGCTTGCTGTCTGGA-ACATTA--AAACGAAAGTCACTCTAACCACCCCTTGAACCCACGACAACTAGATAAACAAACTGGGATTAGATACCCCACTATGCCTAG-TCGTAAAAT-TTTAACCAACA--CTACCA--CGCCAGGGAA-TTACGAGTT-TAACTTAAAACCCAAAGGATTTGACGGTGTCCCACCCACCTAGAGGAGCCTGTCCC-ATAATCGATAACCCCCGCTTTACCCTACCATTTCTTACTT--AGTCTGTATACCTCCG--TCGCAAGCCCACCATATGAATG-CA----AGTG----GGCTAAATGGC--TTATTTCCCC-AACACGTCAGGTCAAGGTGCAGCTTATGAAACGGA-GTGAGATGGGCTACAATTTCTATTCTAGAACACACGAAA-AT-ATAAATGAAA--CTCAA-CTAT-G-AAGGTGGATTTAGCAGTAAAAAGAA-AATAGCGCGTTCTTTTTAAT--TAGGCACTGGGACGTGTACACACCGCCCGTCACCCTCTTCAAC-AATACT-T--TTTAT-GTTTATAACCCT--ACCAACCCCCCC---AGAAGAGGCAAGTCGTAACATGGTAAGTGTACTGGAAAGTGCACTTGGTTCA-ACAAAATGTAGCTTAATT---AAAGCACTTCGCTTA-CACCGAACA-AATGTTTATTAGATT-TAAACCATTTTG--A-GCCTTAA
			AT-CTAGCCCAACAC-----ATCAAATGTTCAACCCATC-TCCCCCCCCAAAAAATAAAACATTTTATTTCTTT-A-GTAAAGGTGATCAAAAAACTT-CTTGGAGCTTAAGA--ACTAGTACCGCAAGGGAACGATGAAA-TAGAAATGAAATAAG-CCTAAAGCCCTA-AAAAGCAGAGC---CCCCC-TCGTACCTTTTGCATCATGGTTTAACTAGAAAAATAGAGCAAAATAAAACTTTT--AGTTCAACACCCCGAAACTAGGCGAGCTACTTCGAAATAGCTTAATA-GAGCCAA-CCCGTCTCTGTCGCAAAAGAGTGGGAAAATTTCTAAGTAGAGGCGACAAACCTATCGAGCCTAGAGATAGCTGGTTATTCAGGAAAAGAATTTTAGTTCTACTT-TAAGAC-TTATA-CATTAATTTAA---ACAACAA-ACTAAGCTTAAAAGTTA-TTCAAATAGGGCACAGCTTATTTGAAATAGGATACAACCTAAAACCTCGGGTAAAATTT-GCACTAATAAAAAAGTAGGCCTAAGAGCAGCCACCTTTCAAAAAGCGTTAAAGCTTTA-CTAAAC--G-TGCAGTAAATCCCATAAACACCT-TTCAACCC--TTCACCCATACTGAATGATATTATAAATATATAATACACCTTCTGTTAAAACTAGTAACAAGAAATTGACTTTCTCCTAAA-TATAAACTTAAACCAACTTT-GACCATCTACTGGTATTCAACGCAA-ATGACCTAACTATAGTAAAC-CCACCC---GCAAACTCTATAAC--CTCT-AGCGTTACCCTAACACTAGGATATTTTAGGAAAGATTAAAAGAAAGGGAAGGAACTCGGCAAATACT-AGCCCCGCCTGTTTACCAAAAACATCGCCTCCTGCT---AACTCATAGGAGGTCCAGCCTGCCCAGTGAC-AAAGTTTAACGGCCTCGGTACCCTAACCGCGCGAAGGTAGCATAATCACTTGTTCTTTAAATAAGGACTCGTATCAACGGCATCACGAGGGCTAGACTGTCTCCCCTTTTTAATCAGTGAATCTGACTTCTTCGTGAAGAGGCGAAGATACTCATATAAGACGAGAAGACCCCATGGAGCTTAAAAC-CCAA-CAACACTCTTTT-GCATATACG-CCC-TAAAAAA-TAAAAG--ACCTGTTG-ACTAGTTTTTGGCTGGGGCATCCGAGGAGTATAACATAACCTCCCTGACGAA---------------C-ATCTTA-GAATC-ACAACTCCAAGAAACAGCAAA-CTGACGTAATGTGACCCGAC--------------AATCGATCAACGAACCAAGTTACCCTGGGGATAACAGCGCAATCCATTTCAAGAGCCCCTATCGACAAATGGGTTTACGACCTCGATGTTGGATCAGGGTACCCCAGTGGTGCAGCCGCTACTAAAGGTT
		</sequence>
		<sequence>
			<taxon idref="chukuchukuMCZFS34602"/>
			GGCATGATAGATGGCCTTTCAGGACTGAATCGTTCTGTTGATGAATACCCAGTGGAAGCTATTTCGAAAAGGTTTAGATATGATGTAGCCTTAGTTTCGACTCTAAAAGACATGGAAGAGGATATCCTTGAAGGACTAAAATCTCAGGATTTTGAGGAATACCTGAGTGGTCCATTCACTGTTGTGGTCAAAGAATCTTGCGATGGAATGGGAGATGTCAGTGAGAAGCATGGCTGTGGTCCTGCAGTTCCTGAGAAAGCAGTACGTTTTTCATTCACAATCATGAACATCAGTGTCCCCAACAACAGTGGGTTTGTTAGAATCTTTGAAGAGTCCAAACCAAACTCTGAACTTTGTTGCAAGCCCCTTTGTCTAATGCTTGCCGATGAATCAGACCATGAAACTTTAACAGCTATCTTAAGTCCTTTGATAGCCGAAAGAGAAGCCATGAAAACCAGTGAGCTCATGCTGGAAATAGGAGGAATCCTCCGAAGTTTCAAGTTTATATTTCGTGGTACGGGGTATGATGAGAAACTTGTCAGAGAAGTAGAAGGACTGGAAGCTTCAGGCTCTGTCTATATCTGTACCCTCTGTGATGCCACTAGACTGGAAGCGTCTCAGAACTTAGTCTTCCATTCTATTACCAGAAGTCATTCTGAGAACCTACAGCGCTATGAGACGTGGAGATCCAACCCTTACCATGAATCTGTTGATGAACTTCGTGACAGAGTTAAAGGAGTTTCAGCAAAGCCATTTATTGAAACCGTCCCGTCGATTGATGCCTTACATTGTGACATTGGAAATGCAGCTGAGTTTTACAGAATTTTTCAGATGGAAATAGGGGAGGTCTACAAAAACCCCAATGTGACTAAAGAAGATAGAAAGAAATGGCAGACATTACTTGACAAACACCTAAGAAAGGATCCTAGTCTTATTATC---AG-CCATCTTTTGACTTACACATGCAAGTATCCGCACAACCGTGAGAACGCCCTTTT--ACCTCC--CCCAGG-CTAAGGAGCTGGCATCAGGCACAG-AACT------CTGGCCCATGACGCCTAGT-TTTATCACACCCCCAAGGGTGATT-CAGCAGTGACAAATATTGCCCCATAAGCGCTAAGCTTGACTCAATTAAAAAGAAA--AGAGCCGGCCAATAC--GGTGCCAGCCGCCGCGGCTACACCGATAGGCTCAAGTTGATAA-TTTTCGGCGTT-AAGCGTGATTAAAGGCTTCTTCAA-ATAGAG-TAAAA-CACACACCT-AGTAGTAATAAGCTTGCTGTCTGGA-ACATTA--AAACGAAAGTCACTCTAACCACCCCTTGAACCCACGACAACTAGATAAACAAACTGGGATTAGATACCCCACTATGCCTAG-TCGTAAAAT-TTTAACCAACA--CTACCA--CGCCAGGGAA-TTACGAGTT-TAACTTAAAACCCAAAGGATTTGACGGTGTCCCACCCACCTAGAGGAGCCTGTCCC-ATAATCGATAACCCCCGCTTTACCCTACCATTTCTTACTT--AGTCTGTATACCTCCG--TCGCAAGCCCACCATATGAATG-CA----AGTG----GGCTAAATGGC--TTATTTCCCC-AACACGTCAGGTCAAGGTGCAGCTTATGAAACGGA-GTGAGATGGGCTACAATTTCTATTCTAGAACACACGAAA-AT-ATAAATGAAA--CTCAA-CTAT-G-AAGGTGGATTTAGCAGTAAAAAGAA-AATAGCGCGTTCTTTTTAAT--TAGGCACTGGGACGTGTACACACCGCCCGTCACCCTCTTCAAC-AATACT-T--TTTAT-GTTTATAACCCT--ACCAACCCCCCC---AGAAGAGGCAAGTCGTAACATGGTAAGTGTACTGGAAAGTGCACTTGGTTCA-ACAAAATGTAGCTTAATT---AAAGCACTTCGCTTA-CACCGAACA-AATGTTTATTAGATT-TAAACCATTTTG--A-GCCTTAA
			AT-CTAGCCCAACAC-----ATCAAATGTTCAACCCATC-TCCCCCCCCAAAAAATAAAACATTTTATTTCTTT-A-GTAAAGGTGATCAAAAAACTT-CTTGGAGCTTAAGA--ACTAGTACCGCAAGGGAACGATGAAA-TAGAAATGAAATAAG-CCTAAAGCCCTA-AAAAGCAGAGC---CCCCC-TCGTACCTTTTGCATCATGGTTTAACTAGAAAAATAGAGCAAAATAAAACTTTT--AGTTCAACACCCCGAAACTAGGCGAGCTACTTCGAAATAGCTTAATA-GAGCCAA-CCCGTCTCTGTCGCAAAAGAGTGGGAAAATTTCTAAGTAGAGGCGACAAACCTATCGAGCCTAGAGATAGCTGGTTATTCAGGAAAAGAATTTTAGTTCTACTT-TAAGAC-TTATA-CATTAATTTAA---ACAACAA-ACTAAGCTTAAAAGTTA-TTCAAATAGGGCACAGCTTATTTGAAATAGGATACAACCTAAAACCTCGGGTAAAATTT-GCACTAATAAAAAAGTAGGCCTAAGAGCAGCCACCTTTCAAAAAGCGTTAAAGCTTTA-CTAAAC--G-TGCAGTAAATCCCATAAACACCT-TTCAACCC--TTCACCCATACTGAATGATATTATAAATATATAATACACCTTCTGTTAAAACTAGTAACAAGAAATTGACTTTCTCCTAAA-TATAAACTTAAACCAACTTT-GACCATCTACTGGTATTCAACGCAA-ATGACCTAACTATAGTAAAC-CCACCC---GCAAACTCTATAAC--CTCT-AGCGTTACCCTAACACTAGGATATTTTAGGAAAGATTAAAAGAAAGGGAAGGAACTCGGCAAATACT-AGCCCCGCCTGTTTACCAAAAACATCGCCTCCTGCT---AACTCATAGGAGGTCCAGCCTGCCCAGTGAC-AAAGTTTAACGGCCTCGGTACCCTAACCGCGCGAAGGTAGCATAATCACTTGTTCTTTAAATAAGGACTCGTATCAACGGCATCACGAGGGCTAGACTGTCTCCCCTTTTTAATCAGTGAATCTGACTTCTTCGTGAAGAGGCGAAGATACTCATATAAGACGAGAAGACCCCATGGAGCTTAAAAC-CCAA-CAACACTCTTTT-GCATATACG-CCC-TAAAAAA-TAAAAG--ACCTGTTG-ACTAGTTTTTGGCTGGGGCATCCGAGGAGTATAACATAACCTCCCTGACGAA---------------C-ATCTTA-GAATC-ACAACTCCAAGAAACAGCAAA-CTGACGTAATGTGACCCGAC--------------AATCGATCAACGAACCAAGTTACCCTGGGGATAACAGCGCAATCCATTTCAAGAGCCCCTATCGACAAATGGGTTTACGACCTCGATGTTGGATCAGGGTACCCCAGTGGTGCAGCCGCTACTAAAGGTT
		</sequence>
		<sequence>
			<taxon idref="cornutusCAS207799"/>
			GGCATCATTGATGGCCTTTCGGGACTGAATCGTTCTGTTGATGAATACCCAGTGGAAGCTATTTCGAAAAGATTTAGATATGATGTAGCCTTAGTTTCAACTCTTAAAGATATGGAAGAGGATATCATTCAAGGGCTAAAATCCAAGGATTTGGAGGAATACCTAAGGGGTCCTTTTACTGTGGTGGTCAAAGAATCTTGTGATGGAATGGGGGACGTCAGTGAGAAGCATGGTAGTGGTCCTGCAGTCCCTGAGAAAGCAGTACGTTTTTCATACACAGTTATGAACATYAGTGTCCCCAATGACAGTGGGTCCATTAGAATATTTGAAGAGTCCAAACCAAACTCTGAACTTTGCTGCAAGCCCCTTTGTCTAATGCTTGCTGATGAATCTGACCATGAAACTTTAACAGCTATCTTAAGTCCTTTGATAGCTGAAAGAGAGGCYATGAAATCCAGTGAGCTCATGCTGGAAATAGGAGGAATCCTCAGAAGTTTCAAGTTTATTTTTAGAGGTACAGGGTATGATGAGAAACTCGTGAGGGAAGTGGAAGGACTGGAAGCTTCAGGCTCTGTCTATATTTGTACCCTTTGCGATGCTACTAGACTAGAAGCTTCTCAGAACTTAGTCTTCCATTCCATTACCAGAAGTCATTCTGAGAACCTACAGCGCTACGAGACATGGAGATCCAACCCTTACCATGAATCTGTTGATGAACTTCGRGACAGAGTGAAAGGAGTTTCAGCAAAGCCATTTATTGAAACYCTCCCGTCAATTGATGCCCTACATTGTGACATCGGAAATGCGGCTGAGTTTTACAGAATATTTCAGCTAGAAATAGGGGAGGTCTACAAAAACCCCATTGTGACCAAAGAAGAGCGAAAGAAATGGCAAACTTTACTTGACAAACACCTGAGAAAGGGTCCTAGCCTCTTTATC---AG-CTGTTTTCCGATTTACACATGCAAGTATCCGCACAATTGTGAGAATGCCCTCTA--ACCTCAA--CCAGA-CTGAGGAGCCGGTATCAGGCACAG-ACCCC------TTGCCCACAACACCTAGT-CTTACCACACCCCCAAGGGTAATA-CAGCAGTGATAAATATTGTGCTATAAGCGACA-GCTTGACTCGATCAGGAATG-ACCAGAGCTGGCCAATAC--GGTGCCAGCCGCCGCGGCTATACCGCTAAACTCAAGTTGATAA-TTTTCGGCGTT-AAGCGTGGTTAAAGATTTCC-CCAGCTAGAG-TTAAA-CGGAAATTT-AGCTGTTATAAGCTTATTAACTAGT-AAACCTATAAACGAAAGTTACTCTACAACT-TCTTGAACCCACGACAATTAGG-ATACAAACTGGGATTAGATACCCCACTATGCCTAA-CCGTAAAAA-ATTAATTCACAC-CACCCA--CGCCAGGGGA-CTACAAGCC-AAGCTTCAAACCCAAAGGATTTGACGGTGTCCCACCCATCTAGAGGAGCCTGTCCT-ATAATCGATGATCCGCGCTATACCTTACCACTCTTTGCTCTCAGCCTGTATACCTCCG--TCGCAAGCCTACCATGTGAATG-AAAC--AGTA----CGCTTAATGA----TCTTTTCATCAACACGTCAGGTCAAGGTGCAGCTTATAGAGTGGC-CAGAGATGGGCTACAATTTCTATAATAGAACAAACGAAACAG-CTAGATGAAA---CCTG-CTG-TG-AAGGCGGATTTAGTAGTAAAAAGAA-AATAGAACATTCTTTTTAAC--TCGGCCCTGGGACGTGTACACACCGCCCGTCACCCTCTTCGAT-AGCTTA-A--CCCAATGTTCATAACCACC----ACCCCGCGCCTTAGAAGAGGCAAGTCGTAACATGGTAAGTGTACTGGAAAGTGCACTTGGATAA-ACAAAATGTAGCTTAATAT--AAAGCACTTCGCTTA-CACCGAAAA-AATGTCTATTA-GCC-CAGACCATTTTG--A-GCCCTAA
			AT-CTAGCCCAAATT-----AACACATGTA-ACCCCCACAAAAC-CTCTACATAACAAAACATTTTAACTTTTA-A-GTAAGGGCGACCAAAAAATTTATATGGAGCAAAAGA--ACCAGTACCGCAAGGGAATAATGAAA--TAAATTGAAATAAT-TT-AAAGCAACA-TAAAGCAGAGA---ACCCCCTCGTACCTTTTGCATCATGATCTAGCCAGTCAACTCAAGCAAAACGAAACTTTA--AGTTAGACCCCCCGAAACTAAGTGAGCTACTTCAGAACAGCCTTCTA-GGGCAAA-CCCGTCTCTGTCGCAAAAGAGTGGGAAGATTTTTTAGTAGCGGTGACAAGCCTACCGAACTTAGAGATAGCTGGTTGTTCAGGAAAAGAATTTTAGTTCTGCCT-TAAAAT-TTTTT--ATGACACAAA---CCAACAA-ACAAATTTTAAGATTTA-TTCAAACAAGGCACAGCTTGTTTGAAACAGGACACAACCTAAAAAACCGGGTA-AA-CCTATTTACTATACCAAGTGGGCCTAAAAGCAGCCACCTTTAAAAAAGCGTTAAAGCTTAATAACCTCGACCTACA-TAA-TTCCACAAGTAAAT-TTAAACCC--TTTATTACCACTGAACAGATTTATAAGTATATAAAAACTATTCTGCTAGAACTAGTAACAAGAAATTGACTTTCTCCTAAA-TATAAGCTTACACCAACATT-GACCGACTATTGGTGCTTAACGTAA-CTGATCTCACTGTAACAACC-TACC--CTAGTAAACATTACACT---CACCAACGTTAACCTAACACTAGAATATTTTAGGAAAGATTAAAAGAGAGAGAAGGAACTCGGCAAATAT--AACCCCGCCTGTTTACCAAAAACATCGCCTCCTGAA---TACCCATAGGAGGTCCAGCCTGCCCAGTGAC-TTTGTTCAACGGCCTCGGTATCCTGACCGCGCGAAGGTAGCATAATAACTTGTTCTTTAAATAGGGACTCGCATCAACGGCATCACGAGGGTTAAACTGTCTCCTCTCTCCAATCAGTGAACCTGACCTCTTCGTGAAGAGGCGAAGATAAAACTATAAGACGAGAAGACCCCATGGAGCTTAAAAC-ATAA-AAACAACTTCTTCTCACA--GA-CCC-TAAAAAA-TAAGAAA-ATATGTTT-ATTAGTTTTCGGCTGGGGTGCCCAAGGAGAATAATCAAACCTCCCTGACGACCAT-------------TATCTGA-GAACG-ACAGCTCAAAGAAACAATAAA-TTGACGTAATATGACCCGACT-AAT--------TAGTCGATCAACGAACCAAGTTACCCTGGGGATAACAGCGCAATCCATTTCAAGAGCCCCTATCGACAAATGGGTTTACGACCTCGATGTTGGATCAGGGTATCCTAGTGGTGCAGCAGCTACTAAAGGTT
		</sequence>
		<sequence>
			<taxon idref="cornutusCAS207877"/>
			GGCATCATTGATGGCCTTTCGGGACTGAATCGTTCTGTTGATGAATATCCAGTGGAAACTATTTCGAAAAGATTTAGATATGATGTAGCCTTAGTTTCAACTCTTAAAGATATGGAAGAAGATATCATTCAAGGGCTAAAATCCAAGGATTTGGAGGAATACCTAAGTGGTCCTTTTACTGTGGTGGTCAAAGAATCTTGTGATGGAATGGGGGACGTCAGTGAGAAGCATGGTAGTGGTCCTGCAGTCCCTGAGAAAGCAGTACGTTTTTCATACACAATTATGAACATCAGTGTCCCCAATGACAGTGGGTCCATTAGAATATTTGAAGAGTCCAAACCAAACTCTGAACTTTGCTGCAAGCCCCTTTGTCTAATGCTTGCTGATGAATCTGACCATGAAACTTTAACAGCTATCTTAAGTCCTTTGATAGCTGAAAGAGAGGCCATGAAATCCAGTGAGCTCATGCTGGAAATAGGAGGAATCCTCAGAAGTTTCAAGTTTATTTTTAGAGGTACAGGGTATGATGAGAAACTCGTGAGGGAAGTGGAAGGACTGGAAGCTTCAGGCTCTGTCTATATTTGTACCCTTTGCGATGCTACTAGACTAGAAGCTTCTCAGAACTTAGTCTTCCATTCCATTACCAGAAGTCATTCTGAGAACCTACAGCGCTACGAGACATGGAGATCCAACCCTTACCATGAATCTGTTGATGAACTTCGAGACAGAGTGAAAGGAGTTTCAGCAAAGCCATTTATTGAAACCCTCCCGTCAATTGATGCATTACATTGTGACATCGGAAATGCGGCTGAGTTTTACAGAATATTTCAGCTAGAAATAGGGGAGGTYTACAAAAACCCCATTGTGACCAAAGAAGAGCGAAAGAAATGGCAAACTTTACTTGACAAACACCTGAGAAAGGGTCCTAGCCTCTTTATC---AG-CTGTTTTCCGATTTACACATGCAAGTATCCGCACAATTGTGAGAATGCCCTCTA--ACCTCAA--CCAGA-CTGAGGAGCCGGTATCAGGCACAG-ACCCC------TTGCCCACAACACCTAGT-CTTACCACACCCCCAAGGGTAATA-CAGCAGTGATAAATATTGCGCTATAAGCGACA-GCTTGACTCGATCAGGAATG-ACCAGAGCTGGCCAATAC--GGTGCCAGCCGCCGCGGCTATACCGCTAAACTCAAGTTGATAA-TTTTCGGCGTT-AAGCGTGGTTAAAGATTTTC-CCAGCTAGAG-TTAAA-CGGAAATTT-AGCTGTTATAAGCTTATTAACTAGT-AAACCTAAAAACGAAAGTTACTCTACAACT-TCTTGAACCCACGACAATTAGG-ATACAAACTGGGATTAGATACCCCACTATGCCTAA-CCGTAAAAA-ATTAATTCACAC-CACCCA--CGCCAGGGGA-CTACAAGCC-AAGCTTCAAACCCAAAGGATTTGACGGTGTCCCACCCATCTAGAGGAGCCTGTCCT-ATAATCGATGATCCGCGCTATACCTTACCACTCTTTGCTCTCAGTCTGTATACCTCCG--TCGCAAGCCTACCATGTGAATG-AAAC--AGTA----CGCTTAATGA----TCTTTTCATCAACACGTCAGGTCAAGGTGCAGCTTATAAAGTGGC-CAGAGATGGGCTACAATTTCTATAATAGAACAAACGAAACAG-CTAGATGAAA---CCTG-CTG-TG-AAGGCGGATTTAGTAGTAAAAAGAA-AATAGAACATTCTTTTTAAC--TCGGCCCTGGGACGTGTACACACCGCCCGTCACCCTCTTCGAT-AGCTTA-A--CCCAATGTTCATAACCACC----GCCCCGCGCCTTAGAAGAGGCAAGTCGTAACATGGTAAGTGTACTGGAAAGTGCACTTGGATAA-ACAAAATGTAGCTTAATAT--AAAGCACTTCGCTTA-CACCGAAAA-AATGTCTATTA-GCC-CAGGCCATTTTG--A-GCCCTAA
			AT-CTAGCCCAAATT-----AACACATGTA-ACCCCCACAAAAC-CTTTACATAACAAAACATTTTAACTTTTA-A-GTAAGGGCGACCAAAAAATTTATATGGAGCAAAAGA--ACCAGTACCGCAAGGGAATAATGAAA--TAAATTGAAATAAT-TT-AAAGCAACA-TAAAGCAGAGA---ACCCCCTCGTACCTTTTGCATCATGATCTAGCCAGTCAACTCAAGCAAAACGAAACTTTA--AGTTAGACCCCCCGAAACTAAGTGAGCTACTTCAGAACAGCCTTCTA-GGGCAAA-CCCGTCTCTGTCGCAAAAGAGTGGGAAGATTTTTTAGTAGCGGTGACAAGCCTACCGAACTTAGAGATAGCTGGTTGTTCAGGAAAAGAATTTTAGTTCTGCCT-TAAAAT-TTTTT--ATGACATAAA---CCAACAA-ACAAATTTTAAGATTTA-TTCAAACAAGGCACAGCTTGTTTGAAACAGGACACAACCTAAAAAACCGGGTA-AAACCTATTTACCATACCAAGTGGGCCTAAAAGCAGCCACCTTTAAAAAAGCGTTAAAGCTTAATAACCTCGACCTACA-TAA-TTCCACAAGTAAAT-TTAAACCC--TTTATTACCACTGAACAGATTTATAAGTATATAAAAACTATTCTGCTAGAACTAGTAACAAGAAATTGACTTTCTCCTAAA-TATAAGCTTACACCAACATT-GACCGACTATTGGTGCTTAACGTAA-CTGATCTCACTGTAACAACC-TACC--CTAGTAAACATTACACT---CACTAACGTTAACCTAACACTAGAATATTTTAGGAAAGATTAAAAGAGAGAGAAGGAACTCGGCAAATAT--AACCCCGCCTGTTTACCAAAAACATCGCCTCCTGAA---TACCCATAGGAGGTCCAGCCTGCCCAGTGAC-TTTGTTCAACGGCCTCGGTATCCTGACCGCGCGAAGGTAGCATAATAACTTGTTCTTTAAATAGGGACTCGCATCAACGGCATCACGAGGGTTAAACTGTCTCCTCTCTCCAATCAGTGAACCTGACCTCTTCGTGAAGAGGCGAAGATAAAACTATAAGACGAGAAGACCCCATGGAGCTTAAAAC-ATAA-AAACAACTTCTTCTCACA--GA-CCC-TAAAAAA-TAAGAAA-ATGTGTTT-ATTAGTTTTCGGCTGGGGTGCCCAAGGAGAATAATCAAACCTCCCTGACGACCAT-------------TATCTGA-GAACG-ACAGCTCAAAGAAACAATAAA-TTGACGTAATATGACCCGACT-AAT--------TAGTCGATCAACGAACCAAGTTACCCTGGGGATAACAGCGCAATCCATTTCAAGAGCCCCTATCGACAAATGGGTTTACGACCTCGATGTTGGATCAGGGTATCCTAGTGGTGCAGCAGCTACTAAAGGTT
		</sequence>
		<sequence>
			<taxon idref="cornutusMCZFS34111"/>
			GGCATCATTGATGGCCTTTCGGGACTGAATCGTTCTGTTGATGAATACCCAGTGGAAGCTATTTCGAAAAGATTTAGATATGATGTAGCCTTAGTTTCAACTCTTAAAGATATGGAAGAGGATATCATTCAAGGGCTAAAAGCCAAGGATTTGGAGGAATACCTAAGTGGTCCTTTTACTGTGGTGGTCAAAGAATCTTGTGATGGAATGGGGGACGTCAGTGAGAAGCATGGTAGTGGTCCTGCAGTCCCTGAGAAAGCCGTACGTTTTTCATACACAATTATGAACATCAGTGTCCCCAATGACAGTGGGTCCATTAGAATATTTGAAGAGTCCAAACCAAACTCTGAACTTTGCTGCAAGCCCCTTTGTCTAATGCTTGCTGATGAATCTGACCATGAAACTTTAACAGCTATCTTAAGTCCTTTGATAGCTGAAAGAGAGGCCATGAAATCCAGTGAGCTCATGCTGGAAATAGGAGGAATCCTCAGAAGTTTCAAGTTTATTTTTAGAGGTACAGGGTAYGATGAGAAACTCGTGAGRGAAGTGGAAGGACTGGAAGCTTCAGGCTCTGTCTATATTTGTACCCTTTGCGATGCTACTAGACTAGAAGCTTCTCAGAACTTAGTCTTCCATTCCATTACCAGAAGTCATTCTGAGAACCTACAGCGCTACGAGACATGGAGATCCAAYCCTTACCATGAATCTGTTGATGAACTTCGAGACAGAGTGAAAGGAGTTTCAGCAAAGCCATTTATTGAAACCCTCCCGTCAATTGATGCCCTACATTGTGAGATCGGAAATGCGGCTGAGTTTTACAGAATATTTCAGCTAGAAATAGGGGAGGTCTACAAAAACCCCATTGTGACCAAAGAAGAGCGAAAGAAATGGCAAACTTTACTTGACAAACACCTGAGAAAGGGTCCTAGCCTCTTTATC---AG-CTGTTTTCCGATTTACACATGCAAGTATCCGCACAATTGTGAGAATGCCCTCTA--ACCTCAA--CCAGA-CTGAGGAGCCGGTATCAGGCACAG-ACCCC------TTGCCCACAACACCTAGT-CTTACCACACCCCCAAGGGTAATA-CAGCAGTGATAAATATTGTGCTATAAGCGACA-GCTTGACTCGATCAGGAATG-ACCAGAGCTGGCCAATAC--GGTGCCAGCCGCCGCGGCTATACCGCTAAACTCAAGTTGATAA-TTTTCGGCGTT-AAGCGTGGTTAAAGATTTCC-CCAACTAGAG-TTAAA-CGGAAATTT-AGCTGTTATAAGCTTATTAACTAGT-AAACCTAAAAACGAAAGTTACTCTACAACT-TCTTGAACCCACGACAATTAGG-ATACAAACTGGGATTAGATACCCCACTATGCCTAA-CCGTAAAAA-ATTAATTCACAC-CACCCA--CGCCAGGGGA-CTACAAGCC-AAGCTTCAAACCCAAAGGATTTGACGGTGTCCCACCCATCTAGAGGAGCCTGTCCT-ATAATCGATGATCCGCGCTATACCTTACCACTCTTTGCTCTCAGCCTGTATACCTCCG--TCGCAAGCCTACCATGTGAATG-AAAC--AGTA----CGCTTAATGA----TCTTTTCATCAACACGTCAGGTCAAGGTGCAGCTTATAGAGTGGC-CAGAGATGGGCTACAATTTCTATAATAGAACAAACGAAACAG-CTAGATGAAA---CCTG-CTG-TG-AAGGCGGATTTAGTAGTAAAAAGAA-AATAGAACATTCTTTTTAAC--TCGGCCCTGGGACGTGTACACACCGCCCGTCACCCTCTTCGAT-AGCTTA-A--CCCAATGTCCATAACCACC----ACCCCGCGCCTTAGAAGAGGCAAGTCGTAACATGGTAAGTGTACTGGAAAGTGCACTTGGATAA-ACAAAATGTAGCTTAATAT--AAAGCACTTCGCTTA-CACCGAAAA-AATGTCTATTA-GCC-CAGACCATTTTG--A-GCCCTAA
			AT-CTAGCCCAAATT-----AACACATGTA-ACCCCCACAAAAC-CTTTACATAACAAAACATTTTAACTTTTA-A-GTAAGGGCGACCAAAAAATTTATATGGAGCAAAAGA--ACCAGTACCGCAAGGGAATAATGAAA--TAAATTGAAATAAT-TT-AAAGCAACA-TAAAGCAGAGA---ACCCCCTCGTACCTTTTGCATCATGATCTAGCCAGTCAACTCAAGCAAAACGAAACTTTA--AGTTAGACCCCCCGAAACTAAGTGAGCTACTTCAGAACAGCCTTCTA-GGGCAAA-CCCGTCTCTGTCGCAAAAGAGTGGGAAGATTTTTTAGTAGCGGTGACAAGCCTACCGAACTTAGAGATAGCTGGTTGTTCGGGAAAAGAATTTTAGTTCTGCCT-TAAAAT-TTTTT--ATGACACAAA---CCAACAA-ACAAATTTTAAGATTTA-TTCAAACAAGGCACAGCTTGTTTGAAACAGGACACAACCTAAAAAACCGGGTA-AAACCTATTTACTATACCAAGTGGGCCTAAAAGCAGCCACCTTTAAAAAAGCGTTAAAGCTTAATAACCTCGACCTACA-TAA-TTCCACAAGTAAAT-TTAAACCC--TTTATTACCACTGAACAGATTTATAAGTATATAAAAACTATTCTGCTAGAACTAGTAACAAGAAATTGACTTTCTCCTAAA-TATAAGCTTACACCAACATT-GACCGACTATTGGTGCTTAACGTAA-CTGATCTCACTGTAACAACC-TACC--CTAGTAAACATTACACT---CACCAACGTTAACCTAACACTAGAATATTTTAGGAAAGATTAAAAGAGAGAGAAGGAACTCGGCAAATAT--AACCCCGCCTGTTTACCAAAAACATCGCCTCCTGAA---TACCTATAGGAGGTCCAGCCTGCCCAGTGAC-TTTGTTCAACGGCCTCGGTATCCTGACCGCGCGAAGGTAGCATAATAACTTGTTCTTTAAATAGGGACTCGCATCAACGGCATCACGAGGGTTAAACTGTCTCCTCTCTCCAATCAGTGAACCTGACCTCTTCGTGAAGAGGCGAAGATAAAACTATAAGACGAGAAGACCCCATGGAGCTTAAAAC-ATAA-AAACAACTTCTTCTCACA--GA-CCC-TAAAAAA-TAAGAAA-ATATGTTT-ATTAGTTTTCGGCTGGGGTGCCCAAGGAGAATAATCAAACCTCCCTGACGACCAT-------------TATCTGA-GAACG-ACAGCTCAAAGAAACAATAAA-TTGACGTAATATGACCCGACT-AAT--------TAGTCGATCAACGAACCAAGTTACCCTGGGGATAACAGCGCAATCCATTTCAAGAGCCCCTATCGACAAATGGGTTTACGACCTCGATGTTGGATCAGGGTATCCTAGTGGTGCAGCAGCTACTAAAGGTT
		</sequence>
		<sequence>
			<taxon idref="cornutusDS33"/>
			GGCATCATTGATGGCCTTTCGGGACTGAATCGTTCTGTTGATGAATATCCAGTGGAAACTATTTCGAAAAGATTTAGATATGATGTAGCCTTAGTTTCAACTCTTAAAGATATGGAAGAAGATATCATTCAAGGGCTAAAATCCAAGGATTTGGAGGAATACCTAAGTGGTCCTTTTACTGTGGTGGTCAAAGAATCTTGTGATGGAATGGGGGACGTCAGTGAGAAGCATGGTAGTGGTCCTGCAGTCCCTGAGAAAGCAGTACGTTTTTCATACACARTTATGAACATCAGTGTCCCCAATGACAGTGGGTCCATTAGAATATTTGAAGAGTCCAAACCAAACTCTGAACTTTGCTGCAAGCCCCTTTGTCTAATGCTTGCTGATGAATCTGACCATGAAACTTTAACAGCTATCTTAAGTCCTTTGATAGCTGAAAGAGAGGCYATGAAATCCAGTGAGCTCATGCTGGAAATAGGAGGAATYCTCAGAAGTTTCAAGTTTATTTTTAGAGGTACAGGGTATGATGAGAAACTCGTGAGGGAAGTGGAAGGACTGGAAGCTTCAGGCTCTGTCTATATTTGTACCCTTTGCGATGCTACTAGACTAGAAGCTTCTCAGAACTTAGTCTTCCATTCCATTACCAGAAGTCATTCTGAGAACCTACAGCGCTACGAGACATGGAGATCCAACCCTTMCCATGAATCTGTTGATGAACTTCGAGACAGAGTGAAAGGAGTTTCAGCAAAGCCATTTATTGAAACCCTCCCGTCAATTGATGCCCTACATTGTGACATCGGAAATGCGGCTGAGTTTTACAGAATATTTCAGCTAGAAATAGGGGAGGTCTACAAAAACCCCATTGTGACCAAAGAAGAGCGAAAGAAATGGCAAACTTTACTTGACAAACACCTGAGAAAGGGTCCTAGCCTCTTTATC---AG-CTGTTTTCCGATTTACACATGCAAGTATCCGCACAATTGTGAGAATGCCCTCTA--ACCTCAA--CCAGA-CTGAGGAGCCGGTATCAGGCACAG-ACCCC------TTGCCCACAACACCTAGT-CTTACCACACCCCCAAGGGTAATT-CAGCAGTGATAAATATTGTGCTATAAGCGACA-GCTTGACTCGATCAGGAATG-ACCAGAGCTGGCCAATAC--GGTGCCAGCCGCCGCGGCTATACCGCTAAACTCAAGTTGATAA-TTTTCGGCGTT-AAGCGTGGTTAAAGATTTCC-CCAACTAGAG-TTAAA-CGGAAATTT-AGCTGTTATAAGCTTATTAACTAGT-AAACCTAAAAACGAAAGTTACTCTACAACT-TCTTGAACCCACGACAATTAGG-ATACAAACTGGGATTAGATACCCCACTATGCCTAA-CCGTAAAAA-ATTAATTCACAC-CACCCA--CGCCAGGGGA-CTACAAGCC-AAGCTTCAAACCCAAAGGATTTGACGGTGTCCCACCTATCTAGAGGAGCCTGTCCT-ATAATCGATGATCCGCGCTATACCTTACCGCTTTTTGCTCTCAGCCTGTATACCTCCG--TCGCAAGCCTACCATGTGAATG-AAAC--AGTA----CGCTTAATGA----TCTTTTCATCAACACGTCAGGTCAAGGTGCAGCTTATAAAGTGGC-CAGAGATGGGCTACAATTTCTGTAACAGAACAAACGAAACAG-CTAGATGAAA---CCTG-CTG-TG-AAGGCGGATTTAGTAGTAAAAAGAA-AATAGAACATTCTTTTTAAC--TCAGCCCTGGGACGTGTACACACCGCCCGTCACCCTCTTCAAT-AGCTTA-A--CCCAATGTTCATAACCACT----ACCCCGCGCCTTAGAAGAGGCAAGTCGTAACATGGTAAGTGTACTGGAAAGTGCACTTGGATAA-ACAAAATGTAGCTTAATAT--AAAGCACTTCGCTTA-CACCGAAAA-AATGTCTGTTA-GTC-CAGACCATTTTG--A-GCCCTAA
			AT-CTAGCCCAAATT-----AACACATGTA-ACCCTCACAAAAC-CCTCACATAACAAAACATTTTTACTTTTA-A-GTAAGGGCGACCAAAAAATTTATACGGAGCAAAAGA--ATCAGTACCGCAAGGGAATAATGAAA--TAAATTGAAATAAT-TT-AAAGCAATA-AAAAGCAGAGA---GCCCC-TCGTACCTTTTGCATCATGATCTAGCCAGTCAACTCAAGCAAAACGAAACTTTA--AGTTAGACCCCCCGAAACTAAGTGAGCTACTTCAGAACAGCCTTCTA-GGGCGAA-CCCGTCTCTGTCGCAAAAGAGTGGGAAGATTTTTTAGTAGTGGTGACAAGCCTACCGAACTTAGAGATAGCTGGTTGTTCAGGAAAAGAATTTTAGTTCTGTCT-CAAAAT-TTTTT--ATGATATTAA---TCAAAAA-ACAAATTTTAAGATTTA-TTCAAACAAGGCACAGCTTGTTTGAAACAGGACACAACCTAAAAAACCGGGTA-AAACCTATCTACCATACCAAGTGGGCCTAAAAGCAGCCACCTTTAAAAAAGCGTTAAAGCTTAATAACCCCAACCTATA-TAA-TTCCACAAATTAAT-TTAAACCC--TTTATTACTACTGAACAGATTTATAAGTATATAAAAACTATTCTGCTAGAACTAGTAACAAGAAATTGACTTTCTCCTAAA-TATAAGCTTACACCAACATT-GACCGACTACTGGTGCTTAACGTGA-CTGATTTCACTGTAACAACT-AATC--CTGGTAAACATTACATC---CACCAACGTTAACCTAACACTAGAATATTTTAGGAAAGATTAAAAGAGAGAGAAGGAACTCGGCAAATAT--AACCCCGCCTGTTTACCAAAAACATCGCCTCCTGAA---CACCCATAGGAGGTCCAGCCTGCCCAGTGAC-CTTGTTCAACGGCCTCGGTATCCTGACCGCGCGAAGGTAGCATAATAACTTGTTCTTTAAATAGGGACTCGCATCAACGGCATCACGAGGGTTAAACTGTCTCCTCTCTCCAATCAGTGAACCTGACCTCTTCGTGAAGAGGCGAAGATACAACTATAAGACGAGAAGACCCCATGGAGCTTAAAAC-ATAA-AAACAACTTCTTTCCACA--AG-CCC-TAAAAAA-TAAGAAA-ATATGTTT-ATTAGTTTTCGGCTGGGGTGCCCAAGGAGAATAATCAAACCTCCCTGACGACCAT-------------TATCTGA-GAACG-ACAGCTCAAAGAAACAATAAA-TTGACGTAGCATGACCCGACT-AAC--------TAGTCGATCAACGAACCAAGTTACCCTGGGGATAACAGCGCAATCCATTTCAAGAGCCCCTATCGACAAATGGGTTTACGACCTCGATGTTGGATCAGGGTATCCTAGTGGTGCAGCAGCTACTAAAGGTT
		</sequence>
		<sequence>
			<taxon idref="cricogaster41213"/>
			GGCATGATAGATGGTCTTTCAGGACTGAATCGTTCTGTTGATGAATACCCAGTGGAAGCTATTTCGAAAAGGTTTAGATATGATGTAGCCTTAGTTTCGACTCTAAAAGACATGGAAGAGGATATCCTTGAAGGACTAAAATCTCAGGATTTTGAGGAATACCTGAGTGGTCCGTTCACTGTTGTGGTCAAAGAATCTTGTGATGGAATGGGAGATGTCAGTGAAAAGCATGGCTGTGGTCCTGCAGTTCCTGAGAAAGCAGTACGTTTTTCATTCACAATCATGAACATCAGTGTCCCCAACAACAGTGGGTTTGTTAGAATCTTTGAAGAGTCCAAACCAAACTCTGAACTTTGTTGCAAGCCCCTTTGTCTAATGCTTGCCGATGAATCAGACCATGAAACTTTAACAGCTATCTTAAGTCCATTAATAGCCGAAAGAGAAGCCATGAAATCCAGTGAGCTCATGCTGGAAATAGGAGGAATCCTCCGAAGTTTCAAATTTATGTTTCGTGGTACGGGGTATGATGAGAAACTTGTCAGAGAAGTAGAAGGACTGGAAGCTTCAGGCTCTGTCTATATCTGTACCCTCTGTGATGCCACTAGACTGGAAGCATCTCAGAACTTAGTCTTCCATTCTATTACCAGAAGTCATTCTGAGAACCTACAGCGTTATGAGACGTGGAGATCCAACCCTTACAATGAATCTGTTGATGAACTTCGTGACAGAGTTAAAGGAGTTTCAGCAAAGCCATTTATTGAAACTGTCCCGTCGATTGATGCCTTACATTGTGACATTGGAAATGCAGCTGAGTTTTACAGAATTTTTCAGATGGAAATAGGGGAGGTCTACAAAAACCCCAATGTGACTAAAGAAGAGAGAAAGAAATGGCAGACATTACTTGACAAACACCTAAGAAAG?????????????????????????????????????????????????????????????????????????????????????????????????????????????????GCACAG-AACT-----TCTGGCCCACAACGCCTAGT-TTCATCACACCCTCAAGGGTAATT-CAGCAGTGACAAATATTGCCCCATAAGCGCTAAGCTTGACTCAATTAAAAAGA-AG-AGGGCCGGCCAATAC--GGTGCCAGCCGCCGCGGCTACACCGATAGGCTCAAGTTGATAA-TTTTCGGCGTT-AAGCGTGGTTAAAGACCCTTTAAA-ATAGAG-TAAAA-CACACACCT-AGTAGTAATAAGCTTGCTGTCTGGA-ACATTC--AAACGAAAGTTACTCTAATACACCCTTGAACCCACGACAACTAGATAAACAAACTGGGATTAGATACCCCACTATGCCTAG-TCGTAAAAT-TTTAACCAATA--TAACCA--CGCCAGGGAA-TTACGAGTT-TAACTTAAAACCCAAAGGATTTGACGGTGTCCCACCCACCTAGAGGAGCCTGTCCC-ATAATCGATAACCCCCGCTCTACCTTACCGCTTCTTACTT--AGTCTGTATACCTCCG--TCGCAAGCCCACCATGTGAATG-CA----AGTG----GGCCAAATGG-----GGTTTTCCCAACACGTCAGGTCAAGGTGCAGCTTATGAAACGGA-GTGAGATGGGCTACAATTTCTATCATAGAACATACGAAA-AG-ATAAATGAAA--CTCAT-CTAT-G-AAGGTGGATTTAGTAGTAAAAAGAA-AGTAGAATATTCTTTTTAAT-TTAGGCCCTGGGACGTGTACACACCGCCCGTCACCCTCTTCAAT-AATACC-T--TTTAT-GTTTATAACCCTA-ACCGCCCCCCCCC-TAGAAGAGGCAAGTCGTAACATGGTAAGTGTACTGGAAAGTGCACTTGGTTCA-ACAAAATGTAGCTTAACT---AAAGCACTTCGCTTA-CACCGAATA-AATGTTTATTA-ATT-TGAACCATTTTG--A-GCCTAAA
			AT-CTAGCCCAACCT-----ATCAAATGTACAAACCATCAACCCTCCCTCCCC-ATAAAACATTTTATTTCTTT-A-GTAGAGGCGATCAAAAAACTT-CTTGGAGCTTAAGA--CCTAGTACCGCAAGGGAACAATGAAA-TAGAAGTGAAATAAA-CCTAAAGCCCTA-AAAAGCAGAGT---GCCCCCTCGTACCTTTTGCATCATGGTTTAACTAGAAAAATAGAGCAAAACAAAACTTTT--AGTTCAACACCCCGAAACTAGGCGAGCTACTTCGGAACAGCTTAATA-GAGCTAA-CCCGTCTCTGTTGCAAAAGAGTGGGAAGATTCCTAAGTAGAGGCGATAAACCTACCGAGCCTAGAGATAGCTGGTTATTCAGGAAAAGAATTTTAGTTCTACTT-TAAGAC-TTAT?-CATTATATAAA---ACAATAA-ACCAAGCTTAAAAGTTA-TTCAAATAAGGCACAGCTTATTTGAAATAGGATACAACCTAAAACCCCGGGTAAAATTT-GCACTAATAAAAAAGTAGGCCTAAAAGCAGCCACCTTTTAAAAAGCGTTAAAGCTTTC-CTATAT--A-CGCAATAAATCCCATAAACATTT-TTCAACCC--TTCACCTATACTGAATGATATTATAATCATATAATATACCTTCTGTTAAAACTAGTAATAAGAAATTGACTTTCTCCTAAA-TATAAACTTAAACCAATCTT-GACAATCTACTGGTATTCAACGCAA-ATGACTTAATTATAGTAAAC-CCACCC---GCAAACTCTATAAT--CTTTTAGCGTTACCCTAACACTAGAATATTTTAGGAATGATTAAAAGAAAGGGAAGGAACTCGGCAAATACT-AGCCCCGCCTGTTTACCAAAAACATCGCCTCCTGCT---AACCCATAGGAGGTCCAGCCTGCCCAGTGAC-ATAGTTTAACGGCCTCGGTACCCTAACCGCGCGAAGGTAGCATAATCACTTGTTCTTTAAATAGGGACTCGTATCAACGGCATCACGAGGGCTAGACTGTCTCCCCTCTCTAATCAGTGAACCTGACTTCTTCGTGAAGAGGCGAAGATACATATATAAGACGAGAAGACCCCATGGAGCTTAAAAC--AAA-CAACACTCTTTT-ACATATACA-CCT-TAAAAAA-CAAAAG--AACTGTTA-GCTAGTTTTTGGCTGGGGCATCCGAGGAGTATAACATAACCTCCCTGATAAA---------------C-ATCTTA-GAACT-ACAATTCCAAGAAACAGAAAA-CTGACGTAACGTGACCCGAC--------------AATCGATCAACGAACCAAGTTACCCTGGGGATAACAGCGCAATCCATTTCAAGAGCCCCTATCGACAAATGGGTTTACGACCTCGATGTTGGATCAGGGTACCCCAGTGGTGCAGCCGCTACTAAAGGTT
		</sequence>
		<sequence>
			<taxon idref="cricogasterMCZFS34403"/>
			GGCATGATAGATGGTCTTTCAGGACTGAATCGTTCTGTTGATGAATACCCAGTGGAAGCTATTTCGAAAAGGTTTAGATATGATGTAGCCTTAGTTTCGACTCTAAAAGACATGGAAGAGGATATCCTTGAAGGACTAAAATCTCAGGATTTTGAGGAATACCTGAGTGGTCCGTTCACTGTTGTGGTCAAAGAATCTTGYGATGGAATGGGAGATGTCAGTGAAAAGCATGGCTGTGGTCCTGCAGTTCCTGAGAAAGCAGTACGTTTTTCATTCACAATCATGAACATCAGTGTCCCCAACAACAGTGGGTTTGTTAGAATCTTTGAAGAGTCCAAACCAAACTCTGAACTTTGTTGCAAGCCCCTTTGTCTAATGCTTGCCGATGAATCAGACCATGAAACTTTAACAGCTATCTTAAGTCCYTTRATAGCCGAAAGAGAAGCCATGAAATCCAGTGAGCTCATGCTGGAAATAGGAGGAATCCTCCGAAGTTTCAAATTTATGTTTCGTGGTACGGGGTATGATGAGAAACTTGTCAGAGAAGTRGAAGGACTGGAAGCTTCAGGCTCTGTCTATATCTGTACCCTCTGTGATGCCACTAGACTGGAAGCATCTCAGAACTTAGTCTTCCATTCTATTACCAGAAGTCATTCTGAGAACCTACAGCGTTATGAGACGTGGAGATCCAACCCTTACAATGAATCTGTTGATGAACTTCGTGACAGAGTTAAAGGAGTTTCAGCAAAGCCATTTATTGAAACYGTCCCATCGATTGATGCCTTACATTGTGACATTGGAAATGCAGCTGAGTTTTACAGAATTTTTCAGATGGAAATAGGGGAGGTCTACAAAAACCCCAATGTGACTAAAGAAGAGAGAAAGAAATGGCAGACATTACTTGACAAACACCTAAGAAAGGATCCTAGTCTTATTATC---AG-CCATCTTTTAACTTACACATGCAAGTATCCGCACAACCGTGAGAACGCCCTTTT--ACCTCC--CCCAGG-CTAAGGAGCTGGCATCAGGCACAG-AACT-----TCTGGCCCACGACGCCTAGT-TTCATCACACCCTCAAGGGTAATT-CAGCAGTGACAAATATTGCCCCATAAGCGCTAAGCTTGACTCAATTAAAAAGA-AG-AGGGCCGGCCAATAC--GGTGCCAGCCGCCGCGGCTACACCGATAGGCTCAAGTTGATAA-TTTTCGGCGTT-AAGCGTGGTTAAAGACCCTTTAAA-ATAGAG-TAAAA-CACACACCT-AGTAGTAATAAGCTTGCTGTCTGGA-ACATTC--AAACGAAAGTTACTCTAATACACCCTTGAACCCACGACAACTAGATAAACAAACTGGGATTAGATACCCCACTATGCCTAG-TCGTAAAAT-TTTAACCAATA--TAACCA--CGCCAGGGAA-TTACGAGTT-TAACTTAAAACCCAAAGGATTTGACGGTGTCCCACCCACCTAGAGGAGCCTGTCCC-ATAATCGATAACCCCCGCTCTACCTTACCGCTTCTTACCT--AGTCTGTATACCTCCG--TCGCAAGCCCACCATGTGAATG-CA----AGTG----GGCCAAATGG-----GGTTTTCCCAACACGTCAGGTCAAGGTGCAGCTTATGAAACGGA-GTGAGATGGGCTACAATTTCTATCATAGAACATACGAAA-AG-ATAAATGAAA--CTCAT-CTAT-G-AAGGTGGATTTAGTAGTAAAAAGAA-AGTAGAATATTCTTTTTAAT-TTAGGCCCTGGGACGTGTACACACCGCCCGTCACCCTCTTCAAT-AATACC-T--TTTAT-GTTTATAACCCTA-ACCGCCCCCCCCC-TAGAAGAGGCAAGTCGTAACATGGTAAGTGTACTGGAAAGTGCACTTGGTTCA-ACAAAATGTAGCTTAACT---AAAGCACTTCGCTTA-CACCGAACA-AATGTTTATTA-ATT-TGAACCATTTTG--A-GCCTAAA
			AT-CTAGCCCAACCT-----ATCAAATGTACAGACCATCAACCCTCCCCCCCCCATAAAACATTTTATTTCTTT-A-GTAGAGGCGATCAAAAAACTT-CTTGGAGCTTAAGA--CCTAGTACCGCAAGGGAACAATGAAA-TAGAAGTGAAATAAA-CCTAAAGCCCTA-AAAAGCAGAGT---GCCCCCTCGTACCTTTTGCATCATGGTTTAACTAGAAAAATAGAGCAAAACAAAACTTTT--AGTTCAACACCCCGAAACTAGGCGAGCTACTTCGGAACAGCTTAATA-GAGCTAA-CCCGTCTCTGTTGCAAAAGAGTGGGAAGATTCCTAAGTAGAGGCGATAAACCTACCGAGCCTAGAGATAGCTGGTTATTCAGGAAAAGAATTTTAGTTCTACTT-TAAGAC-TTATG-CATTATATAAA---ACAATAA-ACCAAGCTTAAAAGTTA-TTCAAATAAGGCACAGCTTATTTGAAATAGGATACAACCTAAAACCCCGGGTAAAATTT-GCACTAATAAAAAAGTAGGCCTAAAAGCAGCCACCTTTTAAAAAGCGTTAAAGCTTTC-CTATAT--A-CGCAATAAATCCCATAAACACCT-TTCAACCC--TTCACCTATACTGAATGATATTATAATCATATAATATACCTTCTGTTAAAACTAGTAATAAGAAATTGACTTTCTCCTAAA-TATAAACTTAAACCAATCTT-GACCATCTACTGGTATTCAACGCAA-ATGACTTAATTATAGTAAAC-CCACCC---GCAAACTCTATAAT--CTTT-AGCGTTACCCTAACACTAGAATATTTTAGGAATGATTAAAAGAAAGGGAAGGAACTCGGCAAATACT-AGCCCCGCCTGTTTACCAAAAACATCGCCTCCTGCT---AACCCATAGGAGGTCCAGCCTGCCCAGTGAC-ATAGTTTAACGGCCTCGGTACCCTAACCGCGCGAAGGTAGCATAATCACTTGTTCTTTAAATAGGGACTCGTATCAACGGCATCACGAGGGCTAGACTGTCTCCCCTCTCTAATCAGTGAACCTGACTTCTTCGTGAAGAGGCGAAGATACATATATAAGACGAGAAGACCCCATGGAGCTTAAAAC--AAA-CAACACTCTTTT-ACATATACA-CCT-TAAAAAA-CAAAAG--AACTGTTA-GCTAGTTTTTGGCTGGGGCATCCGAGGAGTATAACATAACCTCCCTGATAAA---------------C-ATCTTA-GAACT-ACAATTCCAAGAAACAGAAAA-CTGACGTAACGTGACCCGAC--------------AATCGATCAACGAACCAAGTTACCCTGGGGATAACAGCGCAATCCATTTCAAGAGCCCCTATCGACAAATGGGTTTACGACCTCGATGTTGGATCAGGGTACCCCAGTGGTGCAGCCGCTACTAAAGGTT
		</sequence>
		<sequence>
			<taxon idref="cricogasterMV98"/>
			GGCATGATAGATGGTCTTTCAGGACTGAATCGTTCTGTTGATGAATACCCAGTGGAAGCTATTTCGAAAAGGTTTAGATATGATGTAGCCTTAGTTTCGACTCTAAAAGACATGGAAGAGGATATCCTTGAAGGACTAAAATCTCAGGATTTTGAGGAATACCTGAGTGGTCCGTTCACTGTTGTGGTCAAAGAATCTTGTGATGGAATGGGAGATGTCAGTGAAAAGCATGGCTGTGGTCCTGCAGTTCCTGAGAAAGCAGTACGTTTTTCATTCACAATCATGAACATCAGTGTCCCCAACAACAGTGGGTTTGTTAGAATCTTTGAAGAGTCCAAACCAAACTCTGAACTTTGTTGCAAGCCCCTTTGTCTAATGCTTGCCGATGAATCAGACCATGAAACTTTAACAGCTATCTTAAGTCCATTAATAGCCGAAAGAGAAGCCATGAAATCCAGTGAGCTCATGCTGGAAATAGGAGGAATCCTCCGAAGTTTCAAATTTATGTTTCGTGGTACGGGGTATGATGAGAAACTTGTCAGAGAAGTAGAAGGACTGGAAGCTTCAGGCTCTGTCTATATCTGTACCCTCTGTGATGCCACTAGACTGGAAGCATCTCAGAACTTAGTCTTCCATTCTATTACCAGAAGTCATTCTGAGAACCTACAGCGTTATGAGACGTGGAGATCCAACCCTTACAATGAATCTGTTGATGAACTTCGTGACAGAGTTAAAGGAGTTTCAGCAAAGCCATTTATTGAAACTGTCCCGTCGATTGATGCCTTACATTGTGACATTGGAAATGCAGCTGAGTTTTACAGAATTTTTCAGATGGAAATAGGGGAGGTCTACAAAAACCCCAATGTGACTAAAGAAGAGAGAAAGAAATGGCAGACATTACTTGACAAACACCTAAGAAAGGATCCTAGTCTTATTATC---AG-CCATCTTTTAACTTACACATGCAAGTATCCGCACAACCGTGAGAACGCCCTTTT--ACCTCC--CCCAGG-CTAAGGAGCTGGCATCAGGCACAG-AACT-----TCTGGCCCACGACGCCTAGT-TTCATCACACCCTCAAGGGTAATT-CAGCAGTGACAAATATTGCCCCATAAGCGCTAAGCTTGACTCAATTAAAAAGA-AG-AGGGCCGGCCAATAC--GGTGCCAGCCGCCGCGGCTACACCGATAGGCTCAAGTTGATAA-TTTTCGGCGTT-AAGCGTGGTTAAAGACCCTTTAAA-ATAGAG-TAAAA-CACACACCT-AGTAGTAATAAGCTTGCTGTCTGGA-ACATTC--AAACGAAAGTTACTCTAATACACCCTTGAACCCACGACAACTAGATAAACAAACTGGGATTAGATACCCCACTATGCCTAG-TCGTAAAAT-TTTAACCAATA--TAACCA--CGCCAGGGAA-TTACGAGTT-TAACTTAAAACCCAAAGGATTTGACGGTGTCCCACCCACCTAGAGGAGCCTGTCCC-ATAATCGATAACCCCCGCTCTACCTTACCGCTTCTTACCT--AGTCTGTATACCTCCG--TCGCAAGCCCACCATGTGAATG-CA----AGTG----GGCCAAATGG-----GGTTTTCCCAACACGTCAGGTCAAGGTGCAGCTTATGAAACGGA-GTGAGATGGGCTACAATTTCTATCATAGAACATACGAAA-AG-ATAAATGAAA--CTCAT-CTAT-G-AAGGTGGATTTAGTAGTAAAAAGAA-AGTAGAATATTCTTTTTAAT-TTAGGCCCTGGGACGTGTACACACCGCCCGTCACCCTCTTCAAT-AATACC-T--TTTAT-GTTTATAACCCTA-ACCGCCCCCCCCC-TAGAAGAGGCAAGTCGTAACATGGTAAGTGTACTGGAAAGTGCACTTGGTTCA-ACAAAATGTAGCTTAACT---AAAGCACTTCGCTTA-CACCGAACA-AATGTTTATTA-ATT-TGAACCATTTTG--A-GCCTAAA
			AT-CTAGCCCAACCT-----ATCAAATGTACAGACCATCAACCCTCCCCCCCC-ATAAAACATTTTATTTCTTT-A-GTAGAGGCGATCAAAAAACTT-CTTGGAGCTTAAGA--CCTAGTACCGCAAGGGAACAATGAAA-TAGAAGTGAAATAAA-CCTAAAGCCCTA-AAAAGCAGAGT---GCCCCCTCGTACCTTTTGCATCATGGTTTAACTAGAAAAATAGAGCAAAACAAAACTTTT--AGTTCAACACCCCGAAACTAGGCGAGCTACTTCGGAACAGCTTAATA-GAGCTAA-CCCGTCTCTGTTGCAAAAGAGTGGGAAGATTCCTAAGTAGAGGCGATAAACCTACCGAGCCTAGAGATAGCTGGTTATTCAGGAAAAGAATTTTAGTTCTACTT-TAAGAC-TTATG-CATTATATAAA---ACAATAA-ACCAAGCTTAAAAGTTA-TTCAAATAAGGCACAGCTTATTTGAAATAGGATACAACCTAAAACCCCGGGTAAAATTT-GCACTAATAAAAAAGTAGGCCTAAAAGCAGCCACCTTTTAAAAAGCGTTAAAGCTTTC-CTATAT--A-CGCAATAAATCCCATAAACACCT-TTCAACCC--TTCACCTATACTGAATGATATTATAATCATATAATATACCTTCTGTTAAAACTAGTAATAAGAAATTGACTTTCTCCTAAA-TATAAACTTAAACCAATCTT-GACCATCTACTGGTATTCAACGCAA-ATGACTTAATTATAGTAAAC-CCACCC---GCAAACTCTATAAT--CTTT-AGCGTTACCCTAACACTAGAATATTTTAGGAATGATTAAAAGAAAGGGAAGGAACTCGGCAAATACT-AGCCCCGCCTGTTTACCAAAAACATCGCCTCCTGCT---AACCCATAGGAGGTCCAGCCTGCCCAGTGAC-ATAGTTTAACGGCCTCGGTACCCTAACCGCGCGAAGGTAGCATAATCACTTGTTCTTTAAATAGGGACTCGTATCAACGGCATCACGAGGGCTAGACTGTCTCCCCTCTCTAATCAGTGAACCTGACTTCTTCGTGAAGAGGCGAAGATACATATATAAGACGAGAAGACCCCATGGAGCTTAAAAC--AAA-CAACACTCTTTT-ACATATACA-CCT-TAAAAAA-CAAAAG--AACTGTTA-GCTAGTTTTTGGCTGGGGCATCCGAGGAGTATAACATAACCTCCCTGATAAA---------------C-ATCTTA-GAACT-ACAATTCCAAGAAACAGAAAA-CTGACGTAACGTGACCCGAC--------------AATCGATCAACGAACCAAGTTACCCTGGGGATAACAGCGCAATCCATTTCAAGAGCCCCTATCGACAAATGGGTTTACGACCTCGATGTTGGATCAGGGTACCCCAGTGGTGCAGCCGCTACTAAAGGTT
		</sequence>
		<sequence>
			<taxon idref="dendrobatesCAS202049"/>
			?????????????????????????????????????????????????????????????????????????????????????????????????????????????????????????????????????????????????????????????????????????????????????????????????????????????????????????????????????????????????????????????????????????????????????????????????????????????????????????????????????????????????????????????????????????????????????????????????????????????????????????????????????????????????????????????????????????????????????????????????????????????????????????????????????????????????????????????????????????????????????????????????????????????????????????????????????????????????????????????????????????????????????????????????????????????????????????????????????????????????????????????????????????????????????????????????????????????????????????????????????????????????????????????????????????????????????????????????????????????????????????????????????????????????????????GGTCCTAGCCTTATTATC---AG-CTCTTTTTTAACCTACACATGCAAGTCTCCGCACCCCAGTGAAAACGCCCTT-A--AGCCTTA-CCTAGG-CAAAGGAGCTGGCATCAGGCACAG-ACC-------CTTGCCCACAACGCCTAGT-TTCACCACACCCCCAAGGGTAGT--CAGCAGTGATAAACATTGTT-CATAAGCGAC-AGCTTGATCCAGTTAAAAACA-AC-AGGGCCGGCTAACAC--GGTGCCAGCCGCCGCGGCTACACCGCTGGGCTCAAGTTGATAA-CTTTCGGCGTT-AAGCGTGATTAAAGTATTAGTTGTAATAGAG-TTAAA-TATTAACTC-GGCTGTTATAAGCCTGTTATTTAGA-AAACCAC-AAACGAAGGTTACTCTATTT-T-ACTCGAACCCACGACAGTTAGG-GAACAAACTGAGATTAGATACCCCACTATGCCTAA-CCGTAAAAA-ATTAACTCACAC-CACCAA--CGCCCGGGAA-TTACGAGCCCAAACTTAAAACCCAAAGGACTTGACGGTGTCCCACCCACCTAGAGGAGCCTGTCCC-ATAATCGATACCCCCCGCTATACCTCACCATTTTTTGCCCTCAGTCTGTATACCTCCG--TCGCAAGCCTACCATGTGAATG-CTTA--AGTA----GGCACAATGGAC-CCCCCCCCC--AACACGTCAGGTCAAGGTGCAGCTTATAAAATGGG-AAGTGATGGGCTACAATCTCTAACTTAGAACAAACAAA--AGACTGCATGAAA--CACA--GCAT-G-AAGGTGGATTTAGAAGTAAAAAGAA-AATAGTACATTCTCTTTAAC--TAGGCCCTGGGACGTGTACACACCGCCCGTCACCCTCTTCGAC-AACT--CC--TATA-CGTTACTAAC--CT---AACCTTTCACCAGAGAAGAGGCAAGTCGTAACATGGTAAGTGTACTGGAAAGTGCACTTGGATCA-ACAAACTATAACTTAAAT---AAAGTATTTCGCTTA-CACCGAAAA-GATGTCTGCTA-ACC-CGGACTATTTTG--A-GCTTAAA
			AT-CTAGCCTACTAACC---TACACATGCC-CACTAAACCTAATAATTTACAAAACAAAACATTTTAACTTATA-A-GTAAAGGTGATTGAAAACCTT-CTAAGAGCTTCAGA--CCCAGTACCGCAAGGGAACAATGAAA-TAAA-CTGAAATAA--CCTTAAGCCCCC-AAAAGCAAAGA-TTTAAACCTTGTACCTTTTGCATCATGGTCTCGCCAGTTAAATCGGGCAAAACGAAACTTTT--AGTCCAACCCCCCGAAACTAGACGAGCTACTTCGAAACAACCTATA--GTGCCAA-CCCGTCTCTGTTGCAAAAGAGTGGGATGATTTTTGAGTAGAGGTGACAGACCTATCGCGTCTAGAGATAGCTGGTTATTCAAGAAAGGGATTTTAGTTCTGCCT-TAAGCA-ACCCG-CGCA-ACATAA---ATCAA--------ACTTAAGAGTCA-TTCAAATAAGGCACAGCTTATTTGAAACAGGATACAACCTAAAATTTAGGGTAAAAATGTAATTTAGTAAACAAGTTGGCCCAAAAGCAGCCACCTTTAAAAAAGCGTCAAAGCTTAC-CTA--CACCTATACTA-AATTCCTCAAACAACA-TTCAACCCTT-TTTCTTCTACTGAATAATTTTATAACAATATAAAAGCCCCCCTGCTAGAACTAGTAACAAGAAATTGAATTTCTCCAAAA-TGTAAACTTAAACCAGCA-TGAACAAAGCACTGGCAATTAACGCT-CGTGAACCATTTATAGCAACA--CAC-CCA-GAAAATCCTACACAAAC---TCGCGTTACCCTAACACCAGAACATTTCAGGAAAGATTAAAAGGGTGAGAAGGAACTCGGCAAATTTT-AACCCCGCCTGTTTACCAAAAACATCGCCTCTTGCT---AAGTTATAAGAGGTCCAGCCTGCCCAGTGAC-AAAGTTCAACGGCCGCGGTATCCTAACCGTGCGAAGGTAGCATAATCACTTGTTCTTTAAATAAGGACTTGTATCAACGGCATCACGAGGGTTATACTGTCTCCTCCCCCCAATCAGTGAAACTGATCTCCCCGTGAAGAAGCGAGGATATCACTATAAGACGAGAAGACCCCATGGAGCTTTAAAC-TCAG-CAGCACCATCTT-TAACTCAAA-CCT-ATAAAAC-TAAGAGG-AACTGCTT-GCTAGTTTTAGGTTGGGGTGACCGCGGAGAACAACCAAACCTCCACAACGAATGGGCAC--G--CCCTAATCCAA-GAGCT-ACCGCTCTAAGAATCAATAAA-TTGACGTACTATGATCCGACAT--------------TCGATCAACGGACCAAGTTACCCTGGGGATAACAGCGCAATCCATTTCAAGAGCTCCTATCGACAAATGGGTTTACGACCTCGATGTTGGATCAGGGTATCCTAGTGGTGCAGCCGCTACTAAAGGTT
		</sequence>
		<sequence>
			<taxon idref="dendrobatesCAS202051"/>
			?????????????????????????????????????????????????????????????????????????????????????????????????????????????????????????????????????????????????????????????????????????????????????????????????????????????????????????????????????????????????????????????????????????????????????????????????????????????????????????????????????????????????????????????????????????????????????????????????????????????????????????????????????????????????????????????????????????????????????????????????????????????????????????????????????????????????????????????????????????????????????????????????????????????????????????????????????????????????????????????????????????????????????????????????????????????????????????????????????????????????????????????????????????????????????????????????????????????????????????????????????????????????????????????????????????????????????????????????????????????????????????????????????????????????????????GGTCCTAGCCTTATTATC---AG-CTCTTTTTTAACCTACACATGCAAGTCTCCGCACCCCAGTGAAAACGCCCTT-A--AGCCTTA-CCTAGG-CAAAGGAGCTGGCATCAGGCACAG-ACC-------CTTGCCCACAACGCCTAGT-TTCACCACACCCCCAAGGGTAGT--CAGCAGTGATAAACATTGTT-CATAAGCGAC-AGCTTGATCCAGTTAAAAACA-AC-AGGGCCGGCTAACAC--GGTGCCAGCCGCCGCGGCTACACCGCTGGGCTCAAGTTGATAA-CTTTCGGCGTT-AAGCGTGATTAAAGTATTT-TTGTAATAGAG-TTAAA-TATTAACTC-GGCTGTTATAAGCCTGTTATTTAGA-AAACCAC-AAACGAAGGTTACTCTATTT-T-ACTCGAACCCACGACAGTTAGG-GAACAAACTGAGATTAGATACCCCACTCTGCCTAA-AAGAAAAAA-ATTAACTCACAC-CACCAA--CGCCCGGGAA-TTACGAGCCCAAACTTAAAACCCAAAGGACTTGACGGTGTCCCACCCACCTAGAGGAGCCTGTCCC-ATAATCGATACCCCCCGCTATACCTCACCATTTTTTGCCCTCAGTCTGTATACCTCCG--TCGCAAGCCTACCATGTGAATG-CTTA--AGTA----GGCACAATGGAC-CCCCCCCCCCCAACACGTCAGGTCAAGGTGCAGCTTATAAAATGGG-AAGTGATGGGCTACAATCTCTAACTTAGAACAAACAAA--AGACTGCATGAAA--CACA--GCAT-G-AAGGTGGATTTAGAAGTAAAAAGAA-AATAGTACATTCTCTTTAAC--TAGGCCCTGGGACGTGTACACACCGCCCGTCACCCTCTTCGAC-AACT--CC--TATA-CGTTACTAAC--CT---AACCTTTCACCAGAGAAGAGGCAAGTCGTAACATGGTAAGTGTACTGGAAAGTGCACTTGGATCA-ACAAACTATAACTTAAAT---AAAGTATTTCGCTTA-CACCGAAAA-GATGTCTGCTA-ACC-AGGACTATTTTG--A-GCTTAAA
			AT-CTAGCCTACTAACC---TACACATGCC-CACTAAACCTAATAATTTACAAAACAAAACATTTTAACTTATA-A-GTAAAGGTGATTGAAAACCTT-CTAAGAGCTTCAGA--CCCAGTACCGCAAGGGAACAATGAAA-TAAA-CTGAAATAA--CCTTAAGCCCCC-AAAAGCAAAGA-TTTAA-CCTTGTACCTTTTGCATCATGGTCTCGCCAGTTAAATCGGGCAAAACGAAACTTTT--AGTCCAACCCCCCGAAACTAGACGAGCTACTTCGAAACAACCTATA--GTGCCAA-CCCGTCTCTGTTGCAAAAGAGTGGGATGATTTTTGAGTAGAGGTGACAGACCTATCGCGTCTAGAGATAGCTGGTTATTCAAGAAAGGGATTTTAGTTCTGCCT-TAAGCA-ACCCG-CGCA-ACATAA---ATCAA--------ACTTAAGAGTCA-TTCAAATAAGGCACAGCTTATTTGAAACAGGATACAACCTAAAATTTAGGGTAAAAATGTAATTTAGTAAACAAGTTGGCCCAAAAGCAGCCACCTTTAAAAAAGCGTCAAAGCTTAC-CTA--CACCTATACTA-AATTCCTCAAACAACA-TTCAACCCTT-TTTCTTCTACTGAATAATTTTATAACAATATAAAAGCCCCCCTGCTAGAACTAGTAACAAGAAATTGAATTTCTCCAAAA-TGTAAACTTAAACCAGCA-TGAACAAAGCACTGGCAATTAACGCT-CGTGAACCATTTATAGCAACA--CAC-CCA-GAAAATCCTACACAAAC---TCGCGTTACCCTAACACCAGAACATTTCAGGAAAGATTAAAAGGGTGAGAAGGAACTCGGCAAATTTT-AACCCCGCCTGTTTACCAAAAACATCGCCTCTTGCT---AAGTTATAAGAGGTCCAGCCTGCCCAGTGAC-AAAGTTCAACGGCCGCGGTATCCTAACCGTGCGAAGGTAGCATAATCACTTGTTCTTTAAATAAGGACTTGTATCAACGGCATCACGAGGGTTATACTGTCTCCTCCCCCCAATCAGTGAAACTGATCTCCCCGTGAAGAAGCGAGGATATCACTATAAGACGAGAAGACCCCATGGAGCTTTAAAC-TCAG-CAGCACCATCTT-TAACTCAAA-CCT-ATAAAAC-TAAGAGG-AACTGCTT-GCTAGTTTTAGGTTGGGGTGACCGCGGAGAACAACCAAACCTCCACAACGAATGGGCAC--G--CCCTAATCCAA-GAGCT-ACCGCTCTAAGAATCAATAAA-TTGACGTACTATGATCCGACAT--------------TCGATCAACGGACCAAGTTACCCTGGGGATAACAGCGCAATCCATTTCAAGAGCTCCTATCGACAAATGGGTTTACGACCTCGATGTTGGATCAGGGTATCCTAGTGGTGCAGCCGCTACTAAAGGTT
		</sequence>
		<sequence>
			<taxon idref="disparCAS219084"/>
			GGCATCATTGATGGCCTTTCAGGACTGAATCGTTCTGTTGATGAATACCCAGTGGAAGCTATTTCGAAAAGATTTAGATATGATGTAGCCTTAGTTTCAACTCTTAAAGATATGGAAGAGGATATCATTCAAGGGCTAAAATCCCAGGATTTGGAGGAATACCTAAGTGGTCCTTTTACTGTGGTGATCAAAGAATCTTGTGATGGAATGGGGGACGTCAGCGAGAAGCATGGTAGTGGTCCTGCAGTCCCTGAGAAAGCAGTACGTTTTTCATACACAATTATGAACATCAGTGTCCCCAACAACAGTGGGTCCATTAGAATATTTGAAGAGTCCAAACCAAACTCTGAACTTTGCTGCAAGCCCCTTTGTCTAATGCTTGCCGATGAATCTGACCATGAAACTTTAACAGCTATCTTAAGTCCATTGATAGCTGAAAGAGAGGCCATGAAATCCAGTGAGCTCATGCTGGAAATAGGAGGTATCCTCAGAAGTTTCAAGTTTAATTTTCGAGGTACAGGGTACGATGAGAAACTCGTGAGAGAAGTGGAAGGACTGGARGCTTCAGGCTCTGTCTATATTTGTACCCTTTGCGATGCTACTAGACTAGAAGCTTCTCAGAACTTAGTCTTCCATTCCATTACCAGAAGTCATTCTGAGAACCTACAGCGCTATGAGACATGGAGATCCAACCCTTACCATGAATCTGTTAATGAACTTCGCGACAGAGTGAAAGGAGTTTCAGCAAAGCCATTTATTGAAACCCTACCGTCAATTGACGCCCTTCATTGTGACATCGGAAATGCGGCTGAGTTTTATAGAATATTTCAGCTAGAAATAGGGGAGGTCTACAAAAACCCAAATGTGACCAAAGAAGAGCGAAAGAAATGGCAAACTTTACTTGACAAACACCTAAGAAAG????????????????????????????????????????????????????????????????????????????????????CAA--CCAGA-CTGAGGAGCCGGTATCAGGCACAG-AT-T------CTTGCCCACAACACCTAGT-CTTACCACGCCCCCAAGGGTTATT-CAGCAGTGATAAATATTGTG-CATAAGCGACA-GCTTGACTCAATTAGGAATA-AC-AGAGCTGGCCAATAC--GGTGCCAGCCGCCGCGGCTATACCGC-AAGCTCAAGTTGATAG-TTTTCGGCGTT-AAGCGTGGTTAAAGCTTTTCCC--ACTAGAG-TTAAA-TGGACATTT-AGCTGTTATAAGCTTATTAGCAAG-AAACCTAA-AAACGAAAGTTACTCTACTACT-TCTTGAACCCACGACAGTTAGG-ACACAAACTGGGATTAGATACCCCACTATGCCTTA-CCGTAAAAA-ATTAA-TTACAC-CATCCG--CGCCCGGGTA-TTACAAGCT-AAGCTTCAAACCCAAAGGACTTGACGGTGTCCCACCCATCTAGAGGAGCCTGTCCT-ATAATCGATGATCCACGTTTTACCTTACCGCCTCTTGCTCACAGCCTGTATACCTCCG--TCGCAAGCTTACCATATGAATG-AAAT--AGTA----CGCTTAATGA----TCTTTCCATCAATACGTCAGGTCAAGGTGCAGCTTATGAAGCGGG-CAGAGATGGGCTACAATTTCTAACATAGAACAAACAGAACAG-CTAGATGAAAC---CTG-CTGT-G-AAGGTGGATTTAGTAGTAAAAAGAA-AACAGAATATTCTTTTTAAC--TTGGCCCTGGGACGTGTACACACCGCCCGTCACCCTCTTCGAT-AGC-TTTA--CCTAACGTTTATAACCAAC----TTTTTGCGCCTTAGAAGAGGCAAGTCGTAACATGGTAAGTGTACTGGAAAGTGCACTTGGATAA-ACAAAATGTAGCTTAATAT--AAAGCAATTCGCTTA-CACCGAATA-AATGTCTGCTG-ACTATAGACCATTTTG--A-GCCCAAA
			AT-CTAGCCCCAA-T---CTCTCACATGTAAAAACCCCTA--ATACTTCACAAAACAAAACATTTTAACTTTCT-A-GTAAGAGTGACTAAAAAATTAATACGGAGCAAAAGA--ATTAGTACCGCAAGGGAATGATGAAA-TAGAATTGAAATAAT-CTAAAAGCAATA-AAAAGCAGAGGACTCTCCCCTCGTACCTTTTGCATCATGATCTAGCTAGTTAACCCCAGCAAAAC-AAACTTTC--AGTTGGATCCCCCGAAACTAAGTGAGCTACTTCAAAATAGCTTCCAA-GAGCCAA-CCCGTCTCTGTTGCAAAAGAGTGGGAAAATTTTTAAGTAGAGGTGATAAACCTACCGAACTTAGAGATAGCTGGTTGCTTAGGAAAAGAATTTTAGTTCTACCT-TAAGAT-CTTCC-CATTATATCAA---ACAATTTT-TTAACCTTAAGAGCTA-TTCAAACAAGGCACAGCTTGTTTGAAACAGGACACAACCTACAAAATAGGGTAAA-CCCTCTCAC-AAACCTAAGTGGGCCTAAAAGCAGCCATCTTTAAAAAAGCGTTAAAGCTTAC-TTCTATGTGTCTCATAAA-TTCCATTAATAAAC-CTCATCCC--TTTATCACTACTAAGCAACCTCATAAATATATGAGACTTATCCTGCTAGAACTAGTAACAAGAAATTGACTTTCTCCTAAA-TACAAGCTTGCACCAACATT-GACCAACTATTGGTACTTAACGTAA-GTGACCCCACTGTAATAACT-GA-CCTCAAGCAAAACTTACAAT---CACTAACGTTACCCTAACACTAGTGTATTTTAGGAAAGATTAAAAGAGAAAGAAGGAACTCGGCAAAATATTAACCCCGCCTGTTTACCAAAAACATCGCCTCCTG---AATGTT-ATAGGAGGTCCAGCCTGCCCAGTGAC-TTTGTTCAACGGCCTCGGTACCCTGACCGCGCGAAGGTAGCATAATAACTTGTTCTTTAAATAGGGACTAGTATCAACGGCATCACGAGGGTTACCCTGTCTCCTTTCTCTAATCAGTGAACCTGACCTCTTCGTGAAGAGGCGAAGATACGACTATAAGACGAGAAGACCCCATGGAGCTTAAAAC-ATAG-GAACAATTT-TT-TATTACAAG-CCT-TAAAAAA-TAAGAAATATTTGTTA-GCTAGTTTTCGGCTGGGGTGCCCAAGGAGAATAACACAACCTCCCTGACGACCAC-------------TATCCAA-GAGCA-ACAACTCGAAGAAACAAAAAA-TTGACGTAAAATGACCCGATTT-----------TAATCGATCAACGAACCAAGTTACCCTGGGGATAACAGCGCAATCCATTTCAAGAGCCCCTATCGACAAATGGGTTTA?????????????????????????????????????????????????????
		</sequence>
		<sequence>
			<taxon idref="disparCAS219202"/>
			GGCATCATTGATGGCCTTTCAGGACTGAATCGTTCTGTTGATGAATACCCAGTGGAAGCTATTTCGAAAAGATTTAGATATGATGTAGCCTTAGTTTCAACTCTTAAAGATATGGAAGAGGATATCATTCAAGGGCTAAAATCCCAGGATTTGGAGGAATACCTAAGTGGTCCTTTTACTGTGGTGATCAAAGAATCTTGTGATGGAATGGGGGACGTCAGCGAGAAGCATGGTAGTGGTCCTGCAGTCCCTGAGAAAGCAGTACGTTTTTCATACACAATTATGAACATCAGTGTCCCCAACAACAGTGGGTCCATTAGAATATTTGAAGAGTCCAAACCAAACTCTGAACTTTGCTGCAAGCCCCTTTGTCTAATGCTTGCCGATGAATCTGACCATGAAACTTTAACAGCTATCTTAAGTCCATTGATAGCTGAAAGAGAGGCCATGAAATCCAGTGAGCTCATGCTGGAAATAGGAGGTATCCTCAGAARTTTCAAGTTTAATTTTCGAGGTACAGGGTACGATGAGAAACTCGTGAGAGAAGTGGAAGGACTGGAGGCTTCAGGCTCTGTCTATATTTGTACCCTTTGCGATGCTACTAGACTAGAAGCTTCTCAGAACTTAGTCTTCCATTCCATTACCAGAAGTCATTCTGAGAACCTACAGCGCTATGAGACATGGAGATCCAACCCTTACCATGAATCTGTTAATGAACTTCGCGACAGAGTGAAAGGAGTTTCAGCAAAGCCATTTATTGAAACCCTACCGTCAATTGACGCCCTACATTGTGACATCGGAAATGCGGCTGAGTTTTATAGAATATTTCAGCTAGAAATAGGGGAGGTCTACAAAAACCCAAATGTGACCAAAGAAGAGCGAAAGAAATGGCAAACTTTACTTGACAAACACCTAAGAAAGGGTCCTGGCCTTTCTATC---AA-CTGTTTTCCAATTTACACATGCAAGTATCCGCACAACCGTGAGAATGCCCTCTA--ACCTCAA--CCAGA-CTGAGGAGCCGGTATCAGGCACAG-AT-T------CTTGCCCACAACACCTAGT-CTTACCACGCCCCCAAGGGTTATT-CAGCAGTGATAAATATTGTG-CATAAGCGACA-GCTTGACTCAATTAGGAATA-AC-AGAGCTGGCCAATAC--GGTGCCAGCCGCCGCGGCTATACCGC-AAGCTCAAGTTGATAG-TTTTCGGCGTT-AAGCGTGGTTAAAGCTTTTCCC--ACTAGAG-TTAAA-TGGACATTT-AGCTGTTATAAGCTTATTAGCAAG-AAACCTAA-AAACGAAAGTTACTCTACTACT-TCTTGAACCCACGACAGTTAGG-ACACAAACTGGGATTAGATACCCCACTATGCCTTA-CCGTAAAAA-ATTAA-TTACAC-CATCCG--CGCCCGGGTA-TTACAAGCT-AAGCTTCAAACCCAAAGGACTTGACGGTGTCCCACCCATCTAGAGGAGCCTGTCCT-ATAATCGATGATCCACGTTTTACCTTACCGCCTCTTGCTCACAGCCTGTATACCTCCG--TCGCAAGCTTACCATATGAATG-AAAT--AGTA----CGCTTAATGA----TCCTTCCATCAATACGTCAGGTCAAGGTGCAGCTTATGAAGCGGG-CAGAGATGGGCTACAATTTCTAACATAGAACAAACAGAACAG-CTAGATGAAAC---CTG-CTGT-G-AAGGTGGATTTAGTAGTAAAAAGAA-AACAGAATATTCTTTTTAAC--TTGGCCCTGGGACGTGTACACACCGCCCGTCACCCTCTTCGAT-AGC-TTTA--CCTAACGTTTATAACCAAC----TTTTTGCGCCTTAGAAGAGGCAAGTCGTAACATGGTAAGTGTACTGGAAAGTGCACTTGGATAA-ACAAAATGTAGCTTAACAT--AAAGCAATTCGCTTA-CACCGAATA-AATGTCTGCTG-ACTATAGACCATTTTG--A-GCCCAAA
			AT-CTAGCCCCAA-T---CTCTCACATGTAAAAACCCCTA--ATACTTCACAAAACAAAACATTTTAACTTTCT-A-GTAAGAGTGACTAAAAAATTAATACGGAGCAAAAGA--ATTAGTACCGCAAGGGAATGATGAAA-TAGAATTGAAATAAT-CTAAAAGCAATA-AAAAGCAGAGGACTCTCCCCTCGTACCTTTTGCATCATGATCTAGCTAGTTAACCCCAGCAAAAC-AAACTTTC--AGTTGGATCCCCCGAAACTAAGTGAGCTACTTCAAAATAGCTTCCAA-GAGCCAA-CCCGTCTCTGTTGCAAAAGAGTGGGAAAATTTTTAAGTAGAGGTGATAAACCTACCGAACTTAGAGATAGCTGGTTGCTTAGGAAAAGAATTTTAGTTCTACCT-TAAGGT-CTTCC-CATTATATTAA---ACAATTTT-TTAACCTTAAGAGCTA-TTCAAACAAGGCACAGCTTGTTTGAAACAGGACACAACCTACAAAATAGGGTAAA-CCCTCTCAC-AAACCTAAGTGGGCCTAAAAGCAGCCATCTTTAAAAAAGCGTTAAAGCTTAC-TTCTATGTGTCTTATAAA-TTCCATTAATAAAC-CTCATCCC--TTTATCACTACTAAGCAACCTCATAAATATATGAGACTTATCCTGCTAGAACTAGTAACAAGAAATTGACTTTCTCCTAAA-TATAAGCTTGCACCAACATT-GACCAACTATTGGTACTTAACGTAA-GTGACTTCACTGTAATAACT-GA-CCTCAAGCAAAACTTACAAT---CACTAACGTTACCCTAACACTAGTGTATTTTAGGAAAGATTAAAAGAGAAAGAAGGAACTCGGCAAAATATTGACCCCGCCTGTTTACCAAAAACATCGCCTCCTG---AATGTT-ATAGGAGGTCCAGCCTGCCCAGTGAC-TTTGTTCAACGGCCTCGGTACCCTGACCGCGCGAAGGTAGCATAATAACTTGTTCTTTAAATAGGGACTAGTATCAACGGCATCACGAGGGTTACCCTGTCTCCTTTCTCTAATCAGTGAACCTGACCTCTTCGTGAAGAGGCGAAGATACGACTATAAGACGAGAAGACCCCATGGAGCTTAAAAC-ATAG-GAACAATTT-TT-TATTACAAA-CCT-TAAAAAA-TAAGAAATATTTGTTA-GCTAGTTTTCGGCTGGGGTGCCCAAGGAGAATAACACAACCTCCCTGACGACCAC-------------TATCCAA-GAGCA-ACAACTCGAAGAAACAAAAAA-TTGACGTAAAATGACCCGATTT-----------TAATCGATCAACGAACCAAGTTACCCTGGGGATAACAGCGCAATCCATTTCAAGAGCCCCTATCGACAAATGGGTTTACGACCTCGATGTTGGATCAAGGTATCCTGGTGGTGCAGCAGCTACTAAAGGTT
		</sequence>
		<sequence>
			<taxon idref="disparCAS219352"/>
			GGCATCATTGATGGCCTTTCAGGACTGAATCGTTCTGTTGATGAATACCCAGTGGAAGCTATTTCGAAAAGATTTAGATATGATGTAGCCTTAGTTTCAACTCTTAAAGATATGGAAGAGGATATCATTCAAGGGCTAAAATCCCAGGATTTGGAGGAATACCTAAGTGGTCCTTTTACTGTGGTGATCAAAGAATCTTGTGATGGAATGGGGGACGTCAGCGAGAAGCATGGTAGTGGTCCTGCAGTCCCTGAGAAAGCAGTACGTTTTTCATACACAATTATGAACATCAGTGTCCCCAACAACAGTGGGTCCATTAGAATATTTGAAGAGTGCAAACCAAACTCTGAACTTTGCTGCAAGCCCCTTTGTCTAATGCTTGCCGATGAATCTGACCATGAAACTTTAACAGCTATCTTAAGTCCATTGATAGCTGAAAGAGAGGCCATGAAATCCAGTGAGCTCATGCTGGAAATAGGAGGTATCCTCAGAAGTTTCAAGTTTATTTTTCGAGGTACAGGGTATGATGAGAAACTCGTGAGAGAAGTGGAAGGACTGGAGGCTTCAGGCTCTGTCTATATTTGTACCCTTTGCGATGCTACTAGACTAGAAGCTTCTCAGAACTTAGTCTTCCATTCCATTACCAGAAGTCATTCTGAGAACCTACAGCGCTATGAGACATGGAGATCCAACCCTTACCATGAATCTGTTAATGAACTTCGCGACAGAGTGAAAGGAGTTTCAGCAAAGCCATTTATTGAAACCCTACCGTCAATTGACGCCCTACATTGTGACATCGGAAATGCGGCTGAGTTTTATAGAATATTTCAGCTAGAAATAGGGGAGGTCTACAAAAACCCAAATGTGACCAARGAAGAGCGAAAGAAATGGCAAACTTTACTTGACAAACACCTAAGAAAGGGTCCTGGCCTTTCTATC---AA-CTGTTTTCCAATTTACACATGCAAGTATCCGCACAACCGTGAGAATGCCCTCTA--ACCTCAA--CCAGA-CTGAGGAGCCGGTATCAGGCACAG-AT-T------CTTGCCCACAACACCTAGT-CTTACCACGCCCCCAAGGGTTATT-CAGCAGTGATAAATATTGTG-CATAAGCGACA-GCTTGACTCAATTAGGAATA-AC-AGAGCTGGCCAATAC--GGTGCCAGCCGCCGCGGCTATACCGC-AAGCTCAAGTTGATAG-TTTTCGGCGTT-AAGCGTGGTTAAAGCTTTTCCC--ACTAGAG-TTAAA-TGGACATTT-AGCTGTTATAAGCTTATTAGCAAG-AAACCTAA-AAACGAAAGTTACTCTACTACT-TCTTGAACCCACGACAGTTAGG-ACACAAACTGGGATTAGATACCCCACTATGCCTTA-CCGTAAAAA-ATTAA-TTACAC-CATCCG--CGCCCGGGTA-TTACAAGCT-AAGCTTCAAACCCAAAGGACTTGACGGTGTCCCACCCATCTAGAGGAGCCTGTCCT-ATAATCGATGATCCACGTTTTACCTTACCGCCTCTTGCTCACAGCCTGTATACCTCCG--TCGCAAGCTTACCATATGAATG-AAAT--AGTA----CGCTTAATGA----TCTTTCCATCAATACGTCAGGTCAAGGTGCAGCTTATGAAGCGGG-CAGAGATGGGCTACAATTTCTAACATAGAACAAACAGAACAG-CTAGATGAAAC---CTG-CTGT-G-AAGGTGGATTTAGTAGTAAAAAGAA-AACAGAATATTCTTTTTAAC--TTGGCCCTGGGACGTGTACACACCGCCCGTCACCCTCTTCGAT-AGC-TTTA--CCTAACGTTTATAACCAAC----TTTTTGCGCCTTAGAAGAGGCAAGTCGTAACATGGTAAGTGTACTGGAAAGTGCACTTGGATAA-ACAAAATGTAGCTTAATAT--AAAGCAATTCGCTTA-CACCGAATA-AATGTCTGCTG-ACTATAGACCATTTTG--A-GCCCAAA
			AT-CTAGCCCCAA-T---CTCTCACATGTAAAAACCCCTA--ATACTTCACAAAACAAAACATTTTAACTTTCT-A-GTAAGAGTGACTAAAAAATTAATACGGAGCAAAAGA--ATTAGTACCGCAAGGGAATGATGAAA-TAGAATTGAAATAAT-CTAAAAGCAATA-AAAAGCAGAGGACTCTCCCCTCGTACCTTTTGCATCATGATCTAGCTAGTTAACCCCAGCAAAAC-AAACTTTC--AGTTGGATCCCCCGAAACTAAGTGAGCTACTTCAAAATAGCTTCCAA-GAGCCAA-CCCGTCTCTGTTGCAAAAGAGTGGGAAAATTTTTAAGTAGAGGTGATAAACCTACCGAACTTAGAGATAGCTGGTTGCTTAGGAAAAGAATTTTAGTTCTACCT-TAAGGT-CTTCC-CATTATATTAA---ACAATTTT-TTAACCTTAAGAGCTA-TTCAAACAAGGCACAGCTTGTTTGAAACAGGACACAACCTACAAAATAGGGTAAA-CCCTCTCAC-AAACCTAAGTGGGCCTAAAAGCAGCCATCTTTAAAAAAGCGTTAAAGCTTAC-TTCTATGTGTCTCATAAA-TTCCATTAATAAAC-CTCATCCC--TTTATCACTACTAAGCAACCTCATAAATATATGAGACTTATCCTGCTAGAACTAGTAACAAGAAATTGACTTTCTCCTAAA-TACAAGCTTGCACCAACATT-GACCAACTACTGGTACTTAACGTAA-GTGACCCCACTGTAATAACT-GA-CCTCAAGCAAAACTTACAAT---CACTACCGTTACCCTAACACTAGTGTATTTTAGGAAAGATTAAAAGAGAAAGAAGGAACTCGGCAAAATATTAACCCCGCCTGTTTACCAAAAACATCGCCTCCTG---AATCTT-ATAGGAGGTCCAGCCTGCCCAGTGAC-TTTGTTCAACGGCCTCGGTACCCTGACCGCGCGAAGGTAGCATAATAACTTGTTCTTTAAATAGGGACTAGTATCAACGGCATCACGAGGGTTACCCTGTCTCCTTTCTCTAATCAGTGAACCTGACCTCTTCGTGAAGAGGCGAAGATACGACTATAAGACGAGAAGACCCCATGGAGCTTAAAAC-ATAG-GAACAATTT-TT-TATTACAAG-CCT-TAAAAAA-TAAGAAATATTTGTTA-GCTAGTTTTCGGCTGGGGTGCCCAAGGAGAATAACACAACCTCCCTGACGACCAC-------------TATCCAA-GAGCA-ACAACTCGAAGAAACAAAAAA-TTGACGTAAAATGACCCGATTT-----------TAATCGATCAACGAACCAAGTTACCCTGGGGATAACAGCGCAATCCATTTCAAGAGCCCCTATCGACAAATGGGTTTA?????????????????????????????????????????????????????
		</sequence>
		<sequence>
			<taxon idref="disparCAS219386"/>
			GGCATCATTGATGGCCTTTCAGGACTGAATCGTTCTGTTGATGAATACCCAKTGGAAGCTATTTCGAAAAGATTTAGATATGATGTAGCCTTAGTTTCAACTCTTAAAGATATGGAAGAGGATATCATTCAAGGGCTAAAATCCCAGGATTTGGAGGAATACCTAAGTGGTCCTTTTACTGTGGTGATCAAAGAATCTTGTGATGGAATGGGGGACGTCAGCGAGAAGCATGGTAGTGGTCCTGCAGTCCCTGAGAAAGCAGTACGTTTTTCATACACAATTATGAACATCAGTGTCCCCAACAACAGTGGGTCCATTAGAATATTTGAAGAGTCCAAACCAAACTCTGAACTTTGCTGCAAGCCCCTTTGTCTAATGCTTGCCGATGAATCTGACCATGAAACTTTAACAGCTATCTTAAGTCCATTGATAGCTGAAAGAGAGGCCATGAAATCCAGTGAGCTCATGCTGGAAATAGGAGGTATCCTCAGAAGTTTCAAGTTTAATTTTCGAGGTACAGGGTACGATGAGAAACTCGTGAGAGAAGTGGAAGGACTGGAGGCTTCAGGCTCTGTCTATATTTGTACCCTTTGCGATGCTACTAGACTAGAAGCTTCTCAGAACTTAGTCTTCCATTCCATTACCAGAAGTCATTCTGAGAACCTACAGCGCTATGAGACATGGAGATCCAACCCTTACCATGAATCTGTTAATGAACTTCGCGACAGAGTGAAAGGAGTTTCAGCAAAGCCATTTATTGAAACCCTACCGTCAATTGACGCCCTACATTGTGACATCGGAAATGCGGCTGAGTTTTATAGAATATTTCAGCTAGAAATAGGGGAGGTCTACAAAAACCCAAATGTGACCAAGGAAGAGCGAAAGAAATGGCAAACTTTACTTGACAAACACCTAAGAAAG????????????????????????????????????????????????????????????????????????????????????????????????TGAGGAGCCGGTATCAGGCACAG-AT-T------CTTGCCCACAACACCTAGT-CTTACCACGCCCCCAAGGGTTATT-CAGCAGTGATAAATATTGTG-CATAAGCGACA-GCTTGACTCAATTAGGAATA-AC-AGAGCTGGCCAATAC--GGTGCCAGCCGCCGCGGCTATACCGC-AAGCTCAAGTTGATAG-TTTTCGGCGTT-AAGCGTGGTTAAAGCTTTTCCC--ACTAGAG-TTAAA-TGGACATTT-AGCTGTTATAAGCTTATTAGCAAG-AAACCTAA-AAACGAAAGTTACTCTACTACT-TCTTGAACCCACGACAGTTAGG-ACACAAACTGGGATTAGATACCCCACTATGCCTTA-CCGTAAAAA-ATTAA-TTACAC-CATCCG--CGCCCGGGTA-TTACAAGCT-AAGCTTCAAACCCAAAGGACTTGACGGTGTCCCACCCATCTAGAGGAGCCTGTCCT-ATAATCGATGATCCACGTTTTACCTTACCGCCTCTTGCTCACAGCCTGTATACCTCCG--TCGCAAGCTTACCATATGAATG-AAAT--AGTA----CGCTTAATGA----TCTTTCCATCAATACGTCAGGTCAAGGTGCAGCTTATGAAGCGGG-CAGAGATGGGCTACAATTTCTAACATAGAACAAACAGAACAG-CTAGATGAAAC---CTG-CTGT-G-AAGGTGGATTTAGTAGTAAAAAGAA-AACAGAATATTCTTTTTAAC--TTGGCCCTGGGACGTGTACACACCGCCCGTCACCCTCTTCGAT-AGC-TTTA--CCTAACGTTTATAACCAAC----TTTTTGCGCCTTAGAAGAGGCAAGTCGTAACATGGTAAGTGTACTGGAAAGTGCACTTGGATAA-ACAAAATGTAGCTTAATAT--AAAGCAATTCGCTTA-CACCGAATA-AATGTCTGCTG-ACTATAGACCATTTTG--A-GCCCAAA
			AT-CTAGCCCCAA-T---CTCTCACATGTAAAAACCCCTA--ATACTTCACAAAACAAAACATTTTAACTTTCT-A-GTAAGAGTGACTAAAAAATTAATACGGAGCAAAAGA--ATTAGTACCGCAAGGGAATGATGAAA-TAGAATTGAAATAAT-CTAAAAGCAATA-AAAAGCAGAGGACTCTCCCCTCGTACCTTTTGCATCATGATCTAGCTAGTTAACCCCAGCAAAAC-AAACTTTC--AGTTGGATCCCCCGAAACTAAGTGAGCTACTTCAAAATAGCTTCCAA-GAGCCAA-CCCGTCTCTGTTGCAAAAGAGTGGGAAAATTTTTAAGTAGAGGTGATAAACCTACCGAACTTAGAGATAGCTGGTTGCTTAGGAAAAGAATTTTAGTTCTACCT-TAAGGT-CTTCC-CATTATATTAA---ACAATTTT-TTAACCTTAAGAGCTA-TTCAAACAAGGCACAGCTTGTTTGAAACAGGACACAACCTACAAAATAGGGTAAA-CCCTCTCAC-AAACCTAAGTGGGCCTAAAAGCAGCCATCTTTAAAAAAGCGTTAAAGCTTAC-TTCTATGTGTCTCATAAA-TTCCATTAATAAAC-CTCATCCC--TTTATCACTACTAAGCAACCTCATAAATATATGAGACTTATCCTGCTAGAACTAGTAACAAGAAATTGACTTTCTCCTAAA-TACAAGCTTGCACCAACATT-GACCAACTATTGGTACTTAACGTAA-GTGACCCCACTGTAATAACT-GA-CCTCAAGCAAAACTTACAAT---CACTAACGTTACCCTAACACTAGTGTATTTTAGGAAAGATTAAAAGAGAAAGAAGGAACTCGGCAAAATATTAACCCCGCCTGTTTACCAAAAACATCGCCTCCTG---AATCTT-ATAGGAGGTCCAGCCTGCCCAGTGAC-TTTGTTCAACGGCCTCGGTACCCTGACCGCGCGAAGGTAGCATAATAACTTGTTCTTTAAATAGGGACTAGTATCAACGGCATCACGAGGGTTACCCTGTCTCCTTTCTCTAATCAGTGAACCTGACCTCTTCGTGAAGAGGCGAAGATACGACTATAAGACGAGAAGACCCCATGGAGCTTAAAAC-ATAG-GAACAATTT-TT-TATTACAAG-CCT-TAAAAAA-TAAGAAATATTTGTTA-GCTAGTTTTCGGCTGGGGTGCCCAAGGAGAATAACACAACCTCCCTGACGACCAC-------------TATCCAA-GAGCA-ACAACTCGAAGAAACAAAAAA-TTGACGTAAAATGACCCGATTT-----------TAATCGATCAACGAACCAAGTTACCCTGGGGATAACAGCGCAATCCATTTCAAGAGCCCCTATCGACAAATGGGTTTACGACCTCGATGTTGGATCAGGGTATCCTGGTGGTGCAGCAGCTACTAAAGGTT
		</sequence>
		<sequence>
			<taxon idref="francisciMVZ245148"/>
			GGCATCATTGATGGCCTTTCAGGACTGAATCGCTCTGTTGATGAGTACCCAGTGGAAGCTATTTCAAAAAGGTTTAGATATGATGTAGCCTTAGTTTCAACTCTAAAAGACATGGAAGAGGATATCCTTGAAGGCCTAAAGTCTCAGGATTTGGAGGAATACCTAAGTGGTCCTTTCACTGTTGTGGTCAAAGAATCTTGCGATGGAATGGGAGATGTCAGTGAGAAACATGGCAGTGGTCCTGCAGTTCCTGAGAAAGCAGTACGTTTTTCATTCACAATCATGAACATCAGTRTCCCCAACAACAGCGGCTTCGTTAGAATATTTGAAGAGTCCAAACCAAACTCTGAACTTTGCTGCAAGCCACTTTGTCTAATGCTTGCCGATGAATCAGACCATGAAACTTTAACWGCTATCTTAAGTCCTTTGATAGCCGAAAGAGAAGCCATGAAATCCAGTGAGCTCATGCTGGAAATMGGAGGAATCCTCAGAAGTTTCAAGTTTATGTTTCGTGGTACAGGGTATGATGAGAAGCTTGTCAGAGAAGTGGAAGGATTGGAAGCTTCTGGCTCTGTCTATATYTGTACCCTCTGTGATGCTACYAGACTGGAAGCATCTCAGAACTTAGTCTTCCATTCTATTACCAGAAGTCATTCTGAGAACTTACARCGCTATGAGACGTGGAGATCCAACCCTTACCATGAATCTGTTGATGAACTTCGTGACAGAGTTAAAGGAGTTTCAGCAAAGCCATTTATTGAAACCCTCCCGTCGATTGATGCCTTACACTGTGACATTGGAAATGCAGCTGAATTTTATAGAATATTTCAGCTAGAAATAGGGGAGGTCTACAAAAAYCCCAATGTGACTAAAGAAGAGAGAAAGAAATGGCAGACGTTACTTGACAAACATCTAAGAAAGGATCCTAGTCTTATCATC---AG-CTGTCTTTTAACTTACACATGCAAGTATCTGCACAACCGTGAGAACGCCCTTCA--ACCTTTA-CCTAGG-CCAAGGAGCTGGCATCAGGCACAG-AATT------CTAGCCCATAACACCTAGTTCACACCACACCCCCAAGGGTAGAT-CAGCAGTGACAAATATTGCCCCATAAGCGCTA-GCTTGACTCAGTTAAAAAGA-AG-AGGGCCGGCTAATCC--GGTGCCAGCCGCCGCGGTTACACCGATAGGCTCAAGTTGATGA-CTTTCGGCGTT-AAGCGTGGTTAGAAA---TCATCATGTAGAG-TAAAA-CACCCACTT-AGCTGTAATAAGCTTGCTGTCTGGA-ATTCC---AAACAGG----ACTCTAACAACCCTTCGAACCCACGACAACTAGATAAACAAACTGGGATTAGATACCCCACTATGCCTAG-TCGTAAACA--------TAT----CAACA--CGCCAGGGAA-CTACAAGCC-GAGCTTAAAACCTAAAGGATTTGACGGTGTCCCACCCACCTAGAGGAGCCTGTCCT-ATAATCGATAATCCCCGCTTTACCTTACCACTTCTAACCC--AGCCCGTATATCGCCG--TCGCAAGCCCACCATGCAAATG-CA----AGTA----GGCTAAATGG---CTCTTAC-TCCCATACGTCAGGTCAAGGTGCAGCTCATGAAGTGGA-GCGAGATGGGCTACAATTTCTACGATAGAATAACGGAAA-AA-CTCACTGAAA---TCAG-TTATTG-AAGGTGGATTTAGTAGTAAAAAGAA-A-CAGAATATTCTTTTTAAT--AAGGCACTGGGACAAGTACACACCGCCCGTCGCCCTCTTCGAT-AAA-A--C--AGGTC--CACCG-ACCTAA---------CACCCTTAGAAGAGATAAGTCGTAACATGGTAAGTGTACTGGAAAGTGCACTTGGTTCA-ACAAACTATAGCTTAGCCT--AAAGCAACCCGCTTA-CACCGAGTA-GACGTTTATTT-ATT-TAAACTAGTTTG--A-GCCTAAA
			A-TCTAGC-CCCCC--CCCCCCCCCCA---AA-AAAAAATTTTTTTTTTT-TT??????????????????????????????????????????????????????????????????????????????????????????????????????????????????????????????????????????????????????????????????????????????????????????????????????????????????????????????????????????????????????????????????????????????????????????????????????????????????????????????????????????????????????????????????????????????????????????????????????????????????????????????????????????????????????????????????????????????????????????????????TGGGGCCTAAAAGCAGCCATCTTTTTAAAAGCGTCAAAGCTTATTTCACCCTTG-CACAATAAATTTCACTATTAATT-TTCAACCC--TACACCAGTATTGAATGATTTTATAACA-TATAAAACACCCCCTGTTAGAACTAGTAACAAGAATTCGACTTTCTCCCAAA-TACAAGCTTAAACCAGCATT-GACCACCTACTGGTATCTAACGCAA-ATGACTTGACTGTAGTAAC--TACAC----ACAAAACCTACAGA-TCTCCCCACGTTACCCTAACACCAGAGTATTATAGGAAAGATTAAAAGAGAGTGAAGGAACTCGGCAAACTAC-AGCCCCGCCTGTTTACCAAAAACATCGCCTCCTGCT---TACACATAGGAGGTCCAGCCTGCCCGGTGAC-AAAGTTTAACGGCCTCGGTACCCTGACCGCGCGAAGGTAGCATAATCACTTGTTCTTTAAATAGGGACCTGTATCAACGGCACCACGAGGGCTGAACTGTCTCCTCTCTCCAATCAGTGAACCTAACCTCTTCGTGAAGAGGCGAAGATTTAAATATAAGACGAGAAGACCCCATGGAGCTTTAAAC-CAAA-TAACACCCTCTT-TAATACACA-CCC-TAAGAAA-TAAGAA--GCCTGTTA-GCTAGTTTTCGGCTGGGGCATCCGGGGAGTAAAACCCAACCTCCCTGACAAAC--------------C-ATCACA-GAGCT-ACCACTCTAAGAGACAGCAAG-CTGTAGTAACATGACCCGTCT--------------ATCGACCAACGAACCAAGTTACCCTGGGGATAACAGCGCAATCCATTTCGAGAGCCCCTATCGACAAATGGGTTTACGACCTCGATGTTGGATCAGGGTATCCCAGTGGTGCAGCCGCTACTAAAGGTT
		</sequence>
		<sequence>
			<taxon idref="francisciMVZ249545"/>
			GGCATCATTGATGGCCTTTCAGGACTGAATCGCTCTGTTGATGAGTACCCAGTGGAAGCTATTTCAAAAAGGTTTAGATATGATGTAGCCTTAGTTTCAACTCTAAAAGACATGGAAGAGGATATCCTTGAAGGCCTAAAGTCTCAGGATTTGGAGGAATACATAAGTGGTCCTTTCACTGTTGTGGTCAAAGAATCTTGCGATGGAATGGGAGATGTCAGTGAGAAGCATGGCAGTGGTCCTGCAGTTCCTGAGAAAGCAGTACGTTTTTCATTCACAATCATGAACATCAGTGTCCCCAACAACAGCGGCTTCGTTAGAATATTTGAAGAGTCCAAACCAAACTCTGAACTTTGCTGCAAGCCACTTTGTCTAATGCTTGCCGATGAATCAGACCATGAAACTTTAACAGCTATCTTAAGTCCTTTGATAGCCGAAAGAGAAGCCATGAAATCCAGTGAGCTCATGCTGGAAATAGGAGGAATCCTCAGAAGTTTCAAGTTTATGTTTCGTGGTACGGGGTATGATGAGAAGCTTGTCAGAGAAGTAGAAGGATTGGAAGCTTCTGGCTCTGTCTATATTTGTACCCTCTGTGATGCTACTAGACTGGAAGCATCTCAGAACTTAGTCTTCCATTCTATTACCAGAAGTCATTCTGAGAACCTACAACGCTATGAGACGTGGAGATCCAACCCTTACCATGAATCTGTTGATGAACTTCGTGACAGAGTTAAAGGAGTTTCAGCAAAGCCATTTATTGAAACCCTCCCGTCGATTGATGCCTTACACTGTGACATTGGAAATGCAGCTGAGTTTTATAGAATATTTCAGCTAGAAATAGGGGAGGTCTACAAAAACCCCAATGTGACTAAAGAAGAGAGAAAGAAATGGCAGACGTTACTTGATAAACATCTAAGAAAGGATCCTAGTCTTATCATC---AG-CTGTCTTTTAACTTACACATGCAAGTATCTGCACAACCGTGAGAACGCCCTTCA--ACCTTTA-CCTAGG-CCAAGGAGCTGGCATCAGGCACAG-AATT------CTAGCCCATAACACCTAGTTCACACCACACCCCCAAGGGTAGAT-CAGCAGTGACAAATATTGCCCCATAAGCGCTA-GCTTGACTCAGTTAAAAAGA-AG-AGGGCCGGCTAATCC--GGTGCCAGCCGCCGCGGTTACACCGATAGGCTCAAGTTGATGA-CTTTCGGCGTT-AAGCGTGGTTAGAAA---TCATCATGTAGAG-TAAAA-CATCCACTT-AGCTGTAATAAGCTTGCTGTCTGGA-ATTCC---AAACAGG----ACTCTAACAACCCTTCGAACCCACGACAACTAGATAAACAAACTGGGATTAGATACCCCACTATGCCTAG-TCGTAAACA--------TAT----CAACA--CGCCAGGGAA-CTACAAGCC-GAGCTTAAAACCTAAAGGATTTGACGGTGTCCCACCCACCTAGAGGAGCCTGTCCT-ATAATCGATAATCCCCGCTTTACCTTACCACTTCTAACCC--AGCCCGTATATCGCCG--TCGCAAGCCCACCATGCAAATG-CA----AGTA----GGCTAAATGG---CTCTTAC-TCCCATACGTCAGGTCAAGGTGCAGCTCATGAAGTGGA-GCGAGATGGGCTACAATTTCTACGATAGAATAACGGAAA-AA-CTTAGTGAAA---TCAG-TTATTG-AAGGTGGATTTAGTAGTAAAAAGAA-A-CAGAATATTCTTTTTAAT--AAGGCACTGGGACAAGTACACACCGCCCGTCGCCCTCTTCGAT-AAA-A--C--AGGTC--CACCG-ACCTAA---------CACCCTTAGAAGAGATAAGTCGTAACATGGTAAGTGTACTGGAAAGTGCACTTGGTTCA-ACAAACTATAGCTTAGCCT--AAAGCAACCCGCTTA-CACCGAGTA-GACGTTTATTT-ATT-TAAACTAGTTTG--A-GCCTAAA
			A-TCTAGC-CCCCC--CCCCCCCCACA---AA-AAA???????????????????????????????????????????????????????????????????????????????????????????????????????????????????????????????????????????????????????????????????????????????????????????????????????????????????????????????????????????????????????????????????????????????????????????????????????????????????????????????????????????????????????????????????????????????????????????????????????????????????????????????????????????????????????????????????????????????????????????????????????????????????????????????????????????TTAAAAGCGTCAAAGCTTAT-TCACCCTTG-CACAATAAATTTCACTATTAATT-TTCAACCC--TACACCAGTACTGAATGATTTTATAACA-TATAAAACACCCCCTGTTAGAACTAGTAACAAGAATTCGACTTTCTCCCAAA-TACAAGCTTAAACCAGCATT-GACCACCTACTGGTATCTAACGCAA-ATGACTTGACTGTAGTAAC--TACAC----ACAAAACCTACAGA-TCTCCCCACGTTACCCTAACACCAGAGTATTATAGGAAAGATTAAAAGAGAGTGAAGGAACTCGGCAAACTAC-AGCCCCGCCTGTTTACCAAAAACATCGCCTCCTGCT---TGCACATAGGAGGTCCAGCCTGCCCGGTGAC-AAAGTTTAACGGCCTCGGTACCCTGACCGCGCGAAGGTAGCATAATCACTTGTTCTTTAAATAGGGACCTGTATCAACGGCATCACGAGGGCTGAACTGTCTCCTCTCTCCAATCAGTGAACCTAACCTCTTCGTGAAGAGGCGAAGATTTAAATATAAGACGAGAAGACCCCATGGAGCTTTAAAC-CAAA-TAACACCCTCTT-TAATACACA-CCC-TAAGAAA-TAAGAA--GCCTGTTA-GCTAGTTTTCGGCTGGGGCATCCGGGGAGTAAAACCCAACCTCCCTGACAAAC--------------C-ATCACA-GAGCT-ACCACTCTAAGAGACAGCAAG-CTGTAGTAACATGACCCGTCT--------------ATCGACCAACGAACCAAGTTACCCTGGGGATAACAGCGCAATCCATTTCGAGAGCCCCTATCGACAAATGGGTTTACGACCTCGATGTTGGATCAGGGTATCCCAGTGGTGCAGCCGCTACTAAAGGTT
		</sequence>
		<sequence>
			<taxon idref="francisciBe34"/>
			GGCATCATTGATGGCCTTTCAGGACTGAATCGCTCTGTTGATGAGTACCCAGTGGAAGCTATTTCAAAAAGGTTTAGATATGATGTAGCCTTAGTTTCAACTCTAAAAGACATGGAAGAGGATATCCTTGAAGGCCTAAAGTCTCAGGATTTGGAGGAATACCTAAGTGGTCCTTTCACTGTTGTGGTCAAAGAATCTTGCGATGGAATGGGAGATGTCAGTGAGAAACATGGCAGTGGTCCTGCAGTTCCTGAGAAAGCAGTACGTTTTTCATTCACAATCATGAACATCAGTGTCCCCAACAACAGCGGCTTCGTTAGAATATTTGAAGAGTCCAAACCAAACTCTGAACTTTGCTGCAAGCCACTTTGTCTAATGCTTGCGGATGAATCAGACCATGAAACTTTAACTGCTATCTTAAGTCCTTTGATAGCCGAAAGAGAAGCCATGAAATCCAGTGAGCTCATGCTGGAAATAGGAGGAATCCTCAGAAGTTTCAAGTTTATGTTTCGTGGTACAGGGTATGATGAGAAGCTTGTCAGAGAAGTGGAAGGATTGGAAGCTTCTGGCTCTGTCTATATCTGTACCCTCTGTGATGCTACCAGACTGGAAGCATCTCAGAACTTAGTCTTCCATTCTATTACCAGAAGTCATTCTGAGAACTTACAGCGCTATGAGACGTGGAGATCCAACCCTTACCATGAATCTGTTGATGAACTTCGTGACAGAGTTAAAGGAGTTTCAGCAAAGCCATTTATTGAAACCCTCCCGTCGATTGATGCCTTACACTGTGACATTGGAAATGCAGCTGAATTTTATAGAATATTTCAGCTAGAAATAGGGGAGGTCTACAAAAATCCCAATGTGACTAAAGAAGAGAGAAAGAAATGGCAGACGTTACTTGACAAACATCTAAGAAAG???????????????????????????????????????????????????????????????????????????????????????????????????????????????????????????????????????????????????????????????????????????????????????????????????????????????????????????????????????????????????????????????????????????????????????????????????????????????????????????????????????????????????????????????????????????????????????????????????????????????????????????????????????????????????????????????????????????????????????????????????????????????????????????????????????????????????????????????????????????????????????????????????????????????????????????????????????????????????????????????????????????????????????????????????????????????????????????????????????????????????????????????????????????????????????????????????????????????????????????????????????????????????????????????????????????????????????????????????????????????????????????????????????????????????????????????????????????????????????????????????????????????????????????????????????????????????????????????????????????????????????????????????????????????????????
			??????????????????????????????????????????????????????????????????????????????????????????????????????????????????????????????????????????????????????????????????????????????????????????????????????????????????????????????????????????????????????????????????????????????????????????????????????????????????????????????????????????????????????????????????????????????????????????????????????????????????????????????????????????????????????????????????????????????????????????????????????????????????????????????????????????????????????????????????????????????????????????????????????????TTG-CACAATAAATTTCACTATTAATT-TTCAACCCC-TACACCAGTACTGAATGATTTTATAACA-TATAAAACACCCCCTGTTAGAACTAGTAACAAGAATTCGACTTTCTCCCAAA-TACAAGCTTAAACCAGCATT-GACCACCTACTGGTATCTAACGCAA-ATGACTTGACTGTAGTAAC--TACAC----ACAAAACCTACAGA-TCTCCCCACGTTACCCTAACACCAGAGTATTATAGGAAAGATTAAAAGAGAGTGAAGGAACTCGGCAAACTAC-AGCCCCGCCTGTTTACCAAAAACATCGCCTCCTGCT---TACACATAGGAGGTCCAGCCTGCCCGGTGAC-AAAGTTTAACGGCCTCGGTACCCTGACCGCGCGAAGGTAGCATAATCACTTGTTCTTTAAATAGGGACCTGTATCAACGGCATCACGAGGGCTGAACTGTCTCCTCTCTCCAATCAGTGAACCTAACCTCTTCGTGAAGAGGCGAAGATTTAAATATAAGACGAGAAGACCCCATGGAGCTTTAAAC-CAAA-TAACACCCTCTT-TAATATACA-CCC-TAAGAAA-TAAGAA--GCCTGTTA-GCTAGTTTTCGGCTGGGGCATCCGGGGAGTAAAACCCAACCTCCCTGACAAAC--------------C-ATCACA-GAGCT-ACCACTCTAAGAGACAGCAAG-CTGTAGTAACATGACCCGTCT--------------ATCGACCAACGAACCAAGTTACCCTGGGGATAACAGCGCAATCCATTTCGAGAGCCCCTATCGACAAATGGGTTTACGACCTCGATGTTGGATCAGGGTATCCCAGTGGTGCAGCCGCTACTAAAGGTT
		</sequence>
		<sequence>
			<taxon idref="francisciC8"/>
			GGCATCATTGATGGCCTTTCAGGACTGAATCGCTCTGTTGATGAGTACCCAGTGGAAGCTATTTCAAAAAGGTTTAGATATGATGTAGCCTTAGTTTCAACTCTAAAAGACATGGAAGAGGATATCCTTGAAGGCCTAAAGTCTCAGGATTTGGAGGAATACCTAAGTGGTCCTTTCACTGTTGTGGTCAAAGAATCTTGCGATGGAATGGGAGATGTCAGTGAGAAACATGGCAGTGGTCCTGCAGTTCCTGAGAAAGCAGTACGTTTTTCATTCACAATCATGAACATCAGTGTCCCCAACAACAGCGGCTTCGTTAGAATATTTGAAGAGTCCAAACCAAACTCTGAACTTTGCTGCAAGCCACTTTGTCTAATGCTTGCCGATGAATCAGACCATGAAACTTTAACTGCTATCTTAAGTCCTTTGATAGCCGAAAGAGAAGCCATGAAATCCAGTGAGCTCATGCTGGAAATAGGAGGAATCCTCAGAAGTTTCAAGTTTATGTTTCGTGGTACGGGGTATGATGAGAAGCTTGTCAGAGAAGTGGAAGGATTGGAAGCTTCTGGCTCTGTCTATATCTGTACCCTYTGTGATGCTACCAGACTGGAAGCATCTCAGAACTTAGTCTTCCATTCTATTACCAGAAGTCATTCTGAGAACTTACAGCGCTATGAGACGTGGAGATCCAACCCTTACCATGAATCTGTTGATGAACTTCGTGACAGAGTTAAAGGAGTTTCAGCAAAGCCATTTATTGAAACCCTCCCGTCGATTGATGCCTTACACTGTGACATTGGAAATGCAGCTGAGTTTTATAGAATATTTCAGCTAGAAATAGGGGAGGTCTACAAAAACCCCAATGTGACTAAAGAAGAGAGAAAGAAATGGCAGACGTTACTTGACAAACATCTAAGAAAG?????????????????????????????????????????????TAAGTATCTGCACAACCGTGAGAACGCCCTTCA--ACCTTTA-CCTAGG-CCAAGGAGCTGGCATCAGGCACAG-AATT------CTAGCCCATAACACCTAGTTCACACCACACCCCCAAGGGTAGAT-CAGCAGTGACAAATATTGCCCCATAAGCGCTA-GCTTGACTCAGTTAAAAAGA-AG-AGGGCCGGCTAATCC--GGTGCCAGCCGCCGCGGTTACACCGATAGGCTCAAGTTGATGA-CTTTCGGCGTT-AAGCGTGGTTAGAAA---TCATCATGTAGAG-TAAAA-CATCCACTT-AGCTGTAATAAGCTTGCTGTCTGGA-ATTCC---AAACAGG----ACTCTAACAACCCTTCGAACCCACGACAACTAGATAAACAAACTGGGATTAGATACCCCACTATGCCTAG-TCGTAAACA--------TAT----CAACA--CGCCAGGGAA-CTACAAGCC-GAGCTTAAAACCTAAAGGATTTGACGGTGTCCCACCCACCTAGAGGAGCCTGTCCT-ATAATCGATAATCCCCGCTTTACCTTACCACTTCTAACCC--AGCCCGTATATCGCCG--TCGCAAGCCCACCATGCAAATG-CA----AGTA----GGCTAAATGG---CTCTTAC-TCCCATACGTCAGGTCAAGGTGCAGCTCATGAAGTGGA-GCGAGATGGGCTACAATTTCTACGATAGAATAACGGAAA-AA-CTTAGTGAAA---TCAG-TTATTG-AAGGTGGATTTAGTAGTAAAAAGAA-A-CAGAATATTCTTTTTAAT--AAGGCACTGGGACAAGTACACACCGCCCGTCGCCCTCTTCGAT-AAA-A--C--AGGTC--CACCG-ACCTAA---------CACCCTTAGAAGAGATAAGTCGTAACATGGTAAGTGTACTGGAAAGTGCACTTGGTTCA-ACAAACTATAGCTTA???????????????????????????????????????????????????????????????????????
			????????????????????????????????????????????????????????????????????????????????????????????????????????????????????????????????????????????????????????????????????????????????????????????????????????????????????????????????????????????????????????????????????????????????????????????????????????????????????????????????????????????????????????????????????????????????????????????????????????????????????????????????????????????????????????????????????????????????????????????????????????????????????????????????????????????????????????????????????????????????????????TCAAAGCTC---TCGCC-TTG-CACAATAAATTTCACTATTAATT-TTCAACCCC-TACACCAGTACTGAATGATTTTATAACA-TATAAAACACCCCCTGTTAGAACTAGTAACAAGAATTCGACTTTCTCCCAAA-TACAAGCTTAAACCAGCATT-GACCACCTACTGGTATCTAACGCAA-ATGACTTGACTGTAGTAAC--TACAC----ACAAAACCTACAGA-TCTCCCCACGTTACCCTAACACCAGAGTATTATAGGAAAGATTAAAAGAGAGTGAAGGAACTCGGCAAACTAC-AGCCCCGCCTGTTTACCAAAAACATCGCCTCCTGCT---TACACATAGGAGGTCCAGCCTGCCCGGTGAC-AAAGTTTAACGGCCTCGGTACCCTGACCGCGCGAAGGTAGCATAATCACTTGTTCTTTAAATAGGGACCTGTATCAACGGCATCACGAGGGCTGAACTGTCTCCTCTCTCCAATCAGTGAACCTAACCTCTTCGTGAAGAGGCGAAGATTTAAATATAAGACGAGAAGACCCCATGGAGCTTTAAAC-CAAA-TAACACCCTCTT-TAATATACA-CCC-TAAGAAA-TAAGAA--GCCTGTTA-GCTAGTTTTCGGCTGGGGCATCCGGGGAGTAAAACCCAACCTCCCTGACAAAC--------------C-ATCACA-GAGCT-ACCACTCTAAGAGACAGCAAG-CTGTAGTAACATGACCCGTCT--------------ATCGACCAACGAACCAAGTTACCCTGGGGATAACAGCGCAATCCATTTCGAGAGCCCCTATCGACAAATGGGTTTACGACCTCGATGTTGGATCAGGGTATCCCAGTGGTGCAGCCGCTACTAAAGGTT
		</sequence>
		<sequence>
			<taxon idref="fraterculusFO67"/>
			GGCATTATTGATGGCCTATCAGGACTGAATCGTTCTGTTGATGAATACCCGGTGGAAGCTATTTCAAAAAGATTTAGATATGATGTAGCCTTAGTTTCAACTCTTAAAGATATGGAAGAGGATATCATTCAAGGGCTAAAATCCCAGGATTTGGAGGAATACCTAAGTGGTCCTTTTACTGTGGTGGTCAAAGAATCTTGTGATGGAATGGGGGACGTCAGCGAGAAGCATGGTTGTGGTCCTGCAGTCCCTGAGAAAGCAGTACGTTTTTCCTACACAATTATGAACATCAGTGTCCCCAACAACAGTGGGTCAGTTAGAATATTTGAAGAGTCCAAACCAAACTCTGAACTTTGCTGCAAGCCCCTTTGTCTAATGCTTGCCGATGAATCTGACCATGAAACTTTAACAGCTATCTTAAGTCCATTGATAGCTGAAAGAGAGGCCATGAAATCCAGTGAGCTCATGCTGGAAATAGGAGGAATACTCAGAAGTTTCAAGTTTATTTTTCGAGGTACAGGGTACGATGAGAAACTCGTGAGAGAAGTGGAAGGACTGGAAGCTTCAGGCTCTGTCTATATTTGTACCCTTTGCGATGCTACTAGACTAGAAGCTTCTCAGAACTTAGTCTTCCATTCTATTACCAGAAGTGATTCTGAGAACCTACAGCGCTATGAAACATGGCGATCCAACCCTTACCATGAATCTGTTGATGAACTTCGCGACAGAGTGAAAGGAGTTTCAGCAAAGCCATTTATTGAAACCCTCCCGTCAATTGACGCCCTACATTGTGACATCGGAAATGCAGCTGAGTTTTACAGAATATTTCAGCTAGAAATAGGGGAGGTCTACAAAAACCCTAATGTGACCAAAGAAGAGCGAAAGAAGTGGCAAACCTTACTTGACAAACATCTAAGAAAG????????????????????????????????????????????????????????????????????????????????????????????????????????????????????????????????????????????????????????????????????????????TT-CAGCAGTGATAAATATTGTG-TATAAGCGACA-GCTTGACTCAATCAGGAAGA-AT-AGAGCTGGCCAATGC--GGTGCCAGCCGCCGCGGCTAAACCGCTAAGCTCAAGTCGATAG-TTTTCGGCGTT-AAGCGTGGTTAAAGGACCCTC--CCCTAGAG-TTAAA-TAAGAATTT-AGCCGTTAAAAGCTTATTCCCAAG-AAACCTAA-AAACGAAAGTTACTCTATCATC-TCTTGAATCCACGACAGTTGGG-GCACAAACTGGGATTAGATACCCCACTATGCCTAA-CCGTAAAA---CTAACTCACAC-CACCCG--CGCCAGGGGA-CTACAAGCC-AAGCTTCAAACCCAAAGGACTTGACGGTGTCCCACCCATCTAGAGGAGCCTGTCCT-ATAATCGATGACCCCCGTTTCACCTCACCACCCTTTGCTCTCAGCCTGTATACCTCCG--TCGCAAGCCTACCATGTAAATG-ATGT--AGTA----GGCTCAATGA----TCACCCCATCAATACGTCAGGTCAAGGTGCAGCTTATAGGGTGGG-CAGAGATGGGCTACAATTTCTATAATAGAACAAACGGAACAG-TTAGGTGAAA--ACCTT-CTGT-A-AAGGTGGATTTAGCAGTAAAAAGAACAATAGAACTTTCTTTTTAAT--CTGGCCCTGGGACGTGTACACACCGCCCGTCACCCTCTTCGAT-AGT-AATA--CCCAACGTCTATAACCAAT----TCTCCGCGCTTTAGAAGAGGCAAGTCGTAACATGGTAAGTGTACCGGAAGGTGCACTTGGATAA-ACAAAGTGTGGCTTAACATT--AAGCAATTCATTT-CTATTGAAAC-ACTGTCTCCTA-GCC-CAGACCACTTT--AA-GCCCAAA
			AT-CTAGCCCAA-----ATTACCGCATGTG-AAATCCCCTAATCTTCACCTAAAATAAAACATTTTAC-CTTTTAA-GTAAGAGCGACTAAAAAACTAATATGGAGCAAAAGA--ATTAGTACCGCAAGGGAACGATGAAA-TAGAACTGAAATAAC-CCCAAAGCAACA-AAAAGCAGAGC-CCCTCCCCTCGTACCTTTTGCATCATGATCTAGCCAGTCCACCTCGGCAAAAT-AAACTTTC--AGTCGAACCCCCCGAAACTAAGTGAGCTACTTTAAAATAGCTTCAAA-GAGCCAA-CCCGTCTCTGTTGCAAAAGAGTGGGAAAATTTTTAAGTAGCGGTGATAAGCCTACCGAACTTAGAGATAGCTGGTTGTTCAGGAAAAGAATTTTAGTTCTGCCT-TAAGGC-CCCC--CATGACACAAAGCAACAACCT-TTTGACCTTAAGATTTA-CTCAAACAAGGCACAGCTTGTTTGACACAGGACACAACCTAAAAACCTGGGTAAAAT---TAATCACAAACAAAGTGGGCCTAAAAGCAGCCATCTTTTAAAAAGCGTTAAAGCTTATCTATTATTCAACCTCATAA-TTTCTCATAAAATC-TTCAACCC--TTCCTCACCACTGAACAATTTCATAAACATATGAAACCTATTCTGCTAGAACTAGTAACAAGAAAATGACTTTCTCCTAAA-TATAAGCTAACACCAAAATT-GACCGACTATTGGTATCTAACGCAA-ATGACTTTACTGTATCAACT-ACCCCC--AGCAAACCTTACCGC---CACCAGCGTTACCCTTACACTAGAATATTCAAGGAAAGATTTAAAGAAAAAAAAGGAACTCGGCAAAATAT-AACCCCGCCTGTTTACCAAAAACATCGCCTCCTGAAT--CACCTATAGGAGGTCCAGCCTGCCCAGTGAC-TATGTTCAACGGCCTCGGTACCCTGACCGCGCGAAGGTAGCATAATAACTTGTTCTTTAAATAGGGACTTGTATCAACGGCATCACGAGGGCTATTCTGTCTCTTTTTTCTAATCAGTGAACCTGACCTCTTCGTGAAGAGGCGAAGATTCTTCTATAAGACGAGAAGACCCCATGGAGCTTAAAAC-ACAG-AAACAATTTCTTC--CCCTTAA-CCC-TAAAAAA-TAAGAAA-TTCTGTTACACTAGTTTTCGGCTGGGGTGCCCGGGGAGAACAACCTATCCTCCCTGACGACAG--------------TATCTAA-GAGCA-ACAACTCAAAGAAACAACAAA-TTGACGTAAAATGACCCGACTGTT--------GCAGTCGATCAACGAACCAAGTTACCCTGGGGATAACAGCGCAATCCATTTCAAGAGCCCCTATCGACAAATGGGTTTACGACCTCGATGTTGGATCAGGGTATCC??????????????????????????
		</sequence>
		<sequence>
			<taxon idref="fraterculusGu133"/>
			GGCATTATTGATGGCCTATCAGGACTGAATCGTTCTGTTGATGAATACCCGGTGGAAGCTATTTCAAAAAGATTTAGATATGATGTAGCCTTAGTTTCAACTCTTAAAGATATGGAAGAGGATATCATTCAAGGGCTAAAATCCCAGGATTTGGAGGAATACCTAAGTGGTCCTTTTACTGTGGTGGTCAAAGAATCTTGTGATGGAATGGGGGACGTCAGCGAGAAGCATGGTTGTGGTCCTGCAGTCCCTGAGAAAGCAGTACGTTTTTCCTACACAATTATGAACATCAGTGTCCCCAACAACAGTGGGTCAGTTAGAATATTTGAAGAGTCCAAACCAAACTCTGAACTTTGCTGCAAGCCCCTTTGTCTAATGCTTGCCGATGAATCTGACCATGAAACTTTAACAGCTATCTTAAGTCCATTGATAGCTGAAAGAGAGGCCATGAAATCCAGTGAGCTCATGCTGGAAATAGGAGGAATACTCAGAAGTTTCAAGTTTATTTTTCGAGGTACAGGGTACGATGAGAAACTCGTGAGAGAAGTGGAAGGACTGGAAGCTTCAGGCTCTGTCTATATTTGTACCCTTTGCGATGCTACTAGACTAGAAGCTTCTCAGAACTTAGTCTTCCATTCTATTACCAGAAGTCATTCTGAGAACCTACAGCGCTATGAAACATGGCGATCCAACCCTTACCATGAATCTGTTGATGAACTTCGCGACAGAGTGAAAGGAGTTTCAGCAAAGCCATTTATTGAAACCCTCCCGTCAATTGACGCCCTACATTGTGACATCGGAAATGCAGCTGAGTTTTACAGAATATTTCAGCTAGAAATAGGGGAGGTCTACAAAAACCCTAATGTGACCAAAGAAGAGCGAAAGAAGTGGCAAACCTTACTTGACAAACATCTAAGAAAG?????????????????????????????????????????????????????????????????????????????????????????????????????????????????????????????????????????????????????????????????????????????T-CAGCAGTGATAAATATTGTG-TATAAGCGACA-GCTTGACTCAATCAGGAAGA-AT-AGAGCTGGCCAATGC--GGTGCCAGCCGCCGCGGCTAAACCGCTAAGCTCAAGTCGATAG-TTTTCGGCGTT-AAGCGTGGTTAAAGGACCCTC--CCCTAGAG-TTAAA-TAAGAATTT-AGCCGTTAAAAGCTTATTCCCAAG-AAACCTAA-AAACGAAAGTTACTCTATCATC-TCTCGAATCCACGACAGTTAGG-GCACAAACTGGGATTAGATACCCCACTATGCCTAA-CCGTAAAA---CTAACTCACAC-CACCCG--CGCCAGGGGA-CTACAAGCC-AAGCTTCAAACCCAAAGGACTTGACGGTGTCCCACCCATCTAGAGGAGCCTGTCCT-ATAATCGATGATCCCCGTTTCACCTCACCACCCTTTGCTCTCAGCCTGTATACCTCCG--TCGCAAGCCTACCATGTAAATG-ATGT--AGTA----GGCTCAATGA----TCACCCCATCAATACGTCAGGTCAAGGTGCAGCTTATAGGGCGGG-CAGAGATGGGCTACAATTTCTATAATAGAACAAACGGAACAG-TTAGGTGAAA--ACCTT-CTGT-A-AAGGTGGATTTAGCAGTAAAAAGAACAATAGAACTTTCTTTTTAAT--CCGGCCCTGGGACGTGTACACACCGCCCGTCACCCTCTTCGAT-AGT-AATA--CCCAACGTCTATAACCAAT----CTTCCGCGCTTTAGAAGAGGCAAGTCGTAACATGGTAAGTGTACCGGAAGGTGCACTTGGATAA-ACAAAGTGTGGCTTAACATT--AAGCAATTCATTT-CTATTGAAAC-ATTGTCTCCTA-GCC-CAGACCACTTT--AA-GCCCAAA
			AT-CTAGCCCAA-----ATTACCGCATGTG-AAATCCCCTAATCTTCACCTAAAATAAAACATTTTAT-CTTTTAA-GTAAGAGCGACTAAAAAACTAATATGGAGCAAAAGA--ATTAGTACCGCAAGGGAACGATGAAA-TAGAACTGAAATAAT-CTCAAAGCAACA-AAAAGCAGAGC-CACCTCCCTCGTACCTTTTGCATCATGATCTAGCCAGTCCACCTCGGCAAAAC-AAACTTTC--AGTCGAACCCCCCGAAACTAAGTGAGCTACTTTAAAATAGCTTCAAA-GAGCCAA-CCCGTCTCTGTTGCAAAAGAGTGGGAAAATTTTTAAGTAGCGGTGATAAGCCTACCGAACTTAGAGATAGCTGGTTGTTCAGGAAAAGAATTTTAGTTCTGCCT-TAAGGC-CCCC--CATGACACAAAGCAACAACCT-TTTGACCTTAAGATTTA-CTCAAACAAGGCACAGCTTGTTTGACACAGGACACAACCTAAAAACCTGGGTAAAAT---TAATCACAAACAAAGTGGGCCTAAAAGCAGCCATCTTTTAAAAAGCGTTAAAGCTTATCTATTATTCAACCTCATAA-TTTCTCATAAAATC-TTCAACCC--TTCCTCACCACTGAACAATTTCATAAACATATGAAACCTATTCTGCTAGAACTAGTAACAAGAAAATGACTTTCTCCTAAA-TATAAGCTAACACCAAAATT-GACCGACTATTGGTATCTAACGCAA-ATGACTTTACTGTATCAACT-ACTCCC--AGCAAACCTTACCGC---CACCAGCGTTACCCTTACACTAGAATATTCAAGGAAAGATTTAAAGAAAAGAAAGGAACTCGGCAAAATAT-AACCCCGCCTGTTTACCAAAAACATCGCCTCCTGAAT--CACCTATAGGAGGTCCAGCCTGCCCAGTGAC-TATGTTCAACGGCCTCGGTACCCTGACCGCGCGAAGGTAGCATAATAACTTGTTCTTTAAATAGGGACTTGTATCAACGGCATCACGAGGGCTATTCTGTCTCTTTTTTCTAATCAGTGAACCTGACCTCTTCGTGAAGAGGCGAAGATTCTTCTATAAGACGAGAAGACCCCATGGAGCTTAAAAC-ACAG-AAACAATTTCTTC--CCCTTAA-CCC-TAAAAAA-TAAGAAA-TTCTGTTACACTAGTTTTCGGCTGGGGTGCCCGGGGAGAATAACCCATCCTCCCTGACGACAG--------------TATCTAA-GAGCA-ACAACTCAAAGAAACAACAAA-TTGACGTAAAATGACCCGACTTTT--------GCAGTCGATCAACGAACCAAGTTACCCTGGGGATAACAGCGCAATCCATTTCAAGAGCCCCTATCGACAAATGGGTTTACGACCTCGATGTTGGATCAGGGTATCCTAGTGGTGCAGCAGCTACTAAAGGTT
		</sequence>
		<sequence>
			<taxon idref="fraterculusT343"/>
			GGCATTATTGATGGCCTTTCAGGACTGAATCGTTCTGTTGATGAATACCCGGTGGAAGCTATTTCGAAAAGATTTAGATATGATGTAGCCTTAGTTTCAACTCTTAAAGATATGGAAGAGGATATCATTCAAGGGCTAAAGTCCCAGGATTTGGAGGAATACCTAAGTGGTCCTTTTACTGTGGTGGTCAAAGAATCTTGTGATGGAATGGGGGACGTCAGCGAGAAGCATGGTAGTGGTCCTGCGGTCCCTGAGAAAGCAGTACGTTTTTCCTACACAATTATGAACATCAGCGTCCCCAACAACAGTGGGTCAGTTAGAATATTTGAAGAGTCCAAACCAAACTCTGAACTTTGCTGCAAGCCCCTTTGTCTAATGCTTGCYGATGAATCTGACCATGAAACTTTAACAGCTATCTTAAGTCCATTGATAGCTGAAAGAGAGGCCATGAAATCCAGTGAGCTCATGCTGGAAATAGGAGGAATCCTCAGAAGTTTCAAGTTTATTTTTCGAGGTACAGGGTAYGATGAGAAACTCGTGAGAGAAGTGGAAGGACTGGAAGCTTCAGGCTCTGTCTATATTTGTACCCTTTGCGATTCTACTAGACTAGAAGCTTCTCAGAACTTAGTCTTCCATTCTATTACCAGAAGTCATTCTGAGAACTTACAGCGCTATGAGACATGGCGATCCAACCCTTACCATGAATCTGTTGATGAACTTCGCGACAGAGTGAAAGGAGTKTCAGCAAAGCCATTTATTGAAACCCTTCCGTCAATTGACGCCCTACATTGTGACATCGGAAATGCAGCSGAGTTTTACAGAATATTTCAGCTAGAAATAGGGGAGGTCTACAAAAACCCTAATGTGACCAAAGAAGAGCGAAAGAAGTGGCAAACTTTACTTGACAAACATCTAAGAAAG????????????????????????????????????????????????????????????????????????????????????????????????GGGGGAGCTGGTATCAGGCACAG-ACTT------CTTGCCCATGACACCTAGT-CTTACCACGCCCCCAAGGGTAACTTCAGCAGTGATAAATATTGTC-TATAAGCGACA-GCTTGATTCAATCAGGGATA-AT-AGAGCTGGCCAATGC--GGTGCCAGCCGCCGCGGCTAAACCGCCAAGCTCAAGTCGATAG-TTTTCGGCGTT-AAATGTGGTTAAAGAGTTTCTACCACTAGAG-TTAAA-CAAAAATTT-AGCCGTTATAAGCTTATTTATGGG-AAATTTAA-AAACGAAAGTTACTCTACTACC-TCTTGAACCCACGACAGTTAGG-ACACAAACTGGGATTAGATACCCCACTATGCCTAA-CCGTAAA----TTAACTCACAC-CACCCG--CGCCAGGGGA-TTACAAGCT-AAGCTTCAAACCCAAAGGACTTGACGGTGTCCCACCCACCTAGAGGAGCCTGTCCT-ATAATCGATGACCCCCGTTTTACCTTACCGCCTCTTGCTCTCAGCCTGTATACCTCCG--TCGCAAGCTTACCATGTGAATG-AAAC--AGTA----CGCTCAATGA----TTACC-CGTCAATACGTCAGGTCAAGGTGCAGCTTATGGGGCGGG-CAGAGATGGGCTACAATTTCTATAATAGAACAAACGAAGCAG-ACGA-TGCAA--ACCTG-CTGT-G-AAGGTGGATTTAGCAGTAAAAAGAATAATAGATTTCTCTTTTTAAC--TCGGCCCTGGGACGTGTACACACCGCCCGTCACCCTCTTCGAT-AGT-TTTT---CCAACGTATATAACTAAT----TTTCCGCGCTTTAGAAGAGGCAAGTCGTAACATGGTAAGTGTACCGGAAGGTGCACTTGGATAA-ACAAAGTGCAGCTTA-CATTTTAAGCAGTTCGTTTTTTACCGAAAA-TTTGTCTTCTA-ACC-AAGACCACTTTTGAA-GCCTGAA
			AT-CTAGCCCAA----CATCACCCCATGAA-AAACTCTCTCAACCCAAACTAAA-CAAAACATTTCTC-CTCTTAA-GTAGGTGCGACCAAAAAACTTTTACGGAGCAAAAGA--GCAAGTACCGCAAGGGAATGATGAAA-CAGAATTGAAATAAT-CCTAAAGCAACA-AAAAGCAGAGC---CATCCCTCGTACCTTTTGCATCATGATCTAGCCAGTCAACTCCAGCAAAAC-AAACTTTT--AGTTGGGCCCCCCGAAACTAAGTGAGCTACTTCAAAATAGCTTTCTA-GAGCCAA-CCCGTCTCTGTTGCAAAAGAGTGGGAAAATTTTTAAGTAGAGGTGATAAACCTACCGAACTTAGAGATAGCTGGTTGTTCAGGAAAAGAATTTTAGTTCTGCCT-TAAGGG-GTTTT-TCTTGCATAAA-CAACAACCC-T-CC-CCTTAAGACTTA-CTCAAACAAGGCACAGCTTGTTTGAAACAGGACACAACCTAAAAAACAGGGTAAAAC---AACCTATAAATAAAGTGGGCCTAAGAGCAGCCATCTTTAAAAAAGCGTTAAAGCTTACTTATT-CTT-TCTACGTAA-TCCCGTAAACAAAC-TTCAACCC--TTCACCACTACTGAGCAATTTCATAAACTTATGTAATCTATACTGCTAGAACTAGTAACAAGAAAATGACTTTCTCCTAAA-TATAAGCTTACACCAAAATT-GACTGCCTATTGGTATTTAACGTAA-ATGACCCCACTGTTCCAACC-CTCACT--AGCAAACCTTACAGC---CATCAACGTTACCCTTACACTAGAACATTTTAGGAAAGATTAAAAGAAAAAAAAGGAACTCGGCAAAACAT-AACCCCGCCTGTTTACCAAAAACATCGCCTCCTGA---TTCTTTATAGGAGGTCCAGCCTGCCCAGTGAC-TATGTTTAACGGCCTCGGTACTCTGACCGCGCGAAGGTAGCATAATAACTTGTTCTTTAAATAGGGACTTGTATCAACGGCACCACGAGGGCTATACTGTCTCTTTTTTCTAATCAGTGAACCTGACCTCTTCGTGAAGAGGCGAAGATTCTTCTATAAGACGAGAAGACCCCATGGAGCTTTAAAC-ACAGAAAACACTCTCTTC--TCACAGA-CCT-TTAAAAA-TAAGAAA-GTCTGTTACACTAGTTTTCGGCTGGGGTGCCCAAGGAGAATAACCCATCCTCCCTGACGACTTC-------------TATCCTA-GAGCA-ACAGCTCGAAGAAACAACAAA-TTGACGTAAAATGACCCGACTA----------ATAATCGATCAACGAACCAAGTTACCCTGGGGATAACAGCGCAATCCATTTCAAGAGTCCTTATCGACAAGTGGGTTTACGACCTCGATGTTGGATCAGGGTATCCCAGTGGTGCAGCAGCTACTAAAGGTT
		</sequence>
		<sequence>
			<taxon idref="ghanensisANK133"/>
			GGCATCATTGATGGCCTATCAGGACTGAATCGTTCTGTTGATGAATACCCAGTGGAAGCTATTTCGAAAAGGTTTAGATATGATGTAGCCTTAGTTTCAACTCTAAAAGACATGGAAGAGGATATCCTCGAAGGCCTAAAATCTCAGGATTTGGAGGAATACCTGAGTGGTCCTTTTACTGTGGTGGTCAAAGAATCTTGCGATGGAATGGGTGATGTCAGTGAGAAGCATGGCAGTGGTCCTCCAGTCCCTGAGAAAGCAGTACGTTTTTCATTCACAATCATGAACATCAGTGTCCCCAACAACAGTGGGTCTGTTAGAATCTTTGAAGAGTCCAAACCAAACTCTGAACTTTGCTGCAAGCCCCTTTGTCTAATGCTTGCCGATGAATCAGACCATGAAACGTTAACAGCTATCTTAAGTCCTTTGATAGCTGAAAGAGAAGACATGAAATCCAGTGAGCTCATGCTAGAAATAGGAGGAATCCTCCGAAGTTTCAAGTTTATATTTCGTGGTACGGGGTACGATGAGAAACTTGTCAGAGAAGTGGAAGGACTGGAAGCTTCAGGCTCTATCTATATTTGTACCCTCTGCGATGCTACTAGACTGGAAGCTTCTCAGAACTTAGTCTTCCATTCTATTACCAGAAGTCATTCTGAGAACTTGCATCGTTATGAGACATGGAGATCCAACCCTTACCACGAATCTGTTGATGAACTGCGCGACAGAGTTAAAGGAGTTTCAGCGAAGCCATTTATTGAAACCCTCCCGTCGATTGATGCCTTACATTGTGACATTGGAAACGCAGCTGAGTTTTACAGAATATTTCAGCTAGAAATAGGGGAGGTCTACAGAAACCCAAATGTGACCAAAGAAGAGAGAAAGAAATGGCAGACATTACTTGACAAACACCTAAGAAAG???????????????????????????????????????????????????????????????????????????????????????????????????????????????????????????????????????????????????????????????????????????????????????????????????????????????????????????????????????????????????????????????????????????????????????????????????????????????????????????????????????????????????????????????????????????????????????????????????????????????????????????????????????????????????????????????????????????????????????????????????????????????????????????????????????????????????????????????????????????????????????????????????????????????????????????????????????????????????????????????????????????????????????????????????????????????????????????????????????????????????????????????????????????????????????????????????????????????????????????????????????????????????????????????????????????????????????????????????????????????????????????????????????????????????????????????????????????????????????????????????????????????????????????????????????????????????????????????????????????????????????????????????????????????????????
			????????????????????????????????????????????????????????????????????????????????????????????????????????????????????????????????????????????????????????????????????????????????????????????????????????????????????????????????????????????????????????????????????????????????????????????????????????????????????????????????????????????????????????????????????????????????????????????????????????????????????????????????????????????????????????????????????????????????????????????????????????????????????????????????????????????????????????????????????????????????????????????????????????????????????????????????????????????????????????????????????????????????????????????????????????????????????????????????????????????????????????????????????????????????????????????????????????????????????????????????????????????????????????????????????????????????????????????????????????????????????????????????????????????????????????????????????????????????????????????????????????????????????????????????????????????????????????????????????????????????????????????????????????????????????????????????????????????????????????????????????????????????????????????????????????????????????????????????????????????????????????????????????????????????????????????????????????????????????????????????????????????????????????????????????????????????????????????????????????????????????????????????????????????????????????????????????????????????????????????????????????????????
		</sequence>
		<sequence>
			<taxon idref="ghanensisANK67"/>
			GGCATCATTGATGGCCTATCAGGACTGAATCGTTCTGTTGATGAATACCCAGTGGAAGCTATTTCGAAAAGGTTTAGATATGATGTAGCCTTAGTTTCAACTCTAAAAGACATGGAAGAGGATATCCTCGAAGGCCTAAAATCTCAGGATTTGGAGGAATACCTGAGTGGTCCTTTTACTGTGGTGGTCAAAGAATCTTGCGATGGAATGGGTGATGTCAGTGAGAAGCATGGCAGTGGTCCTCCAGTCCCTGAGAAAGCAGTACGTTTTTCATTCACAATCATGAACATCAGTGTCCCCAACAACAGTGGGTCTGTTAGAATCTTTGAAGAGTCCAAACCAAACTCTGAACTTTGCTGCAAGCCCCTTTGTCTAATGCTTGCCGATGAATCAGACCATGAAACGTTAACAGCTATCTTAAGTCCTTTGATAGCTGAAAGAGAAGACATGAAATCCAGTGAGCTCATGCTAGAAATAGGAGGAATCCTCCGAAGTTTCAAGTTTATATTTCGTGGTACGGGGTACGATGAGAAACTTGTCAGAGAAGTGGAAGGACTGGAAGCTTCAGGCTCTATCTATATTTGTACCCTCTGCGATGCTACTAGACTGGAAGCTTCTCAGAACTTAGTCTTCCATTCTATTACCAGAAGTCATTCTGAGAACTTGCATCGTTATGAGACATGGAGATCCAACCCTTACCACGAATCTGTTGATGAACTGCGCGACAGAGTTAAAGGAGTTTCAGCGAAGCCATTTATTGAAACCCTCCCGTCGATTGATGCCTTACATTGTGACATTGGAAACGCAGCTGAGTTTTACAGAATATTTCAGCTAGAAATAGGGGAGGTCTACAGAAACCCAAATGTGACCAAAGAAGAGAGAAAGAAATGGCAGACATTACTTGACAAACACCTAAGAAAG???????????????????????????????????????????????????????????????????????????????????????????????????????????????????????????????????????????????????????????????????????????????????????????????????????????????????????????????????????????????????????????????????????????????????????????????????????????????????????????????????????????????????????????????????????????????????????????????????????????????????????????????????????????????????????????????????????????????????????????????????????????????????????????????????????????????????????????????????????????????????????????????????????????????????????????????????????????????????????????????????????????????????????????????????????????????????????????????????????????????????????????????????????????????????????????????????????????????????????????????????????????????????????????????????????????????????????????????????????????????????????????????????????????????????????????????????????????????????????????????????????????????????????????????????????????????????????????????????????????????????????????????????????????????????????
			????????????????????????????????????????????????????????????????????????????????????????????????????????????????????????????????????????????????????????????????????????????????????????????????????????????????????????????????????????????????????????????????????????????????????????????????????????????????????????????????????????????????????????????????????????????????????????????????????????????????????????????????????????????????????????????????????????????????????????????????????????????????????????????????????????????????????????????????????????????????????????????????????????????????????????????????????????????????????????????????????????????????????????????????????????????????????????????????????????????????????????????????????????????????????????????????????????????????????????????????????????????????????????????????????????????????????????????????????????????????????????????????????????????????????????????????????????????????????????????????????????????????????????????????????????????????????????????????????????????????????????????????????????????????????????????????????????????????????????????????????????????????????????????????????????????????????????????????????????????????????????????????????????????????????????????????????????????????????????????????????????????????????????????????????????????????????????????????????????????????????????????????????????????????????????????????????????????????????????????????????????????????
		</sequence>
		<sequence>
			<taxon idref="ghanensisAT48"/>
			GGCATCATTGATGGCCTATCAGGACTGAATCGTTCTGTTGATGAATACCCAGTGGAAGCTATTTCAAAAAGGTTTAGATATGATGTAGCCTTAGTTTCAACTCTAAAAGACATGGAAGAGGATCTCCTCGAAGGCCTAAAATCTCAGGATTTGGAGGAATACCTGAGTGGTCCTTTTACTGTGGTGGTCAAAGAATCTTGCGATGGAATGGGTGATGTCAGTGAGAAGCATGGCAGTGGTCCTCCAGTCCCTGAGAAAGCAGTACGTTTTTCATTCACAATCATGAACATCAGTGTCCCCAACAACAGTGGGTCTGTTAGAATCTTTGAAGAGTCCAAACCAAACTCTGAACTTTGCTGCAAGCCCCTTTGTCTAATGCTTGCCGATGAATCAGACCATGAAACKTTAACAGCTATCTTAAGTCCTTTGATAGCTGAAAGAGAAGACATGAAATCCAGTGAGCTCATGCTAGAAATAGGAGGAATCCTCCGAAGTTTCAAGTTTATATTTCGTGGTACGGGGTACGATGAGAAACTTGTCAGAGAAGTGGAAGGACTGGAAGCTTCAGGCTCTATCTATATTTGTACCCTCTGCGATGCTACTAGACTGGAAGCTTCTCAGAACTTAGTCTTCCATTCTATTACCAGAAGTCATTCTGAGAACTTGCATCGTTATGAGACATGGAGATCCAACCCTTACCACGAATCTGTTGATGAACTGCGCGACAGAGTTAAAGGAGTTTCAGCGAAGCCATTTATTGAAACCCTCCCGTCGATTGATGCCTTACATTGTGACATTGGAAACGCAGCTGAGTTTTACAGAATATTTCAGCTAGAAATAGGGGAGGTCTACAGAAACCCAAATGTGACCAAAGAAGAGAGAAAGAAATGGCAGACATTACTTGACAAACACCTAAGAAAGGGTCCTAGCCTTACTGTT---AA-CTATCTTTTAACTTACACATGCAAGTATCAGCACACCCGTGAGAAAACCCCCCG---ATTCTCCCTCAGA-TTGGGGGGCAGGTATTAGGCACAG-ACTACCCT--CTAGCCCACAACACCTAGC-TTAGCCACGCCCCCAAGGGTAAA--CAGCAGTGATAAATATTGCTT-ATTAGCGCCA-GCTTGACTCAGTCAAAAAGA-AT-AGAGCCGGCTAAGAC--GGTGCCAGCCGCCGCGGTTATACCG-TAGGCTCAAGTTAAGAG-TTTTCGGCGTT-AAGTGTGATTAAAGATTTCCAAATAATAGGG-TAAAA-CACACGCTT-AGCCGTTACAAGCTCGCTGCCTGGA-AAACT-AAAAACGAAGGTTACTCTAGCAATTCTTTGAATC-ACGACAACTGGGA-AACAAACTGGGATTAGATACCCCACTATGCCCAG-TCGTAAATA--TCAACTCACAC-CATAAA--CGCCCGGGGA-TTACGAGCC-TAGCTTAAAACCCAAAGGACTTGACGGTGTCCCACCCACCTAGAGGAGCCTGTCCT-GTCATCGATAACCCCCGCTTAACAAAAGCCTTTC--GCTT--A??????????????????????????????????????????????????????????????????????????????????????????????????????????????????????????????????????????????????????????????????????????????????????????????????????????????????????????????????????????????????????????????????????????????????????????????????????????????????????????????????????????????????????????????????????????????????????????????????????????????????????????????????????????????????????????????????????????
			?????????????????????????????????????????????????????????????????????????????????????????????????????????????????????????????????????????????????????????????????????????????????????????????????????????????????????????????????????????????????????????????????????????????????????????????????????????????????????????????????????????????????????????????????????????????????????????????????????????????????????????????????????????????????????????????????????????????????????????????????????????????????????????????????????????????????????????????????????????????????????????????GCTTCT-TTACTTAAAAGTAATTCAATCTCCCAAATACCC-TTCAACCC--CTTACCCCTACTGAACGATCTCATAATC-TATGAAAAACTTTCTGTTAGAACTAGTAACAAGAAATTGCATTTCTCCAAAA-TATACCCTTAAACCAATATT-GACCAACTACTGGTTCTTAACGCCA-ATGACTACACTGTATTAACC-CCCCCCCC-GAAAACACTACAAC-ACCTC-CGCGTTACCCTAACACAAGAATATTCTAGGAAAAATTAAAAAAGGATGAAGGAACTCGGCAAAAAAT-AGCCCCGCCTGTTTACCAAAAACATCGCCTCCTGC----AACCTATAGGAGGTCCAGCCTGCCCAGTGAC-AGAGTTTAACGGCCTCGGTACCCTGACCGCGCAAAGGTAGCATAATCACTTGTTCTTTAAATAGGGACTTGTATCAAAGGCATCACGAGGGCTAAACTGTCTCCCCCCTTTAATTAGTGAACCTGATCCCTTCGTGAAAAAGCGAAGATAGCAGTATAAGACGAGAAGACCCCATGGAGCTTAAAAC-CCTA-TAACACCCTCTT-CAACATA-A-CCT-TCAAAAA-TAAGAC--CCTTGTTA-ATCAGTTTTCGGCTGGGGTGTCCAAGGAGTATAGCTAAACCTCCATGACGAACAT--TCA------TCTACCCAA-GAACT-ACCATTCTAAGAATCAGTAAT-CTGACGTAATATGACCCGATA-------------ATTCGACCAACGAACCAAGTTACCCTGGGGATAACAGCGCAATCCACCTCAAGAGCCCTTATCGACAGGCGGGTTTACGACCTCGATGTTGGATCAGGGTACCCCTGTGGTGCAGCAGCTACTAAAGGTT
		</sequence>
		<sequence>
			<taxon idref="ghanensisBa0412"/>
			GGCATCATTGATGGCCTATCAGGACTGAATCGTTCTGTTGATGAATACCCAGTGGAAGCTATTTCGAAAAGGTTTAGATATGATGTAGCCTTAGTTTCAACTCTAAAAGACATGGAAGAGGATATCCTCGAAGGCCTAAAATCTCAGGATTTGGAGGAATACCTGAGTGGTCCTTTTACTGTGGTGGTCAAAGAATCTTGCGATGGAATGGGTGATGTCAGTGAGAAGCATGGCAGTGGTCCTCCAGTCCCTGAGAAAGCAGTACGTTTTTCATTCACAATCATGAACATCAGTGTCCCCAACAACAGTGGGTCTGTTAGAATCTTTGAAGAGTCCAAACCAAACTCTGAACTTTGCTGCAAGCCCCTTTGTCTAATGCTTGCCGATGAATCAGACCATGAAACGTTAACAGCTATCTTAAGTCCTTTGATAGCTGAAAGAGAAGACATGAAATCCAGTGAGCTCATGCTAGAAATAGGAGGAATCCTCCGAAGTTTCAAGTTTATATTTCGTGGTACGGGGTACGATGAGAAACTTGTCAGAGAAGTGGAAGGACTGGAAGCTTCAGGCTCTATCTATATTTGTACCCTCTGCGATGCTACTAGACTGGAAGCTTCTCAGAACTTAGTCTTCCATTCTATTACCAGAAGTCATTCTGAGAACTTGCATCGTTATGAGACATGGAGATCCAACCCTTACCACGAATCTGTTGATGAACTGCGTGACAGAGTTAAAGGAGTTTCAGCAAAGCCATTTATTGAAACCCTCCCGTCGATTGATGCCTTACATTGTGACATTGGAAACGCAGCTGAGTTTTACAGAATATTTCAGCTAGAAATAGGGGAGGTCTACAGAAACCCAAATGTGACCAAAGAAGAGAGAAAGAAATGGCAGACATTACTTGACAAACACCTAAGAAAG???????????????????????????????????????????????????????????????????????????????????????????????????????????????????????????????????????????????????????????????????????????????????????????????????????????????????????????????????????????????????????????????????????????????????????????????????????????????????????????????????????????????????????????????????????????????????????????????????????????????????????????????????????????????????????????????????????????????????????????????????????????????????????????????????????????????????????????????????????????????????????????????????????????????????????????????????????????????????????????????????????????????????????????????????????????????????????????????????????????????????????????????????????????????????????????????????????????????????????????????????????????????????????????????????????????????????????????????????????????????????????????????????????????????????????????????????????????????????????????????????????????????????????????????????????????????????????????????????????????????????????????????????????????????????????
			????????????????????????????????????????????????????????????????????????????????????????????????????????????????????????????????????????????????????????????????????????????????????????????????????????????????????????????????????????????????????????????????????????????????????????????????????????????????????????????????????????????????????????????????????????????????????????????????????????????????????????????????????????????????????????????????????????????????????????????????????????????????????????????????????????????????????????????????????????????????????????????????????????????????????????????????????????????????????????????????????????????????????????????????????????????????????????????????????????????????????????????????????????????????????????????????????????????????????????????????????????????????????????????????????????????????????????????????????????????????????????????????????????????????????????????????????????????????????????????????????????????????????????????????????????????????????????????????????????????????????????????????????????????????????????????????????????????????????????????????????????????????????????????????????????????????????????????????????????????????????????????????????????????????????????????????????????????????????????????????????????????????????????????????????????????????????????????????????????????????????????????????????????????????????????????????????????????????????????????????????????????????
		</sequence>
		<sequence>
			<taxon idref="ghanensisDRR1603"/>
			GGCATCATTGATGGCCTATCAGGACTGAATCGTTCTGTTGATGAATACCCAGTGGAAGCTATTTCGAAAAGGTTTAGATATGATGTAGCCTTAGTTTCAACTCTAAAAGACATGGAAGAGGATATCCTCGAAGGCCTAAAATCTCAGGATTTGGAGGAATACCTGAGTGGTCCTTTTACTGTGGTGGTCAAAGAATCTTGCGATGGAATGGGTGATGTCAGTGAGAAGCATGGCAGTGGTCCTCCAGTCCCTGAGAAAGCAGTACGTTTTTCATTCACAATCATGAACATCAGTGTCCCCAACAACAGTGGGTCTGTTAGAATCTTTGAAGAGTCCAAACCAAACTCTGAACTTTGCTGCAAGCCCCTTTGTCTAATGCTTGCCGATGAATCAGACCATGAAACTTTAACAGCTATCTTAAGTCCTTTGATAGCTGAAAGAGAAGACATGAAATCCAGTGAGCTCATGCTAGAAATAGGAGGAATCCTCAGAAGTTTCAAGTTTATATTTCGTGGTACAGGGTACGATGAGAAACTTGTCAGAGAAGTGGAAGGACTGGAAGCTTCAGGCTCTATCTATATTTGTACCCTCTGCGATGCTACTAGACTGGAAGCTTCTCAGAACTTAGTCTTCCATTCTATTACCAGAAGTCATTCTGAGAACTTGCATCGTTATGAGACATGGAGATCCAACCCTTACCACGAATCTGTTRATGAACTGCGCGACAGAGTTAAAGGAGTTTCAGCGAAGCCATTTATTGAAACCCTCCCGTCGATTGATGCCTTACATTGTGACATTGGAAACGCAGCTGAGTTTTACAGAATATTTCAGCTAGAAATAGGGGAGGTCTACAGAAACCCAAATGTGACCAARGAAGAGAGAAAGAAATGGCAGACGTTACTTGACAAACACCTAAGAAAG???????????????????????????????????????????????????????????????????????????????????????????????????????????????????????????????????????????????????????????????????????????????????????????????????????????????????????????????????????????????????????????????????????????????????????????????????????????????????????????????????????????????????????????????????????????????????????????????????????????????????????????????????????????????????????????????????????????????????????????????????????????????????????????????????????????????????????????????????????????????????????????????????????????????????????????????????????????????????????????????????????????????????????????????????????????????????????????????????????????????????????????????????????????????????????????????????????????????????????????????????????????????????????????????????????????????????????????????????????????????????????????????????????????????????????????????????????????????????????????????????????????????????????????????????????????????????????????????????????????????????????????????????????????????????????
			????????????????????????????????????????????????????????????????????????????????????????????????????????????????????????????????????????????????????????????????????????????????????????????????????????????????????????????????????????????????????????????????????????????????????????????????????????????????????????????????????????????????????????????????????????????????????????????????????????????????????????????????????????????????????????????????????????????????????????????????????????????????????????????????????????????????????????????????????????????????????????????????????????????????????????????????????????????????????????????????????????????????????????????????????????????????????????????????????????????????????????????????????????????????????????????????????????????????????????????????????????????????????????????????????????????????????????????????????????????????????????????????????????????????????????????????????????????????????????????????????????????????????????????????????????????????????????????????????????????????????????????????????????????????????????????????????????????????????????????????????????????????????????????????????????????????????????????????????????????????????????????????????????????????????????????????????????????????????????????????????????????????????????????????????????????????????????????????????????????????????????????????????????????????????????????????????????????????????????????????????????????????
		</sequence>
		<sequence>
			<taxon idref="ghanensisKAK24"/>
			GGCATCATTGATGGCCTATCAGGACTGAATCGTTCTGTTGATGAATACCCAGTGGAAGCTATTTCGAAAAGGTTTAGATATGATGTAGCCTTAGTTTCAACTCTAAAAGACATGGAAGAGGATMTCCTCGAAGGCCTAAAATCTCAGGATTTGGAGGAATACCTGAGTGGTCCTTTTACTGTGGTGGTCAAAGAATCTTGCGATGGAATGGGTGATGTCAGTGAGAAGCATGGCAGTGGTCCTCCAGTCCCTGAGAAAGCAGTACGTTTTTCATTCACAATCATGAACATCAGTGTCCCCAACAACAGTGGGTCTGTTAGAATCTTTGAAGAGTCCAAACCAAACTCTGAACTTTGCTGCAAGCCCCTTTGTCTAATGCTTGCCGATGAATCAGACCATGAAACATTAACAGCTATCTTAAGTCCTTTGATAGCTGAAAGAGAAGACATGAAATCCAGTGAGCTCATGCTAGAAATAGGAGGAATCCTCCGAAGTTTCAAGTTTATATTTCGTGGTACGGGGTACGATGAGAAACTTGTCAGAGAAGTGGAAGGACTGGAAGCTTCAGGCTCTATCTATATTTGTACCCTCTGCGATGCTACTAGACTGGAAGCTTCTCAGAACTTAGTCTTCCATTCTATTACCAGAAGTCATTCTGAGAACTTGCATCGTTATGAGACATGGAGATCCAACCCTTACCACGAATCTGTTGATGAACTGCGCGACAGAGTTAAAGGAGTTTCAGCGAAGCCATTTATTGAAACCCTCCCGTCGATTGATGCCTTACATTGTGACATTGGAAACGCAGCTGAGTTTTACAGAATATTTCAGCTAGAAATAGGGGAGGTCTACAGAAACCCAAATGTGACCAAAGAAGAGAGAAAGAAATGGCAGACRTTACTTGACAAACACCTAAGAAAGGGTCCTAGCCTTACTGTT---AA-CTATCTTTTAACTTACACATGCAAGTATCAGCACACCCGTGAGAAAACCCCCCCCG-ATTCTCCCTCAGA-TTGGGGGGCAGGTATTAGGCACAG-ACTACCCT--CTAGCCCACAACACCTAGC-TTAGCCACGCCCCCAAGGGTAAA--CAGCAGTGATAAATATTGCTT-ATTAGCGCCA-GCTTGACTCAGTCAAAAAGA-AT-AGAGCCGGCTAAGAC--GGTGCCAGCCGCCGCGGTTATACCG-TAGGCTCAAGTTAAGAG-TTTTCGGCGTT-AAGTGTGATTAAAGATTTCCAAATAATAGGG-TAAAA-CACACGCTT-AGCCGTTACAAGCTCGCTGCCTGGA-AAACT-AAAAACGAAGGTTACTCTAGCAATTCTTTGAATC-ACGACAACTGGGA-AACAAACTGGGATTAGATACCCCACTATGCCCAG-TCGTAAATA--TCAACTCACAC-CATAAA--CGCCCGGGGA-TTACGAGCC-TAGCTTAAAACCCAAAGGACTTGACGGTGTCCCACCCACCTAGAGGAGCCTGTCCT-GTCATCGATAACCCCCGCTTAACAAAAGCCTCTC--GCTT--A??????????????????????????????????????????????????????????????????????????????????????????????????????????????????????????????????????????????????????????????????????????????????????????????????????????????????????????????????????????????????????????????????????????????????????????????????????????????????????????????????????????????????????????????????????????????????????????????????????????????????????????????????????????????????????????????????????????
			?????????????????????????????????????????????????????????????????????????????????????????????????????????????????????????????????????????????????????????????????????????????????????????????????????????????????????????????????????????????????????????????????????????????????????????????????????????????????????????????????????????????????????????????????????????????????????????????????????????????????????????????????????????????????????????????????????????????????????????????????????????????????????????????????????????????????????????????????????????????????????????????GCTTCT-TTACTTAAAAGTAATTCAATCTCCCAAATACCC-TTCAACCC--CTTACCCCTACTGAACGATCTCATAATC-TATGAAAAACTTTCTGTTAGAACTAGTAACAAGAAATTGCATTTCTCCAAAA-TATACCCTTAAACCAATATT-GACCAACTACTGGTTCTTAACGCCA-ATGACTACACTGTATTAACC-CCCCCCCC-GAAAACACTACAAC-ACCTC-CGCGTTACCCTAACACAAGAATATTCTAGGAAAAATTAAAAAAGGGTGAAGGAACTCGGCAAAAAAT-AGCCCCGCCTGTTTACCAAAAACATCGCCTCCTGC----AACCTATAGGAGGTCCAGCCTGCCCAGTGAC-AGAGTTTAACGGCCTCGGTACCCTGACCGCGCAAAGGTAGCATAATCACTTGTTCTTTAAATAGGGACTTGTATCAAAGGCATCACGAGGGCTAAACTGTCTCCCCCCTTTAATTAGTGAACCTGATCCCTTCGTGAAAAAGCGAAGATAGCAGTATAAGACGAGAAGACCCCATGGAGCTTAAAAC-CCTA-TAACACCCTCTT-CAACATA-A-CCT-TCAAAAA-TAAGAC--CCTTGTTA-ATCAGTTTTCGGCTGGGGTGTCCAAGGAGTATAGCTAAACCTCCATGACGAACAT--TCA------TCTACCCAA-GAACT-ACCATTCTAAGAATCAGTAAT-CTGACGTAATATGACCCGATA-------------ATTCGACCAACGAACCAAGTTACCCTGGGGATAACAGCGCAATCCACCTCAAGAGCCCTTATCGACAGGCGGGTTTACGACCTCGATGTTGGATCAGGGTACCCCTGTGGTGCAGCAGCTACTAAAGGTT
		</sequence>
		<sequence>
			<taxon idref="graueriCER376"/>
			GGAATCATTGATGGCCTTTCAGGACTGAATCGTTCTGTTGATGAGTACCCGGTGGAAGCTATTTCAAAAAGGTTTAGATATGATGTAGCCTTGGTTTCGACTCTAAAAGACATGGAAGAKGATATCCTTGAAGGCCTAAAATCTCAGGATTTGGAGGAATACCTAAGTGGTCCTTTCACTGTTGTGGTCAAAGAATCTTGCGATGGAATGGGAGATGTCAGTGAGAAGCATGGCAGTGGTCCTCCAGTTCCTGAGAAAGCAGTACGTTTTTCATTCACAATCATGAACATCAGTGTCCCCAACAACAGTGGCTTCCTTAGAATCTTTGAGGAGTCCAAACCAAACTCTGAACTTTGCTGCAAGCCCCTTTGTCTAATGCTTGCCGATGAATCAGACCATGAAACTTTAACAGCTATCTTAAGTCCTTTAATAGCTGAAAGAGAAGCCATGAAATCCAGTGAGCTCATGCTGGAAATAGGAGGAATCCTCAGAAGTTTCAAGTTCATGTTTCGTGGTACGGGGTATGATGAGAAACTTGTCAGAGAAGTGGAAGGACTGGAAGCTTCTGGCTCTATCTATATTTGTACCCTCTGTGATGCTACTAGACTGGAAGCTTCTCAGAACTTAGTCTTCCATTCTATTACCAGAAGTCATTCTGAGAACTTACAGCGATATGAGACMTGGAGATCCAACCCTAACCATGAATCTGTTGATGAACTTCGTGACAGAGTTAAAGGAGTTTCAGCAAAGCCATTTATTGAAACACTCCCGTCGATTGATGCCTTACATTGTGATATTGGAAATGCAGCTGAGTTTTACAGAATATTTCAGCTAGAAATAGGGGAGGTCTACAAAAAYCCCAAAGTGACCAAAGAAGAGAGAAAGAAATGGCAGATGTTACTTGACAAACACCTAAGAAAGGATCTTAGTCTTACTATT---AG-CTGTCTTTTGACTTACACATGCAAGTATCCGCACAACCGTGAGAACGCCCTTTA--CCCTCT--ACCAGG-CTAAGGAGCAGGCATCAGGCACAG-AATT------CTAGCCCACAACACCTAGT-TACGCCACGCCCCCAAGGGTCATT-CAGCAGTGATAGACATTGTTTCATAAGCGTTAAGCTTGACTCAGTTAAAAAGA-GC-AGAGCCGGCCAATAC--GGTGCCAGCCGCCGCGGTTACACCAATAGGCTCAAGTTAATAAACACTCGGCATTTAAGCGTGGTTAAAAAAGTTATACATATAGAG-TAAAA-CACACACTT-AGCAGTATAAAGCTTGCTGTTTGGA-ACATT---TACTACACGTAACTCTAACAACC-TTTGAACCCACGACAACTAGATAAACAAACTGGGATCAGATACCCCACTATGCCTAG-TCGTAAAAT---------ACT----GTCA--CGCCAGGGAA-CTACGAGCC-TAGCTTAAAACCTAAAAGATTTGACGGTGTCCCACCCACCTAGAGGAGCCTGTCCT-ACAATCGATAATCCCCGCTTTACCTTACCATCCCTTGCTT--AGTTTGTATACCTCCG--TCGAAAGCCTACCACATAAGTG-TA----AGTA----GACTAAGGGG---TCTTTTTAACCACCACGTCAGGTCAAGGTGCAACTAATGGGGTGGCCGCGAGATGGGCTACAATTTCTATGATAGAACAGACGGAA-AG-CTAAATGAAA---ATTC-TGCTTA-AAGGTGGATTTAGCAGTAAAAAGAG-ACTAGAGCCCCCCTTTTAAT--CAGGCACTGGGACATGCACACACCGCCCGTCACCCTCTTCAAT-AAC-AA-A--GTCCT--C---GCGATATT---------TTAC-TTAGAAGAGACAAGTCGTAACATGGTAAGTGTACCGGAAGGTGCACTTAGTTCA-ACAAAATGTAGCTTAACTA--ACAGCACTTCGCTTA-CACCGAACA-GATGTTTAATA-ATC-TAAACCATTTTG--A-GCCTAAA
			AT-CTAGCCCAACACA-----CCCCATGCACAGCTTACACTCTTCCC--ACAAAACAAAACATTCAGTTTATCT-A-GTAGAGGTGATCGAAAAACTT-TTTGGAGCTTAAGA--CCAAGTACCGCAAGGGAATGATGAAA-TAAAGATGAAACAGA-CTTAAAGCCCCT-AGAAGCAAAGA---GTCTCCTTGTACCTTTTGTATTATGGCTTAACTAGTCAAATGGAGCAAAATAA-ACTTTT--AGTTCTACATCCCGAAACTAAGCGAGCTACTTCGAAATAGCCTAATA-GGGCCAA-CCCGTCCCTGTCGCAAAAGGGTGGGAAAATTTTCAAGTAGCGGCGATAAACCTACCGAGCTCAGAGATAGCTGGTTGTTTAGGAAAAGAATTTTAGTTCAACTT-CAAG-C-TTTTA-TATTGCCTAAA---ACAACAA-CCTAAGCTTGAAAGCTA-TTCAAATAAGGCACAGCTTATTTGAAACAGGGTACAACCTCAAAACTAGGGTAAAATCC-GCACTAACAA--AAGTGGGCCTAAGGGCAGCCATCTTTTAAAAAGCGTTAAAGCTTAC-TTCCACGTG-CAATT-AA-TCCCACTAACAACA-TTCAACCC--TCAACCAGTACTAAACAATTTTATACGCCTATAAAATATCTTCTGTTAAGACTAGTAACAAGAAATTGCCTTTCTCCTAAA-TATACGCTTAAACCAACTTT-GACCGCCTACTGGTATTTAACGCCA-ATGCTTTACATATAGTAAAC-CTGTCTC--GCAAACCCTATAAC-CCCCATAGCGTTACTCTAACACTAGCATATTACAGGAAAGATTAAAAGAGAGCGAAGGAACTCGGCAAATCTC-AGCCCCGCCTGTTTACCAAAAACATCGCCTCCTGCTCT-AATCTATAGGAGGTCCAGCCTGCCCGGTGAC-AAAGTTTAACGGCCTCGGTACCCTGACCGCGCGAAGGTAGCATAATCACTTGTTCTTTAAATAAGGACCTGTATCAACGGCATCACGAGGGCTAAACTGTCTCCCCTCTCTAATCAGTGAACCTGATCTCTTCGTGAAGAAGCGAAGATACACATATAAGACGAGAAGACCCCATGGAGCTTAAAAC-CAAA-TAACAACCTTTT-GTACACAGA-CCC-TGACAGA-CAAAAT--ACCTGTTA-GCTAGTTTTTGGCTGGGGCATCCAAGGAGTACAACACAACCTCCCTGACA--C--------------CTATCTTA-GAGCC-ACAACTCCAAGAAGCAGAAAA-CTGATGTAAAATGACCCAATACTCAATACCTGATAATCGATCAACGAACCAAGTTACCCTGGGGATAACAGCGCAATCCATTTCAAGAGCCCCTATCGACAAATGGGTTTACGACCTCGATGTTGGATCAGGGCATCCCAGTGGTGCAGCCGCTACTAAAGGTT
		</sequence>
		<sequence>
			<taxon idref="graueriCER400"/>
			GGAATCATTGATGGCCTTTCAGGACTGAATCGTTCTGTTGATGAGTACCCAGTGGAAGCTATTTCAAAAAGGTTTAGATATGATGTAGCCTTGGTTTCGACTCTAAAAGACATGGAAGAGGATATCCTTGAAGGCCTAAAATCTCAGGATTTGGAGGAATACCTAAGTGGTCCTTTCACTGTTGTGGTCAAAGAATCTTGCGATGGAATGGGAGATGTCAGKGAGAAGCATGGCAGTGGTCCTCCAGTTCCTGAGAAAGCAGTACGTTTTTCATTCACAATCATGAACATCAGTGTCCCCAACAACAGTGGCTTCCTTAGAATCTTTGAGGAGTCCAAACCAAACTCTGAACTTTGCTGCAAGCCCCTTTGTCTAATGCTTGCCGATGAATCAGACCATGAAACTTTAACAGCTATCTTAAGTCCTTTAATAGCTGAAAGAGAAGCCATGAAATCCAGTGAGCTCATGCTGGAAATAGGAGGAATCCTCAGAAGTTTCAAGTTCATGTTTCGTGGTACGGGGTATGATGAGAAACTTGTCAGAGAAGTGGAAGGACTGGAAGCTTCTGGCTCTATCTATATTTGCACCCTCTGTGATGCTACTAGACTGGAAGCTTCTCAGAACTTAGTCTTCCATTCTATTACCAGAAGTCATTCTGAGAACTTACAGCGATATGAGACGTGGAGATCCAACCCTAACCATGAATCTGTTGATGAACTTCGTGACAGAGTTAAAGGAGTTTCAGCAAAGCCATTTATTGAAACACTCCCGTCGATTGATGCCTTACATTGTGATATTGGAAATGCAGCTGAGTTTTACAGAATATTTCAGCTAGAAATAGGGGAGGTCTACAAAAACCCCAAAGTGACCAAAGAAGAGAGAAAGAAATGGCAGATGTTACTTGACAAACACCTAAGAAAGGATCTTAGTCTTACTATT---AG-CTGTCTTTTGACTTACACATGCAAGTATCCGCACAACCGTGAGAACGCCCTTTA--CCCTCT--ACCAGG-CTAAGGAGCAGGCATCAGGCACAG-AATT------CTAGCCCACAACACCTAGT-TACGCCACGCCCCCAAGGGTCATT-CAGCAGTGATAGACATTGTTTCATAAGCGTTAAGCTTGACTCAGTTAAAAAGA-GC-AGAGCCGGCCAATAC--GGTGCCAGCCGCCGCGGTTACACCAATAGGCTCAAGTTAATAAACACTCGGCATTTAAGCGTGGTTAAAAAAGTTATACACATAGAG-TAAAA-CACACACTT-AGCAGTATAAAGCTTGCTGTTTGGA-ACATT---TACTACACGTAACTCTAACAACC-TTTGAACCCACGACAACTAGATAAACAAACTGGGATCAGATACCCCACTATGCCTAG-TCGTAAAAT---------ACT----GTCA--CGCCAGGGAA-CTACGAGCC-TAGCTTAAAACCTAAAAGATTTGACGGTGTCCCACCCACCTAGAGGAGCCTGTCCT-ACAATCGATAATCCCCGCTTTACCTTACCATCCCTTGCTT--AGTTTGTATACCTCCG--TCGAAAGCCTACCACATAAGTG-TA----AGTA----GACTAAGGGG---TCTTTTTAACCACCACGTCAGGTCAAGGTGCAACTAATGGGGTGGCCGCGAGATGGGCTACAATTTCTATGATAGAACAGACGGAA-AG-CTAAATGAAA---ATTC-TGCTTA-AAGGTGGATTTAGCAGTAAAAAGAG-ACTAGAGCCCCCCTTTTAAC--CAGGCACTGGGACATGCACACACCGCCCGTCACCCTCTTCGAT-AAC-AA-A--GTCCT--C---GCGATATT---------TTAC-TTAGAAGAGACAAGTCGTAACATGGTAAGTGTACCGGAAGGTGCACTTAGTTCA-ACAAAATGTAGCTTAACTA--ACAGCACTTCGCTTA-CACCGAACA-GATGTTTAATA-ATC-TAAACCATTTTG--A-GCCTAAA
			AT-CTAGCCCAACACA-----CCCCATGCACAGCTTACACCCTTCCC--ACAAAACAAAACATTCAGTTTATCT-A-GTAGAGGTGATCGAAAAACTT-TTTGGAGCTTAAGA--CCAAGTACCGCAAGGGAATGATGAAA-TAAAGATGAAACAGA-CTTAAAGCCCCT-AGAAGCAAAGA---GTCTCCTTGTACCTTTTGTATTATGGCTTAACTAGTCAAATGGAGCAAAATAA-ACTTTT--AGTTCTACATCCCGAAACTAAGCGAGCTACTTCGAAATAGCCTAATA-GGGCCAA-CCCGTCCCTGTCGCAAAAGGGTGGGAAAATTTTCAAGTAGCGGCGATAAACCTACCGAGCTCAGAGATAGCTGGTTGTTTAGGAAAAGAATTTTAGTTCAACTT-CAAG-C-TTTTA-TATTGCCTAAA---ACAACAA-CCTAAGCTTGAAAGCTA-TTCAAATAAGGCACAGCTTATTTGAAACAGGGTACAACCTCAAAACTAGGGTAAAATCC-GCACTAACAA--AAGTGGGCCTAAGGGCAGCCATCTTTTAAAAAGCGTTAAAGCTTAC-TTCCACGTG-CAATT-AA-TCCCACTAACAACA-TTCAACCC--TCAACCAGTACTAAACAATTTTATACGCCTATAAAATATCTTCTGTTAAGACTAGTAACAAGAAATTGCCTTTCTCCTAAA-TATACGCTTAAACCAACTTT-GACCGCCTACTGGTATTTAACGCCA-ATGCTTTACATATAGTAAAC-CTGTCTC--GCAAACCCTATAAC-CCCCATAGCGTTACTCTAACACTAGCATATTACAGGAAAGATTAAAAGAGAGCGAAGGAACTCGGCAAATCTC-AGCCCCGCCTGTTTACCAAAAACATCGCCTCCTGCTCT-AATCTATAGGAGGTCCAGCCTGCCCGGTGAC-AAAGTTTAACGGCCTCGGTACCCTGACCGCGCGAAGGTAGCATAATCACTTGTTCTTTAAATAAGGACCTGTATCAACGGCATCACGAGGGCTAAACTGTCTCCCCTCTCTAATCAGTGAACCTGATCTCTTCGTGAAGAAGCGAAGATACACATATAAGACGAGAAGACCCCATGGAGCTTAAAAC-CAAA-TAACAACCTTTT-GTACACAGA-CCC-TGACAGA-CAAAAT--ACCTGTTA-GCTAGTTTTTGGCTGGGGCATCCAAGGAGTACAACACAACCTCCCTGACA--C--------------CTATCTTA-GAGCC-ACAACTCCAAGAAGCAGAAAA-CTGATGTAAAATGACCCGATACTCAATACCTGATAATCGATCAACGAACCAAGTTACCCTGGGGATAACAGCGCAATCCATTTCAAGAGCCCCTATCGACAAATGGGTTTACGACCTCGATGTTGGATCAGGGCATCCCAGTGGTGCAGCCGCTACTAAAGGTT
		</sequence>
		<sequence>
			<taxon idref="graueriCER401"/>
			GGAATCATTGATGGCCTTTCAGGACTGAATCGTTCTGTTGATGAGTACCCAGTGGAAGCTATTTCAAAAAGGTTTAGATATGATGTAGCCTTGGTTTCGACTCTAAAAGACATGGAAGAGGATATCCTTGAAGGCCTAAAATCTCAGGATTTGGAGGAATACCTAAGTGGTCCTTTCACTGTTGTGGTCAAAGAATCTTGCGATGGAATGGGAGATGTCAGKGAGAAGCATGGCAGTGGTCCTCCAGTTCCTGAGAAAGCAGTACGTTTTTCATTCACAATCATGAACATCAGTGTCCCCAACAACAGTGGCTTCCTTAGAATCTTTGAGGAGTCCAAACCAAACTCTGAACTTTGCTGCAAGCCCCTTTGTCTAATGCTTGCCGATGAATCAGACCATGAAACTTTAACAGCTATCTTAAGTCCTTTAATAGCTGAAAGAGAAGCCATGAAATCCAGTGAGCTCATGCTGGAAATAGGAGGAATCCTCAGAAGTTTCAAGTTCATGTTTCGTGGTACGGGGTATGATGAGAAACTTGTCAGAGAAGTGGAAGGACTGGAAGCTTCTGGCTCTATCTATATTTGCACCCTCTGTGATGCTACTAGACTGGAAGCTTCTCAGAACTTAGTCTTCCATTCTATTACCAGAAGTCATTCTGAGAACTTACAGCGATATGAGACGTGGAGATCCAACCCTAACCATGAATCTGTTGATGAACTTCGTGACAGAGTTAAAGGAGTTTCAGCAAAGCCATTTATTGAAACACTCCCGTCGATTGATGCCTTACATTGTGATATTGGAAATGCAGCTGAGTTTTACAGAATATTTCAGCTAGAAATAGGGGAGGTCTACAAAAATCCCAAAGTGACCAAAGAAGAGAGAAAGAAATGGCAGATGTTACTTGACAAACACCTAAGAAAGGATCTTAGTCTTACTATT---AG-CTGTCTTTTGACTTACACATGCAAGTATCCGCACAACCGTGAGAACGCCCTTTA--CCCTCT--ACCAGG-CTAAGGAGCAGGCATCAGGCACAG-AATT------CTAGCCCACAACACCTAGT-TACGCCACGCCCCCAAGGGTCATT-CAGCAGTGATAGACATTGTTTCATAAGCGTTAAGCTTGACTCAGTTAAAAAGA-GC-AGAGCCGGCCAATAC--GGTGCCAGCCGCCGCGGTTACACCAATAGGCTCAAGTTAATAAACACTCGGCATTTAAGCGTGGTTAAAAAAGTTATACACATAGAG-TAAAA-CACACACTT-AGCAGTATAAAGCTTGCTGTTTGGA-ACATT---TACTACACGTAACTCTAACAACC-TTTGAACCCACGACAACTAGATAAACAAACTGGGATCAGATACCCCACTATGCCTAG-TCGTAAAAT---------ACT----GTCA--CGCCAGGGAA-CTACGAGCC-TAGCTTAAAACCTAAAAGATTTGACGGTGTCCCACCCACCTAGAGGAGCCTGTCCT-ACAATCGATAATCCCCGCTTTACCTTACCATCCCTTGCTT--AGTTTGTATACCTCCG--TCGAAAGCCTACCACATAAGTG-TA----AGTA----GACTAAGGGG---TCTTTTTAACCACCACGTCAGGTCAAGGTGCAACTAATGGGGTGGCCGCGAGATGGGCTACAATTTCTATGATAGAACAGACGGAA-AG-CTAAATGAAA---ATTC-TGCTTA-AAGGTGGATTTAGCAGTAAAAAGAG-ACTAGAGCCCCCCTTTTAAC--CAGGCACTGGGACATGCACACACCGCCCGTCACCCTCTTCGAT-AAC-AA-A--GTCCT--C---GCGATATT---------TTAC-TTAGAAGAGACAAGTCGTAACATGGTAAGTGTACCGGAAGGTGCACTTAGTTCA-ACAAAATGTAGCTTAACTA--ACAGCACTTCGCTTA-CACCGAACA-GATGTTTAATA-ATC-TAAACCATTTTG--A-GCCTAAA
			AT-CTAGCCCAACACA-----CCCCATGCACAGCTTACACCCTTCCC--ACAAAACAAAACATTCAGTTTATCT-A-GTAGAGGTGATCGAAAAACTT-TTTGGAGCTTAAGA--CCAAGTACCGCAAGGGAATGATGAAA-TAAAGATGAAACAGA-CTTAAAGCCCCT-AGAAGCAAAGA---GTCTCCTTGTACCTTTTGTATTATGGCTTAACTAGTCAAATGGAGCAAAATAA-ACTTTT--AGTTCTACATCCCGAAACTAAGCGAGCTACTTCGAAATAGCCTAATA-GGGCCAA-CCCGTCCCTGTCGCAAAAGGGTGGGAAAATTTTCAAGTAGCGGCGATAAACCTACCGAGCTCAGAGATAGCTGGTTGTTTAGGAAAAGAATTTTAGTTCAACTT-CAAG-C-TTTTA-TATTGCCTAAA---ACAACAA-CCTAAGCTTGAAAGCTA-TTCAAATAAGGCACAGCTTATTTGAAACAGGGTACAACCTCAAAACTAGGGTAAAATCC-GCACTAACAA--AAGTGGGCCTAAGGGCAGCCATCTTTTAAAAAGCGTTAAAGCTTAC-TTCCACGTG-CAATT-AA-TCCCACTAACAACA-TTCAACCC--TCAACCAGTACTAAACAATTTTATACGCCTATAAAATATCTTCTGTTAAGACTAGTAACAAGAAATTGCCTTTCTCCTAAA-TATACGCTTAAACCAACTTT-GACCGCCTACTGGTATTTAACGCCA-ATGCTTTACATATAGTAAAC-CTGTCTC--GCAAACCCTATAAC-CCCCATAGCGTTACTCTAACACTAGCATATTACAGGAAAGATTAAAAGAGAGCGAAGGAACTCGGCAAATCTC-AGCCCCGCCTGTTTACCAAAAACATCGCCTCCTGCTCT-AATCTATAGGAGGTCCAGCCTGCCCGGTGAC-AAAGTTTAACGGCCTCGGTACCCTGACCGCGCGAAGGTAGCATAATCACTTGTTCTTTAAATAAGGACCTGTATCAACGGCATCACGAGGGCTAAACTGTCTCCCCTCTCTAATCAGTGAACCTGATCTCTTCGTGAAGAAGCGAAGATACACATATAAGACGAGAAGACCCCATGGAGCTTAAAAC-CAAA-TAACAACCTTTT-GTACACAGA-CCC-TGACAGA-CAAAAT--ACCTGTTA-GCTAGTTTTTGGCTGGGGCATCCAAGGAGTACAACACAACCTCCCTGACA--C--------------CTATCTTA-GAGCC-ACAACTCCAAGAAGCAGAAAA-CTGATGTAAAATGACCCGATACTCAATACCTGATAATCGATCAACGAACCAAGTTACCCTGGGGATAACAGCGCAATCCATTTCAAGAGCCCCTATCGACAAATGGGTTTACGACCTCGATGTTGGATCAGGGCATCCCAGTGGTGCAGCCGCTACTAAAGGTT
		</sequence>
		<sequence>
			<taxon idref="graueriCER434"/>
			GGAATCATTGATGGCCTTTCAGGACTGAATCGTTCTGTTGATGAGTACCCAGTGGAAGCTATTTCAAAAAGGTTTAGATATGATGTAGCCTTGGTTTCGACTCTAAAAGACATGGAAGAGGATATCCTTGAAGGCCTAAAATCTCAGGATTTGGAGGAATACCTAAGTGGTCCTTTCACTGTTGTGGTCAAAGAATCTTGCGATGGAATGGGAGATGTCAGTGAGAAGCATGGCAGTGGTCCTCCAGTTCCTGAGAAAGCAGTACGTTTTTCATTCACAATCATGAACATCAGTGTCCCCAACAACAGTGGCTTCCTTAGAATCTTTGAGGAGTCCAAACCAAACTCTGAACTTTGCTGCAAGCCCCTTTGTCTAATGCTTGCCGATGAATCAGACCATGAAACTTTAACAGCTATCTTAAGTCCTTTAATAGCTGAAAGAGAAGCCATGAAATCCAGTGAGCTCATGCTGGAAATAGGAGGAATCCTCAGAAGTTTCAAGTTCATGTTTCGTGGTACGGGGTATGATGAGAAACTTGTCAGAGAAGTGGAAGGACTGGAAGCTTCTGGCTCTATCTATATTTGCACCCTCTGTGATGCTACTAGACTGGAAGCTTCTCAGAACTTAGTCTTCCATTCTATTACCAGAAGTCATTCTGAGAACTTACAGCGATATGAGACGTGGAGATCCAACCCTAACCATGAATCTGTTGATGAACTTCGTGACAGAGTTAAAGGAGTTTCAGCAAAGCCATTTATTGAAACACTCCCGTCGATTGATGCCTTACATTGTGATATTGGAAATGCAGCTGAGTTTTACAGAATATTTCAGCTAGAAATAGGGGAGGTCTACAAAAATCCCAAAGTGACCAAAGAAGAGAGAAAGAAATGGCAGATGTTACTTGACAAACACCTAAGAAAGGATCTTAGTCTTACTATT---AG-CTGTCTTTTGACTTACACATGCAAGTATCCGCACAACCGTGAGAACGCCCTTTA--CCCTCT--ACCAGG-CTAAGGAGCAGGCATCAGGCACAG-AATT------CTAGCCCACAACACCTAGT-TACGCCACGCCCCCAAGGGTCATT-CAGCAGTGATAGACATTGTTTCATAAGCGTTAAGCTTGACTCAGTTAAAAAGA-GC-AGAGCCGGCCAATAC--GGTGCCAGCCGCCGCGGTTACACCAATAGGCTCAAGTTAATAAACACTCGGCATTTAAGCGTGGTTAAAAAAGTTATACATATAGAG-TAAAA-CACACACTT-AGCAGTATAAAGCTTGCTGTTTGGA-ACATT---TACTACACGTAACTCTAACAACC-TTTGAACCCACGACAACTAGATAAACAAACTGGGATCAGATACCCCACTATGCCTAG-TCGTAAAAT---------ACT----GTCA--CGCCAGGGAA-CTACGAGCC-TAGCTTAAAACCTAAAAGATTTGACGGTGTCCCACCCACCTAGAGGAGCCTGTCCT-ACAATCGATAATCCCCGCTTTACCTTACCATCCCTTGCTT--AGTTTGTATACCTCCG--TCGAAAGCCTACCACATAAGTG-TA----AGTA----GACTAAGGGG---TCTTTTTAACCACCACGTCAGGTCAAGGTGCAACTAATGGGGTGGCCGCGAGATGGGCTACAATTTCTATGATAGAACAGACGGAA-AG-CTAAATGAAA---ATTC-TGCTTA-AAGGTGGATTTAGCAGTAAAAAGAG-ACTAGAGCCCCCCTTTTAAC--CAGGCACTGGGACATGCACACACCGCCCGTCACCCTCTTCGAT-AAC-AA-A--GTCCT--C---GCGATATT---------TTAC-TTAGAAGAGACAAGTCGTAACATGGTAAGTGTACCGGAAGGTGCACTTAGTTCA-ACAAAATGTAGCTTAACTA--ACAGCACTTCGCTTA-CACCGAACA-GATGTTTAATA-ATC-TAAACCATTTTG--A-GCCTAAA
			AT-CTAGCCCAACACA-----CCCCATGCACAGCTTACACCCTTCCC--ACAAAACAAAACATTCAGTTTATCT-A-GTAGAGGTGATCGAAAAACTT-TTTGGAGCTTAAGA--CCAAGTACCGCAAGGGAATGATGAAA-TAAAGATGAAACAGA-CTTAAAGCCCCT-AGAAGCAAAGA---GTCTCCTTGTACCTTTTGTATTATGGCTTAACTAGTCAAATGGAGCAAAATAA-ACTTTT--AGTTCTACATCCCGAAACTAAGCGAGCTACTTCGAAATAGCCTAATA-GGGCCAA-CCCGTCCCTGTCGCAAAAGGGTGGGAAAATTTTCAAGTAGCGGCGATAAACCTACCGAGCTCAGAGATAGCTGGTTGTTTAGGAAAAGAATTTTAGTTCAACTT-CAAG-C-TTTTA-TATTGCCTAAA---ACAACAA-CCTAAGCTTGAAAGCTA-TTCAAATAAGGCACAGCTTATTTGAAACAGGGTACAACCTCAAAACTAGGGTAAAATCC-GCACTAACAA--AAGTGGGCCTAAGGGCAGCCATCTTTTAAAAAGCGTTAAAGCTTAC-TTCCACGTG-CAATT-AA-TCCCACTAACAACA-TTCAACCC--TCAACCAGTACTAAACAATTTTATACGCCTATAAAATATCTTCTGTTAAGACTAGTAACAAGAAATTGCCTTTCTCCTAAA-TATACGCTTAAACCAACTTT-GACCGCCTACTGGTATTTAACGCCA-ATGCTTTACATATAGTAAAC-CTGTCTC--GCAAACCCTATAAC-CCCCATAGCGTTACTCTAACACTAGCATATTACAGGAAAGATTAAAAGAGAGCGAAGGAACTCGGCAAATCTC-AGCCCCGCCTGTTTACCAAAAACATCGCCTCCTGCTCT-AATCTATAGGAGGTCCAGCCTGCCCGGTGAC-AAAGTTTAACGGCCTCGGTACCCTGACCGCGCGAAGGTAGCATAATCACTTGTTCTTTAAATAAGGACCTGTATCAACGGCATCACGAGGGCTAAACTGTCTCCCCTCTCTAATCAGTGAACCTGATCTCTTCGTGAAGAAGCGAAGATACACATATAAGACGAGAAGACCCCATGGAGCTTAAAAC-CAAA-TAACAACCTTTT-GTACACAGA-CCA-TGACAGA-CAAAAT--ACCTGTTA-GCTAGTTTTTGGCTGGGGCATCCAAGGAGTACAACACAACCTCCCTGACA--C--------------CTATCTTA-GAGCC-ACAACTCCAAGAAGCAGAAAA-CTGATGTAAAATGACCCGATACTCAATACCTGATAATCGATCAACGAACCAAGTTACCCTGGGGATAACAGCGCAATCCATTTCAAGAGCCCCTATCGACAAATGGGTTTACGACCTCGATGTTGGATCAGGGCATCCCAGTGGTGCAGCCGCTACTAAAGGTT
		</sequence>
		<sequence>
			<taxon idref="graueriCER436"/>
			GGAATCATTGATGGCCTTTCAGGACTGAATCGTTCTGTTGATGAGTACCCAGTGGAAGCTATTTCAAAAAGGTTTAGATATGATGTAGCCTTGGTTTCGACTCTAAAAGACATGGAAGAGGATATCCTTGAAGGCCTAAAATCTCAGGATTTGGAGGAATACCTAAGTGGTCCTTTCACTGTTGTGGTCAAAGAATCTTGCGATGGAATGGGAGATGTCAGKGAGAAGCATGGCAGTGGTCCTCCAGTTCCTGAGAAAGCAGTACGTTTTTCATTCACAATCATGAACATCAGTGTCCCCAACAACAGTGGCTTCCTTAGAATCTTTGAGGAGTCCAAACCAAACTCTGAACTTTGCTGCAAGCCCCTTTGTCTAATGCTTGCCGATGAATCAGACCATGAAACTTTAACAGCTATCTTAAGTCCTTTAATAGCTGAAAGAGAAGCCATGAAATCCAGTGAGCTCATGCTGGAAATAGGAGGAATCCTCAGAAGTTTCAAGTTCATGTTTCGTGGTACGGGGTATGATGAGAAACTTGTCAGAGAAGTGGAAGGACTGGAAGCTTCTGGCTCTATCTATATTTGCACCCTCTGTGATGCTACTAGACTGGAAGCTTCTCAGAACTTAGTCTTCCATTCTATTACCAGAAGTCATTCTGAGAACTTACAGCGATATGAGACGTGGAGATCCAACCCTAACCATGAATCTGTTGATGAACTTCGTGACAGAGTTAAAGGAGTTTCAGCAAAGCCATTTATTGAAACACTCCCGTCGATTGATGCCTTACATTGTGATATTGGAAATGCAGCTGAGTTTTACAGAATATTTCAGCTAGAAATAGGGGAGGTCTACAAAAATCCCAAAGTGACCAAAGAAGAGAGAAAGAAATGGCAGATGTTACTTGACAAACACCTAAGAAAGGATCTTAGTCTTACTATT---AG-CTGTCTTTTGACTTACACATGCAAGTATCCGCACAACCGTGAGAACGCCCTTTA--CCCTCT--ACCAGG-CTAAGGAGCAGGCATCAGGCACAG-AATT------CTAGCCCACAACACCTAGT-TACGCCACGCCCCCAAGGGTCATT-CAGCAGTGATAGACATTGTTTCATAAGCGTTAAGCTTGACTCAGTTAAAAAGA-GC-AGAGCCGGCCAATAC--GGTGCCAGCCGCCGCGGTTACACCAATAGGCTCAAGTTAATAAACACTCGGCATTTAAGCGTGGTTAAAAAAGTTATACATATAGAG-TAAAA-CACACACTT-AGCAGTATAAAGCTTGCTGTTTGGA-ACATT---TACTACACGTAACTCTAACAACC-TTTGAACCCACGACAACTAGATAAACAAACTGGGATCAGATACCCCACTATGCCTAG-TCGTAAAAT---------ACT----GTCA--CGCCAGGGAA-CTACGAGCC-TAGCTTAAAACCTAAAAGATTTGACGGTGTCCCACCCACCTAGAGGAGCCTGTCCT-ACAATCGATAATCCCCGCTTTACCTTACCATCCCTTGCTT--AGTTTGTATACCTCCG--TCGAAAGCCTACCACATAAGTG-TA----AGTA----GACTAAGGGG---TCTTTTTAACCACCACGTCAGGTCAAGGTGCAACTAATGGGGTGGCCGCGAGATGGGCTACAATTTCTATGATAGAACAGACGGAA-AG-CTAAATGAAA---ATTC-TGCTTA-AAGGTGGATTTAGCAGTAAAAAGAG-ACTAGAGCCCCCCTTTTAAC--CAGGCACTGGGACATGCACACACCGCCCGTCACCCTCTTCGAT-AAC-AA-A--GTCCT--C---GCGATATT---------TTAC-TTAGAAGAGACAAGTCGTAACATGGTAAGTGTACCGGAAGGTGCACTTAGTTCA-ACAAAATGTAGCTTAACTA--ACAGCACTTCGCTTA-CACCGAACA-GATGTTTAATA-ATC-TAAACCATTTTG--A-GCCTAAA
			AT-CTAGCCCAACACA-----CCCCATGCACAGCTTACACCCTTCCC--ACAAAACAAAACATTCAGTTTATCT-A-GTAGAGGTGATCGAAAAACTT-TTTGGAGCTTAAGA--CCAAGTACCGCAAGGGAATGATGAAA-TAAAGATGAAACAGA-CTTAAAGCCCCT-AGAAGCAAAGA---GTCTCCTTGTACCTTTTGTATTATGGCTTAACTAGTCAAATGGAGCAAAATAA-ACTTTT--AGTTCTACATCCCGAAACTAAGCGAGCTACTTCGAAATAGCCTAATA-GGGCCAA-CCCGTCCCTGTCGCAAAAGGGTGGGAAAATTTTCAAGTAGCGGCGATAAACCTACCGAGCTCAGAGATAGCTGGTTGTTTAGGAAAAGAATTTTAGTTCAACTT-CAAG-C-TTTTA-TATTGCCTAAA---ACAACAA-CCTAAGCTTGAAAGCTA-TTCAAATAAGGCACAGCTTATTTGAAACAGGGTACAACCTCAAAACTAGGGTAAAATCC-GCACTAACAA--AAGTGGGCCTAAGGGCAGCCATCTTTTAAAAAGCGTTAAAGCTTAC-TTCCACGTG-CAATT-AA-TCCCACTAACAACA-TTCAACCC--TCAACCAGTACTAAACAATTTTATACGCCTATAAAATATCTTCTGTTAAGACTAGTAACAAGAAATTGCCTTTCTCCTAAA-TATACGCTTAAACCAACTTT-GACCGCCTACTGGTATTTAACGCCA-ATGCTTTACATATAGTAAAC-CTGTCTC--GCAAACCCTATAAC-CCCCATAGCGTTACTCTAACACTAGCATATTACAGGAAAGATTAAAAGAGAGCGAAGGAACTCGGCAAATCTC-AGCCCCGCCTGTTTACCAAAAACATCGCCTCCTGCTCT-AATCTATAGGAGGTCCAGCCTGCCCGGTGAC-AAAGTTTAACGGCCTCGGTACCCTGACCGCGCGAAGGTAGCATAATCACTTGTTCTTTAAATAAGGACCTGTATCAACGGCATCACGAGGGCTAAACTGTCTCCCCTCTCTAATCAGTGAACCTGATCTCTTCGTGAAGAAGCGAAGATACACATATAAGACGAGAAGACCCCATGGAGCTTAAAAC-CAAA-TAACAACCTTTT-GTACACAGA-CCA-TGACAGA-CAAAAT--ACCTGTTA-GCTAGTTTTTGGCTGGGGCATCCAAGGAGTACAACACAACCTCCCTGACA--C--------------CTATCTTA-GAGCC-ACAACTCCAAGAAGCAGAAAA-CTGATGTAAAATGACCCGATACTCAATACCTGATAATCGATCAACGAACCAAGTTACCCTGGGGATAACAGCGCAATCCATTTCAAGAGCCCCTATCGACAAATGGGTTTACGACCTCGATGTTGGATCAGGGCATCCCAGTGGTGCAGCCGCTACTAAAGGTT
		</sequence>
		<sequence>
			<taxon idref="guineensisT0211"/>
			GGCATCATTGATGGCCTATCAGGACTGAATCGTTCTGTTGATGAATACCCAGTGGAAGCTATTTCAAAAAGGTTTAGATATGATGTAGCCTTAGTTTCAACTCTAAAAGACATGGAAGAGGATATCCTCGAAGGCCTAAAATCTCAGGATTTGGAGGAATACCTGAGTGGTCCTTTTACTGTGGTGGTCAAAGAATCTTGCGATGGAATGGGTGATGTCAGTGAGAAGCATGGCAGTGGTCCTCCAGTCCCTGAGAAAGCAGTACGTTTTTCATTCACAATCATGAACATCAGTGTCCCCAACAACAGTGGGTCTGTTAGAATCTTTGAAGAGTCCAAACCAAACTCTGAACTTTGCTGCAAGCCCCTTTGTCTAATGCTTGCCGATGAATCAGACCATGAAACTTTAACAGCTATCTTAAGTCCTTTGATAGCTGAAAGAGAAGACATGAAATCCAGTGAGCTCATGCTAGAAATAGGAGGAATCCTCCGAAGTTTCAAGTTTATATTTCGTGGTACGGGGTACGATGAGAAACTTGTCAGAGAAGTGGAAGGACTGGAAGCTTCAGGCTCTATCTATATTTGTACCCTCTGCGATGCTACTAGACTGGAAGCTTCTCAGAACTTAGTCTTCCATTCTATTACCAGAAGTCATTCTGAGAACTTGCATCGTTATGAGACATGGAGATCCAACCCTTACCATGAATCTGTAGATGAACTTCGTGACAGAGTTAAAGGAGTTTCAGCAAAGCCATTTATTGAGACCCTCCCATCGATTGATGCCTTACATTGTGACATTGGAAACGCAGCTGAGTTTTACAGAATATTTCAGCTAGAAATAGGGGAGGTCTACAAAAACCCAAACGTGACCAAAGAAGAGAGAAAGAAATGGCAGACGTTACTTGACAAACACCTAAGAAAGGGTCCTGACCTTACTATT---AA-CTATCTTTTAACTTACACATGCAAGTATCCGCACACCCGTGAAGAACCTCCCAG--ATTCTCCC-TCAGATCAAAGGAGCAGGCATTAGGCACAG-ACAC----CTCTAGCCCACAATACCTAGT-TTAGCCACACCCCCAAGGGTAAAA-CAGCAGTGATAAATATTGCT-TATTAGCGTCA-GCTTGACTCAGTCAAAAAGA-AT-AGAGCCGGCCAACAC--GGTGCCAGCCGCCGCGGTTACACCGTT-GGCTCAAGTTAAAAGTCTTTCGGCGTT-AAGTGTGATTAAAGACC--CCCAAAATAGAG-TAAAA-CACACGCTT-AGCTGTAAAAAGCTTGCTGCCCGGA-AAACC-AAAAACGAAAGTTACTCTAGCAATTCTTTGAATC-ACGACAGCTGGGAGAACAAACTGGGATTAGATACCCCACTATGCCCAG-CCGTAAAAA-ATTAACTCACAC-CACAAA--CGCCCGGGGA-TTACGAGCC-TAGCTTAAAACCCAAAGGACTTGACGGTGTCCCACCCACCTAGAGGAGCCTGTCCT-ATAATCGATACCCCCCGCTACACCTTACCGCCTCTCGCTCACAGTCTGTATACCTCCG--TCGCAAGCTTACCACATGAGTG-ATTTA-AGTT----AGCTTAATG-----TTTTCACAACAATACGTCAGGTCAAGGTGCAACTTATGAGTCGGA-AAGAGATGGGCTACAATTTCTAGCATAGAACAAACGAAA-GA-CTGAATGAAA--CCCAG-TCAT-G-AAGGTGGATTTAGTAGTAAAAAGAG-AATAGTACACTCTTTTTAAT--CTGGCCCTGGGACGTGTACACACCGCCCGTCACCCTCCTCGAT-AGC-ATCA-AATCACGTTCATAACCTATA------TAAGCGCCTCAGAGGAGGCAAGTCGTAACATGGTAAGTGTACTGGAAAGTGCACTTGGA-CA-ACAAAATATAGCTTAATTT--AAAGCGCTTCGCTTA-CACCGAAAA-AATGTTTATTA-ACT-TAGACTGTTTTG--A-GCCTAAA
			-T-CTAGCCCTAACTAT-------------CCCCCCCCCACCCCCCAC--CCCAAAAAAACATTTT-CTCTCTTTAAGTATAGGTGATCAAAAAAATT-TTTGGAGCTTAAGC--ATTAGTACCGCAAGGGAATGGTGAAA-CAAAGCTGAAATAGA-CTCAACGCCCTA-AAAAGCAGAGA---CAACCCCC?????TTTTGCATCATGGTCTGACTAGTCAAATTCAGCAAAGCGAATCCCCC--AGTTTAACACCCCGAAACTAAGCGAGCTACTTCAAAACAGCCTCC-A-GGGCCCA-CCCATCTCTGTCGCAAAAGAGTGGGAAGATTTTCAAGTAGCGGCGATAAACCTACCGAGCTTAGAGATAGCTGGTTGTTCAGGAAAAAAATCTTAGTTCCACTT-CAAGGC-TCCT--CATTAAACAAA---AATTAAC-CTAAGCCTTTAAAGTTA-TTCAAATAAGGCACAGCTTATTTGAAACAGGATACAACCTAAAAAAGAGGGTAACCCCC-GTAAAC------AAGTAGGCCTAAAAGCAGCCACCTT-ACAAAAGCGTTAAAGCTTCT-TTACTCAGG-CAATA-AA-TCCCCTAAATATCC-TTCAACCC--CTCACCCATACTGAACGATCTCATATTT-TATGAAAAACCTTCTGTTAGAACTAGTAACAAGAAATTGCATTTCTCCTAAA-TATACGCTTAAACCAACATTTGACTAACTACTGGTACTTAACGCTA-ATGATCTCACTGTAGTAACC-CCCCCCCT--AAAACACTACAACTACCTCTCGCGTTACCCTAACACTAGCACATTCTAGGAAAAATTTAAAAGGGGTGAAGGAACTCGGCAAACAAT-AGCCCCGCCTGTTTACCAAAAACATCGCCTCCTGC----AACCTATAGGAGGTCCAGCCTGCCCAGTGAC-AAAGTTTAACGGCCTCGGTACCCTGACCGCGCAAAGGTAGCATAATCACTTGTTCTTTAAATAGGGACCTGTATCAATGGCATCACGAGGGCTAAGCTGTCTCCCCCCTTTAATTAGTGAACCTGATCTCTTCGTGAAGAAGCGAAGATAGTAATATAAGACGAGAAGACCCCATGGAGCTTAAAAC-CTCA-TAACACC-TCTT-CAATACA-A-CCT-TGAAAAA-TAAGAC--CTCTGTTA-ACCCGTTTTCGGCTGGGGTGTCCAAGGAGTACAGCTAAACCTCCATGACGAACATCTTTA------CCTACCCAA-GAACC-ACTATTCTAAGAATCAGCAAT-CTGACGTAACATGACCCGGTA-------------GCCCGATCAACGAACCAAGTTACCCTGGGGATAACAGCGCAATCCATTTCAAGAGCCCTTATCGACAAGTGGGTTTACGACCTCGATGTTGGATCAGGGTATCCCTGTGGTGCAGCAGCTACTAAAGGTT
		</sequence>
		<sequence>
			<taxon idref="guineensisT13"/>
			GGCATCATTGATGGCCTATCAGGACTGAATCGTTCTGTTGATGAATACCCAGTGGAAGCTATTTCAAAAAGGTTTAGATATGATGTAGCCTTAGTTTCAACTCTAAAAGACATGGAAGAGGATATCCTCGAAGGCCTAAAATCTCAGGATTTGGAGGAATACCTGAGTGGTCCTTTTACTGTGGTGGTCAAAGAATCTTGCGATGGAATGGGTGATGTCAGTGAGAAGCATGGCAGTGGTCCTCCAGTCCCTGAGAAAGCAGTACGTTTTTCATTCACAATCATGAACATCAGTGTCCCCAACAACAGTGGGTCTGTTARAATCTTTGAAGAGTCCAAACCAAACTCTGAACTTTGCRGCAAGCCCCTTTGTCTAATGCTTGCCGATGAATCAGACCATGAAACTTTAACAGCTATCTTAAGTCCTTTGATAGCTGAAAGAGAAGACATGAAATCCAGTGAGCTCATGCTAGAAATAGGAGGAATCCTCCGAAGTTTCAAGTTTATATTTCGTGGTACGGGGTACGATGAGAAACTTGTCAGAGAAGTGGAAGGACTGGAAGCTTCAGGCTCTATCTATATTTGTACCCTCTGCGATGCTACTAGACTGGAAGCTTCTCAGAACTTAGTCTTCCATTCTATTACCAGAAGTCATTCTGAGAACTTGCATCGTTATGAGACATGGAGATCCAACCCTTACCATGAATCTGTAGATGAACTTCGTGACAGAGTTAAAGGAGTTTCAGCAAAGCCATTTATTGAGACCCTCCCATCGATTGATGCCTTACATTGTGACATTGGAAACGCAGCTGAGTTTTACAGAATATTTCAGCTAGAAATAGGGGAGGTCTACAAAAACCCAAACGTGACCAAAGAAGAGAGAAAGAAATGGCAGACGTTACTTGACAAACACCTAAGAAAG??????????????????????????????????????????????????????????????????????????????????????????????????????????????????????????????????????????????????????????????????????????????????????????????????????????????????????????????????????????????????????????????????????????????????????????????????????????????????????????????????????????????????????????????????????????????????????????????????????????????????????????????????????????????????????????????????????????????????????CGTAAAAA-ATTAACTCACAC-CACAAA--CGCCCGGGGA-TTACGAGCC-TAGCTTAAAACCCAAAGGACTTGACGGTGTCCCACCCACCTAGAGGAGCCTGTCCT-ATAATCGATACCCCCCGCTACACCTTACCGCCTCTCGCTCACAGTCTGTATACCTCCG--TCGCAAGCTTACCACATGAGTG-ATTTA-AGTT----AGCTTAATG-----TTTTCACAACAATACGTCAGGTCAAGGTGCAACTTATGAGTCGGA-AAGAGATGGGCTACAATTTCTAGCATAGAACAAACGAAA-GA-CTGAATGAAA--CCCAG-TCAT-G-AAGGTGGATTTAGTAGTAAAAAGAG-AATAGTACACTCTTTTTAAT--CTGGCCCTGGGACGTGTACACACCGCCCGTCACCCTCCTCGAT-AGC-ATCA-AATCACGTTCATAACCTATA------TAAGCGCCTCAGAGGAGGCAAGTCGTAACATGGTAAGTGTACTGGAAAGTGCACTTGGA-CA-ACAAAATATAGCTTAATTT--AAAGCGCTTCGCTTA-CACCGAAAA-AATGTTTATTA-ACT-TAGACTGTTTTG--A-GCCTAAA
			-T-CTAGCCCTAACTAT-------------CCCCCCCCCACCCCCCA--CCCCAAAAAAACATTTT-CTCTCTTTAAGTATAGGTGATCAAAAAAATT-TTTGGAGCTTAAGC--ATTAGTACCGCAAGGGAATGGTGAAA-CAAAGCTGAAATAGA-CTCAACGCCCTA-AAAAGCAGAGA---CAACCCCCGTACCTTTTGCATCATGGTCTGACTAGTCAAATTCAGCAAAGCGAATCCCCC--AGTTTAACACCCCGAAACTAAGCGAGCTACTTCAAAACAGCCTCC-A-GGGCCCA-CCCATCTCTGTCGCAAAAGAGTGGGAAGATTTTCAAGTAGCGGCGATAAACCTACCGAGCTTAGAGATAGCTGGTTGTTCAGGAAAAAAATCTTAGTTCCACTT-CAAGGC-TCCT--CATTAAACAAA---AATTAAC-CTAAGCCTTTAAAGTTA-TTCAAATAAGGCACAGCTTATTTGAAACAGGATACAACCTAAAAAAGAGGGTAACCCCC-GTAAAC------AAGTAGGCCTAAAAGCAGCCACCTT-ACAAAAGCGTTAAAGCTTCT-TTACTCAGG-CAATA-AA-TCCCCTAAATATCC-TTCAACCC--CTCACCCATACTGAACGATCTCATATTT-TATGAAAAACCTTCTGTTAGAACTAGTAACAAGAAATTGCATTTCTCCTAAA-TATACGCTTAAACCAACATTTGACTAACTACTGGTACTTAACGCTA-ATGATCTCACTGTAGTAACC-CCCCCCCT--AAAACACTACAACTACCTCTCGCGTTACCCTAACACTAGCACATTCTAGGAAAAATTTAAAAGGGGTGAAGGAACTCGGCAAACAAT-AGCCCCGCCTGTTTACCAAAAACATCGCCTCCTGC----AACCTATAGGAGGTCCAGCCTGCCCAGTGAC-AAAGTTTAACGGCCTCGGTACCCTGACCGCGCAAAGGTAGCATAATCACTTGTTCTTTAAATAGGGACCTGTATCAATGGCATCACGAGGGCTAAGCTGTCTCCCCCCTTTAATTAGTGAACCTGATCTCTTCGTGAAGAAGCGAAGATAGTAATATAAGACGAGAAGACCCCATGGAGCTTAAAAC-CTCA-TAACACC-TCTT-CAATACA-A-CCT-TGAAAAA-TAAGAC--CTCTGTTA-ACCCGTTTTCGGCTGGGGTGTCCAAGGAGTACAGCTAAACCTCCATGACGAACATCTTTA------CCTACCCAA-GAACC-ACTATTCTAAGAATCAGCAAT-CTGACGTAACATGACCCGGTA-------------GCCCGATCAACGAACCAAGTTACCCTGGGGATAACAGCGCAATCCATTTCAAGAGCCCTTATCGACAAGTGGGTTTACGACCTCGATGTTGGATCAGGGTATCCCTGTGGTGCAGCAGCTACTAAAGGTT
		</sequence>
		<sequence>
			<taxon idref="gutturosusC11"/>
			GGCATTATTGATGGCCTTTCAGGACTGAATCGTTCTGTTGATGAATACCCGGTGGAAGCTATTTCGAAAAGATTTAGATATGATGTAGCCTTAGTTTCAACTCTTAAAGATATGGAAGAGGATATCATTCAAGGGCTAAAATCCCAGGATTTGGAGGAATACCTAAGTGGTCCTTTTACTGTGGTGGTCAAAGAATCTTGTGATGGAATGGGGGATGTCAGCGAGAAGCATGGTAGTGGTCCTGCGGTCCCTGAGAAAGCAGTACGTTTTTCTTACACAATTATGAACATCAGTGTCCCCAACGACAGTGGGTCAGTTAGAATATTTGAAGAGTCCAAACCAAACTCTGAACTTTGCTGCAAGCCCCTTTGTCTAATGCTTGCCGATGAATCTGACCATGAAACTTTAACAGCTATCTTAAGTCCATTGATAGCTGAAAGAGAAGCCATGAAATCCAGTGAGCTCATGCTGGAAATAGGAGGAATCCTCAGAAGTTTCAAGTTTATTTTTCGAGGTACAGGGTACGATGAGAAACTCGTGAGAGAAGTGGAAGGACTGGAAGCTTCAGGCTCTGTCTATATTTGTACCCTTTGCGATGCTACTAGACTAGAAGCTTCTCAGAACTTAGTCTTCCATTCCATTACCAGAAGTCATTCTGAGAACCTACAGCGCTATGAGACATGGCGATCCAACCCTTACCATGAATCTGTTGATGAACTTCGCGACAGAGTGAAAGGAGTTTCAGCAAAGCCATTTATTGAAACCCTCCCGTCAATTGATGCCCTACATTGTGACATCGGAAATGCRGCTGAGTTTTACAGAATATTTCAGCTAGAAATAGGGGAGGTCTACAAAAACCCTAATGTGACCAAAGAAGAGCGAAAGAAATGGCAAACTTTACTTGACAAACACCTAAGAAAG??????????????????????????????????????????????????????????????????????????????????????????CAGG-CGGAGGAGCTGGTATCAGGCACAGAACT-------CTTGCCCACAACACCTAGT-CTTACCACACCCCCAAGGGCCATG-CAGCAGTGATAAATATTGAG-CATAAGCGACA-GCTTGACTCAATCAGGAAAA-AG-AGAGCTGGCCAATGC--GGTGCCAGCCGCCGCGGCTAAACCGCCAAGCTCAAGTCGATAG-TTTTCGGCGTT-AAGCGTGGCTAAAGA-TTTATA-CACTAGAG-TTGCA-CTAAGATTT-AGCTGTGATAAGCTTATTAGCAGG-AAACCTAT-AAACGAAAGTTACTCTATTCA--CCTTGAA-CCACGACAGTTAGG-GTACAAACTGAGATTAGATACCTCACTATGCCTAA-CCGTAAAA---CTAACTCACAC-CACCCG--CGCCAGGGGA-CTACAAGCC-GAGCTTAAAACCCAAAGGACTTGACGGTGTCCCACCCAACTAGAGGAGCCTGTCCT-ATAATCGATGATCCGCGTTTTACCTCACCACCTCTTGCTCTCAGCCTGTATACCTCCG--TCGCAAGTCTACCATATGAATG-TACT--AGTA----GGCTCAATGA----CCCT-CCGTCAATACGTCAGGTCAAGGTGCAGCTCATGAAGTGGG-TAGAGATGGGCTACAATTTCTATTTTAGAACAAACGGAACAG-CGAAATG-AA--ACCTG-CTGT-G-AAGGCGGATTTAGTAGTAAAAAGAATATTAGAACTTTCTTTTTAAC--TTGGCCCTGGGACGTGTACACACCGCCCGTCACCCTCTTCGAT-AGC-ACTACCCCTCCCGTCTATAACCAGC----GCCCCGCACTTTAGAAGAGGCAAGTCGTAACATGGTAAGTGTACCGGAAGGTGTACTTGGATAA-ACAAAATGTGCCCCAAGGC---ATACTGCTCGTCTACCCACGAACC-ATCGTCTACTA-ACC-TAGACCATTTTGTTA-GCCCTAA
			AT-CTAGCCCGA-----ACC-CCGCACGCA-CCCCCCCCCCCTCATCCGCAAAA-TAAAACATTTTAC-TTTTCTA-GTAAGAGTGACTAAAAAATTAATACGGAGCAAAAAA--ATTAGTACCGCAAGGGAACGATGAAA-TAGAACTGAAATAAC-CCTAAAGCCAAA-AAAAGCAGGG----AAACCCCCGTACCTTTTGCATCATGGTCCAGCCAGTCAACCCCAGCAAAAC-AAACTTTT--AGTTGGACCCCCCGAAACTAAGTGAGCTACTTCAAAATAGCTTCCAA-GAGCCAA-CCCGTCTCTGTTGCAAAAGAGTGGGAAAATTTTCAAGTAGCGGTGATAAGCCTACCGAACTTAGAGATAGCTGGTTGTTCAGGAAAAGAATTTTAGTTCTACCT-CAAGGC-CCCCC-ATTCTCTCAA----ACAAGCC-CTAAGCCTTAAGATTTA-CTCAAACAAGGCACAGCTTGTTTGAAACAGGACACAACCTCAAAAACAGGGTAAACCT--CTACCTCAAACAAAGTGGGCCTAAAAGCAGCCACCTTAAAAAAAGCGTTAAAGCTTACCTAAC-CCC-AACACC-AA-TTCCCAAAATAAAC-CTCAACCC--TTTATTACTACTGAACGACTTTATAACCATATAAAACTCATTCTGCTGGAACTAGTAACAAGAAAATGACTTTCTCCTAAA-TACAAGCTTGCACCAACACT-GACCCCCAATTGGTATTCAACGTAA-GTGAGCCCAATGTACCAACT-ACCCC---AGCAAACCCTACAAC---CACTAACGTCACCCTAACACCAGAGTATTCTAGGAAAGATTTAAAGAAAAAAAAGGAACTCGGCAAAGTATTAGCCCCGCCTGTTTACCAAAAACATCGCCTCCTGTGG--CACTTATAGGAGGTCCAGCCTGCCCAGTGAC-TCTGTTCAACGGCCTCGGTACCCTGACCGCGCGAAGGTAGCATAATAATTTGTTCTTTAAATAGGGACTTGTATCAACGGCATCACGAGGGCTGCCCTGTCTCTTTTTTCTAATCAGTGAATCTGACCTCTTCGTGAAGAGGCGAAGATATACCTATAAGACGAGAAGACCCCATGGAGCTTAAAAC-ATAG-GGACACCTTTTTCA-CTAAAAA-CCC-TAAAAA--CAAAAAAGGTTTGTCACACTAGTTTTCGGCTGGGGTGCCCGAGGAGAACAGCCCAACCTCCCCGACGACC---------------TATTTAA-GAGCA-ACAACTCGAAAAAACAACAAA-TTGACGTAAAATGACCCAACTCAC---------CAGTTGACCAACGAACCAAGTTACCCTGGGGATAACAGCGCAATCCATTTCAAGAGCCCCTATCGACAAATGGGTTTACGACCTCGATGTTGGATCAGGGTATCCCAGTGGTGCAGCAGCTACTAAAGGTT
		</sequence>
		<sequence>
			<taxon idref="affgutturosus2S0138"/>
			GGCATTATTGATGGCCTTTCAGGACTGAATCGTTCTGTTGATGAATACCCGGTGGAAGCTATTTCGAAAAGATTTAGATATGATGTAGCCTTAGTTTCAACTCTTAAAGATATGGAAGAGGATATCATTCAAGGGCTAAAATCTCAGGATTTGGAGGAATACCTAAGTGGTCCTTTTACTGTGGTGGTCAAAGAATCTTGTGATGGAATGGGGGACGTCAGCGAGAAGCATGGTAGTGGTCCTGCGGTCCCTGAGAAAGCAGTACGTTTTTCCTACACAATTATGAACATCAGTGTCCCCAACGACAGTGGGTCAGTTAGAATATTTGAAGAGTCCAAACCAAACTCTGAACTTTGCTGCAAGCCCCTTTGTCTAATGCTTGCCGATGAATCTGACCATGAAACTTTAACAGCTATATTAAGTCCATTGATAGCTGAAAGAGAGGCCATGAAATCCAGTGAGCTCATGCTGGAAATAGGAGGAATCCTCAGAAGTTTCAAGTTTATTTTTCGAGGTACAGGGTACGATGAGAAACTCGTGAGAGAAGTGGAAGGACTGGAAGCTTCAGGCTCTGTCTATATTTGTACCCTTTGCGATGCTACTAGACTAGAAGCTTCTCAGAACTTAGTCTTCCATTCTATTACCAGAAGTCATTCTGAGAACCTACAGCGCTATGAGACATGGCGATCCAACCCTTACCATGAATCTGGTGATGAACTTCGCGACAGAGTGAAAGGAGTTTCAGCAAAGCCATTTATTGAAACCCTCCCGTCAATTGATGCCCTACATTGTGACATCGGAAATGCAGCTGAGTTTTACAGAATATTTCAGCTAGAAATAGGGGAGGTCTACAAAAACCCTAATGTGACCAAAGAAGAGCGAAAGAAGTGGCAAACTTTACTTGACAAACATCTAAGAAAGGGTTCTGGCCTCTCTATC---TA-CTGTCTTCCGACTTACACATGCAAGTATCCGCACAACCGTGAGAATGCCCCCCC-CGCCTCAAC--CAGGACGGATGAGCTGGTATCAGGCACAG-ACT-------CTTGCCCACGACACCTAGT-CTTACCACACCCTCAAGGGTTATT-CAGCAGTGATAAATATTGTT-TATAAGCGACA-GCTTGACTCAATCAGGAAGA-AC-AGAGCTGGCCAATGC--GGTGCCAGCCGCCGCGGCTAAACCGCTAAGCTCAAGTTGATAA-TTTTCGGCGTT-AAATGTGGTTAAAGAGGGCCC-CCACTAGAG-TTAAA-CAAAAATTT-AGCCGTTAAAAGCTTATTTATGAG-AAATTCAA-AAACGAAAGTTACTCTACTACC-TCTTGAACCCACGACAGTTAGG-ACACAAACTGGGATTAGATACCCCACTATGCCTAA-CCGTAAA----TTTACTCACAC-CACCTG--CGCCAGGGGA-TTACAAGCC-ATGCTTCAAACCCAAAGGACTTGACGGTGTCCCATCCACCTAGAGGAGCCTGTCCT-ATAATCGATGATCCCCGTTTTACCTTACCACCCCTTGCTCTCAGTCTGTATACCTCCG--TCGCAAGCTTACCATGTGAATG-AGAT--AGTA----CGCTCAAAGA----TCTCTTCATCAATACGTCAGGTCAAGGTGCAGCTTATGGGGTGGG-TAGAGATGGGCTACAATTTCTACAATAGAACAAACAAAACAG-ACAAATGAAA--ACCTG-CTGT-G-AAGGTGGATTTAGCAGTAAAAAGAACAATAGATTTCTCTTTTTAAC--TCGGCCCTGGGACGTGTACACACCGCCCGTCACCCTCTTCAAT-AGC-TTTT-TCTCAATGTCTATAACCAGTC---TTTCCGCGCTCTAGAAGAGGCAAGTCGTAACATGGTAAGTGTACCGGAAGGTGCACTTGGATAA-ACAAAGTGTAGCTTGATACTT-AAGCAGTTCGTCTACCGCCGAAAA-ATTGTCTTCTA-ACC-AAGGCCACTTT--AA-GCCTCAA
			AT-CTAGCCCGA----TACTACCTTATGAA-AATTTTCCCTAACCTCTACAAAA-CAAAACATTTGTAGCTTTTTA-GTAGGTGCGACCAAAAAACTTACACGGAGCAAAAGA--GCCAGTACCGCAAGGGAACGATGAAA-CAGAACTGAAATAAC-TTCAAAGCAACA-AAAAGCAGAAA--CCGCACCTCGTACCTTTTGCATCATGGTCTAGCCAGTCAACGCCGGCAAAAC-AAACTTTT--AGTCGGCCCCCCCGAAACTAAGTGAGCTACTTCAAAACAGCTTCCAA-GAGCCAA-CCCGTCTCTGTTACAAAAGAGTGGGAAGATTTTCAAGTAGCGGTGATAAGCCTACCGAACTTAGAGATAGCTGGTTGTTCAGGAAAAGAATTTTAGTTCTGCCT-TAAGGG-TTATC-TATTTCACAAA-CAACAACCC-TACC-CCTTAAGACCTA-CTCAAACAAGGCACAGCTTGTTTGAAACAGGACACAACCTAATAAACAGGGTAAAAC---AACCCATAAGCAAAGTGGGCCTAAAAGCAGCCACCTTTTAAAAAGCGTTAAAGCTTACCTATT-TTT-TTCATAAAA-TTTCATAAACAAAC-TTCAACCC--TTCACTTCTACTGAACAATTCCATAAACTTATGGAACCTATTCTGCTAGAACTAGTAACAAGAAAATGACTTTCTCCTAAA-TATAAGCTTACACCAAAACT-GACCATCTATTGGTATTTAACGTAA-ATGACCCAACTGTTTCAACC-TCCCCCC--GCAAACCTTACACC---CATCAACGTTACCCTTACACTAGAATATTTTAGGAAAGATTAAAAGAAAAAAAAGGAACTCGGCAAAATAT-AACCCCGCCTGTTTACCAAAAACATCGCCTCCTGACTTCTCCTTATAGGAGGTCCAGCCTGCCCAGTGAC-TATGTTCAACGGCCTCGGTACTCTGACCGCGCGAAGGTAGCATAATAACTTGTTCTTTAAATAGGGACTTGTATCAACGGCACCACGAGGGCTATTCTGTCTCTTTTTTCTAATCAGTGAACCTGACCTCTTCGTGAAGAGGCGAAGATACTATTATAAGACGAGAAGACCCCATGGAGCTTTAAAC-ACAGATAACACTTTCTTC--TTCTAAG-CCT-TTAAAAA-TAAGAAA-ATCTGTTACACTAGTTTTCGGCTGGGGTGCCCAAGGAGTACAACCCAACCTCCCTGACGACTTC-------------TATCCTA-GAGCC-ACAACTCAAAGAAACAACAAA-TTGACGTAAAATGACCCGACCATG--------ATAGTCGACCAACGAACCAAGTTACCCTGGGGATAACAGCGCAATCCATTTCGAGAGCCCCTATCGACAAATGGGTTTACGACCTCGATGTTGGATCAGGGTATCCTAGTGGTGCAGCAGCTACTAAAGGTT
		</sequence>
		<sequence>
			<taxon idref="affgutturosus1gutturosusT33"/>
			GGCATTATTGATGGCCTTTCAGGACTGAATCGTTCTGTTGATGAATACCCGGTGGAAGCTATTTCGAAAAGATTTAGATATGATGTAGCCTTAGTTTCAACTCTTAAAGATATGGAAGAGGATATCATTCAAGGGCTAAAATCCCAGGATTTGGAGGAATACCTAAGTGGTCCTTTTACTGTGGTGGTCAAAGAATCTTGTGATGGAATGGGGGACGTCAGCGAGAAGCATGGTAGTGGTCCTGCGGTCCCTGAGAAAGCAGTACGTTTTTCCTACACAATTATGAACATCAGCGTCCCCAACAACAGTGGGTCAGTTAGAATATTTGAAGAGTCCAAACCAAACTCTGAACTTTGCTGCAAGCCCCTTTGTCTAATGCTTGCTGATGAATCTGACCATGAAACTTTAACAGCTATCTTAAGTCCATTGATAGCTGAAAGAGAGGCCATGAAATCCAGTGAGCTCATGCTGGAAATAGGAGGAATCCTCAGAAGTTTCAAGTTTATTTTTCGAGGTACAGGGTAYGATGAGAAACTCGTGAGAGAAGTGGAAGGACTGGAAGCTTCAGGCTCTGTCTATATTTGTACCCTTTGCGATTCTACTAGACTAGAAGCTTCTCAGAACTTAGTCTTCCATTCTATTACCAGAAGTCATTCTGAGAACTTACAGCGCTATGAGACATGGCGATCCAACCCTTACCATGAATCTGTTGATGAACTTCGCGACAGAGTGAAAGGAGTGTCAGCAAAGCCATTTATTGAAACCCTTCCGTCAATTGACGCCCTACATTGTGACATCGGAAATGCAGCCGAGTTTTACAGAATATTTCAGCTAGAAATAGGGGAGGTCTACAAAAACCCTAATGTCACCAAAGAAGAGCGAAAGAAGTGGCAAACTTTACTTGACAAACATCTAAGAAAG??????????????????????????????????????????????????????????????????????????????????????????????????????????????????????????????????????????????????????????????????????????????????????????????????????????????????????????????????????????????????????????????????????????????????????????????????????????????????????????????????????????????????????????????????????????????????????????????????????????????????????????????????????????????????????????????????????????????????????CGTAAA----TTA-CTC-CAC-CACCCG--CGCCAGGGGA-TTACAAGCT-AAGCTTCAAACCCAAAGGACTTGACGGTGTCCCACCCACCTAGAGGAGCCTGTCCT-ATAATCGATGACCCCCGTTTTACCTTACCGCCTCTTGCTCTCAGCCTGTATACCTCCG--TCGCAAGCTTACCATGTGAATG-AAAC--AGTA----CGCTCAATGA----TTACC-CGTCAATACGTCAGGTCAAGGTGCAGCTTATGGGGCGGG-CAGAGATGGGCTACAATTTCTATAATAGAACAAACGAAGCAG-ACGA-TGCAA--ACCTG-CTGT-G-AAGGTGGATTTAGCAGTAAAAAGAATAATAGATTTCTCTTTTTAAC--TCGGCCCTGGGACGTGTACACACCGCCCGTCACCCTCTTCGAT-AGT-TTTT---CCAACGTATATAACTAAT----TTTCCGCGCTTTAGAAGAGGCAAGTCGTAACATGGTAAGTGTACCGGAAGGTGCACTTGGATAA-ACAAAGTGCAGCTTA-CATTTTAAGCAGTTCGTTTTTTACCGAAAA-TTTGTCTTCTA-ACC-AAGACCACTTTTGAA-GCCTGAA
			AT-CTAGCCCAA----CATCACCCCATGAA-AAACTCTCTCAACCCAAACTAAA-CAAAACATTTCTC-CTCTTAA-GTAGGTGCGACCAAAAAACTTTTACGGAGCAAAAGA--GCAAGTACCGCAAGGGAATGATGAAA-CAGAATTGAAATAAT-CCTAAAGCAACA-AAAAGCAGAG---CCATCCCTCGTACCTTTTGCATCATGATCTAGCCAGTCAACTCCAGCAAAAC-AAACTTTT--AGTTGGGCCCCCCGAAACTAAGTGAGCTACTTCAAAATAGCTTTCTA-GAGCCAA-CCCGTCTCTGTTGCAAAAGAGTGGGAAAATTTTTAAGTAGAGGTGATAAACCTACCGAACTTAGAGATAGCTGGTTGTTCAGGAAAAGAATTTTAGTTCTGCCT-TAAGGG-GTTTT-TCTTGCATAAA-CAACAACCC-T-CC-CCTTAAGACTTA-CTCAAACAAGGCACAGCTTGTTTGAAACAGGACACAACCTAAAAAACAGGGTAAAAC---AACCTATAAATAAAGTGGGCCTAAGAGCAGCCATCTTTAAAAAAGCGTTAAAGCTTACTTATT-CTT-TCTACGTAA-TCCCGTAAACAAAC-TTCAACCC--TTCACCACTACTGAGCAATTTCATAAACTTATGTAATCTATACTGCTAGAACTAGTAACAAGAAAATGACTTTCTCCTAAA-TATAAGCTTACACCAAAATT-GACTGCCTATTGGTATTTAACGTAA-ATGACCCCACTGTTCCAACC-CTCACT--AGCAAACCTTACAGC---CATCAACGTTACCCTTACACTAGAACATTTTAGGAAAGATTAAAAGAAAAAAAAGGAACTCGGCAAAACAT-AACCCCGCCTGTTTACCAAAAACATCGCCTCCTGA---TTCTTTATAGGAGGTCCAGCCTGCCCAGTGAC-TATGTTTAACGGCCTCGGTACTCTGACCGCGCGAAGGTAGCATAATAACTTGTTCTTTAAATAGGGACTTGTATCAACGGCACCACGAGGGCTATACTGTCTCTTTTTTCTAATCAGTGAACCTGACCTCTTCGTGAAGAGGCGAAGATTCTTCTATAAGACGAGAAGACCCCATGGAGCTTTAAAC-ACAGAAAACACTCTCTTC--TCACAGA-CCT-TTAAAAA-TAAGAAA-GTCTGTTACACTAGTTTTCGGCTGGGGTGCCCAAGGAGAATAACCCATCCTCCCTGACGACTTC-------------TATCCTA-GAGCA-ACAGCTCGAAGAAACAACAAA-TTGACGTAAAATGACCCGACTA----------ATAATCGATCAACGAACCAAGTTACCCTGGGGATAACAGCGCAATCCATTTCAAGAGTCCTTATCGACAAGTGGGTTTACGACCTCGATGTTGGATCAGGGTATCCCAGTGGTGCAGCAGCTACTAAAGGTT
		</sequence>
		<sequence>
			<taxon idref="inexpectatusMCZFS37619"/>
			GGCATTATTGATGGCCTTTCAGGAMTGAATCGTTCTGTTGATGAATACCCGGTGGAAGCTATTTCGAAAAGATTTAGATATGATATAGCCTTAGTTTCAACTCTTAAAGATATGGAAGAGGATATCATTCAAGGGCTAAAATCCCAGGATTTGGAGGAATACCTAAGTGGTCCTTTTACTGTGGTGATCAAAGAATCTTGTGATGGAATGGGGGACGTCAGCGAGAAGCATGGTAGTGGTCCTGCAGTCCCTGAGAAAGCAGTACGCTTTTCATACACAATTATGAACATCAGTGTCCCCAACAACAGTGGGTCCGTTAGAATATTTGAAGAGTCCAAACCAAACTCTGAACTTTGCTGCAAGCCCCTTTGTCTAATGCTTGCCGATGAATCTGACCATGAAACTTTAACAGCTATTTTAAGTCCTTTGATAGCTGAAAGAGAGGCCATGAAATCCAGTGAGCTCATGCTGGAAATAGGGGGAATACTCAGAAGTTTCAAGTTTATTTTCCGAGGTACAGGGTACGATGAGAAACTTGTGAGAGAAGTGGAAGGACTGGAAGCTTCAGGCTCTGTCTATATTTGTACCCTTTGCGATGCTACTAGACTAGAAGCTTCTCAGAACTTAGTCTTCCATTCCATTACCAGAAGTCATTCTGAGAACCTACAGCGCTATGAGACATGGCGATCCAACCCTTACCATGAATCTGTTAATGAACTTCGCGACAGAGTGAAAGGAGTTTCAGCAAAGCCATTTATTGAAACCCTACCATCAATTGACGCCCTACATTGTGACATTGGAAATGCAGCTGAGTTTTACAGAATATTTCAGCTAGAAATAGGGGAGGTCTACAAAAACCCTAATGTGGCCAAAGAAGAGCGAAAGAAGTGGCAAACTTTACTTGACAAACACCTAAGAAAGGGTCCTGGCCTTTCTATC---AA-CTGTCTTCCAATTTACACATGCAAGTATCCGCACGACCGTGAGAACGCCCTCTT--ACCTCT--ACCAGA-CTGAGGAGCCGGTATCAGGCACAG-ATCT------CTCGCCCATAACACCTAGT-CTTACCACACCCCCAATGGTGATT-CAGCAGTGATAAATATTGTG-CATAAGCGACA-GCTTGACTCAATTAGGAACA-AC-AGGGCTGGCCAATAC--GGTGCCAGCCGCCGCGGATAAACCGCCAGGCTCAAGTTGATAG-TCTTCGGCGTT-AAGCGTGGTTAAAGGTTATTTC--ACTAGAG-TTAAG-CAGAAATTT-AGCTGCGGTAAGCTTATTAACGAGTAAGCCTAA-AAACGAAAGTTACTCTATTACCTCCTTGAATCCACGACAGTTAGG-GTACAAACTGGGATTAGATACCCCACTATGCCTAA-CCGTAAAAA--TTAATTTACAC-CACCCA--CGCCAGGGTA-TTATAAGCT-AAGCTTCAAACCCAAAGGACTTGACGGTGTCCCATCCCTCTAGAGGAGCCTGTCCT-GTAACCGATGATCCGCGTTTTACCTCACCGCCTCTTGCTCTCAGCCTGTATACCTCCG--TCGCAAGCTTGCCATATGAATG-ACAG--CAT-----AGCTTAATGA----TATTCTCACCAACACGTCAGGTCAAGGTGCAGCTTATGAAGCGGG-CAGAGATGGGCTACAATTTCTATTATAGAACAAACGGAACAG-CTAGATGAAAA---CTA-CTGTTG-AAGGTGGATTTAGTAGTAAAAAGAA-AATAGAATGTTCTTTTTAATA-TAGGCCCTGGGACGCGTACAGACCGCCCGTCACCCTCTTCGAT-AGC-TTTA--CTCAATGTTCGTAACCAAT----TTTTCGCGCCTTAGAAGAGGCAAGTCGTAACATGGTAAGTGTACTGGAAAGTGCACTTGGATAA-TCAAAATGTAGCTTAACA---AAAGTAATTCGCTTA-CACCGAAAA-GATGTTCCTTA-ACT-GGGACCATTTTG--A-GCCTAAA
			AT-CTAGCCCAAC-----CCACCGTATGTAAAACCTCCTA--ATACTAAACAAAACAAAACATTTTATCTTTTA-A-GTAAGAGTGACTGAAAACCTTTTATGGAGCAAAAGA--ACTAGTACCGCAAGGGAATGATGAAA-TAGTATTGAAATAATTCTTAAAGCAACA-AAAAGCAGAGA---CTTCACTCGTACCTTTTGCATCATGATCTAGCTAGTCAACTCTAGCAAAACAAAACTTTT--AGTTAGACTCCCCGAAACTGAGTGAGCTACTTCAAAATAGCTTCCAA-GAGCCAA-CCCGTCTCTGTCGCAAAAGAGTGGGAAAATTTTTAAGTAGAGGTGATAAGCCTACCGAACTCAGAGATAGCTGGTTGTTCAGGAAAAGAATTTTAGTTCTGCCT-TAAGGC-TCCCT--ATTATACAAA---ACAATAA-TTAAGCCTTAAGACTTA-TTTAAACAAGGCACAGCTTGTTTGAAACAGGACACAACCTAAAAAATAGGGTAAA-CTCCTCCAT--AAACTAAGTGGGCCTAAAAGCAGCCATCTTTAAAAAAGCGTTAAAGCTTAC-TTATATCTA-CTTACAAA-TTCCACAAATAAAC-TTCAACCC--TTTATTACTACTGAACAATTTCATAAAAATATGAAATCTATTCTGCTAGAACTAGTAACAAGAAAAAGACTTTCTCCTAAA-TATAAACTTACACCAACATT-GACTAACTATTGGTATTTAACGTTA-CTGACTTCACTGTAATAACC-AA--CCCTAGCAAACTTTACAAT---CACCAACGTTACCCTAACACAAGAATATTTTAGGAAAGATTAAAAGAGAAAGAAGGAACTCGGCAAGATATTGACCCCGCCTGTTTACCAAAAACATCGCCTCCTG---ATTAAT-ATAGGAGGTCCAGCCTGCCCAGTGAC-TTTGTTCAACGGCCTCGGTATTCTGACCGCGCGAAGGTAGCATAATAACTTGTTCTTTAAATAGGGACTAGTATCAACGGCATCACGAGGGTTACCCTGTCTCCTTTCTCTAATCAGTGAACCTGACCTCTTCGTGAAGAGGCGAAAATACAGATATAAGACGAGAAGACCCCATGGAGCTTAAAAC-ATAG-AAACAATTTCTT-TGCTACAAA-CCT-TAAAAAA-TAAGAAA-ATCTGTTA-ACTAGTTTTCGGCTGGGGTGCCCAAGGAGAACAACCCAACCTCCCTGACGACCTA-------------TATTCAA-GAGCG-ACAGCTCGAA-AAACAATAAA-TTGACGTAAAATGACCCGATTTTA--------TCAATCGATCAACGAACCAAGTTACCCTGGGGATAACAGCGCAATCCATTTCAAGAGCCCCTATCGACAAATGGGTTTACGACCTCGATGTTGGATCAGGGTATCCTGGTGGTGCAGCAGCTACTAAAGGAT
		</sequence>
		<sequence>
			<taxon idref="inexpectatusMCZFS37620"/>
			GGCATTATTGATGGCCTTTCAGGACTGAATCGTTCTGTTGATGAATACCCGGTGGAAGCTATTTCGAAAAGATTTAGATATGATATAGCCTTAGTTTCAACTCTTAAAGATATGGAAGAGGATATCATTCAAGGGCTAAAATCCCAGGATTTGGAGGAATACCTAAGTGGTCCTTTTACTGTGGTGATCAAAGAATCTTGTGATGGAATGGGGGACGTCAGCGAGAAGCATGGTAGTGGTCCTGCAGTCCCTGAGAAAGCAGTACGCTTTTCATACACAATTATGAACATCAGTGTCCCCAACAACAGTGGGTCCGTTAGAATATTTGAAGAGTCCAAACCAAACTCTGAACTTTGCTGCAAGCCCCTTTGTCTAATGCTTGCCGATGAATCTGACCATGAAACTTTAACAGCTATTTTAAGTCCTTTGATAGCTGAAAGAGAGGCCATGAAATCCAGTGAGCTCATGCTGGAAATAGGGGGAATACTCAGAAGTTTCAAGTTTATTTTCCGAGGTACAGGGTACGATGAGAAACTTGTGAGAGAAGTGGAAGGACTGGAAGCTTCAGGCTCTGTCTATATTTGTACCCTTTGCGATGCTACTAGACTAGAAGCTTCTCAGAACTTAGTCTTCCATTCCATTACCAGAAGTCATTCTGAGAACCTACAGCGCTATGAGACATGSCGATCCAACCCTTACCATGAATCTGTTAATGAACTTCGCGACAGAGTGAAAGGAGTTTCAGCAAAGCCATTTATTGAAACCCTACCATCAATTGACGCCCTACATTGTGACATTGGAAATGCAGCTGAGTTTTACAGAATATTTCAGCTAGAAATAGGGGAGGTCTACAAAAACCCTAATGTGACCAAAGAAGAGCGAAAGAAGTGGCAAACTTTACTTGACAAACACCTAAGAAAGGGTCCTGGCCTTTCTATC---AA-CTGTCTTCCAATTTACACATGCAAGTATCCGCACGACCGTGAGAACGCCCTCTT--ACCTCT--ACCAGA-CTGAGGAGCCGGTATCAGGCACAG-ATCT------CTCGCCCATAACACCTAGT-CTTACCACACCCCCAATGGTGATT-CAGCAGTGATAAATATTGTG-CATAAGCGACA-GCTTGACTCAATTAGGAACA-AC-AGGGCTGGCCAATAC--GGTGCCAGCCGCCGCGGATAAACCGCCAGGCTCAAGTTGATAG-TCTTCGGCGTT-AAGCGTGGTTAAAGGTTATTTC--ACTAGAG-TTAAG-CAGAAATTT-AGCTGCGGTAAGCTTATTAACGAGTAAGCCTAA-AAACGAAAGTTACTCTATTACCTCCTTGAATCCACGACAGTTAGG-GTACAAACTGGGATTAGATACCCCACTATGCCTAA-CCGTAAAAA--TTAATTTACAC-CACCCA--CGCCAGGGTA-TTATAAGCT-AAGCTTCAAACCCAAAGGACTTGACGGTGTCCCATCCCTCTAGAGGAGCCTGTCCT-GTAACCGATGATCCGCGTTTTACCTCACCGCCTCTTGCTCTCAGCCTGTATACCTCCG--TCGCAAGCTTGCCATATGAATG-ACAG--CAT-----AGCTTAATGA----TATTCTCACCAACACGTCAGGTCAAGGTGCAGCTTATGAAGCGGG-CAGAGATGGGCTACAATTTCTATTATAGAACAAACGGAACAG-CTAGATGAAAA---CTA-CTGTTG-AAGGTGGATTTAGTAGTAAAAAGAA-AATAGAATGTTCTTTTTAATA-TAGGCCCTGGGACGCGTACAGACCGCCCGTCACCCTCTTCGAT-AGC-TTTA--CTCAATGTTCGTAACCAAT----TTTTCGCGCCTTAGAAGAGGCAAGTCGTAACATGGTAAGTGTACTGGAAAGTGCACTTGGATAA-TCAAAATGTAGCTTAACA---AAAGTAATTCGCTTA-CACCGAAAA-GATGTTCCTTA-ACT-GGGACCATTTTG--A-GCCTAAA
			AT-CTAGCCCAAC-----CCACCGTATGTAAAACCTCCTA--ATACTAAACAAAACAAAACATTTTATCTTTTA-A-GTAAGAGTGACTGAAAACCTTTTATGGAGCAAAAGA--ACTAGTACCGCAAGGGAATGATGAAA-TAGTATTGAAATAATTCTTAAAGCAACA-AAAAGCAGAGA---CTTCACTCGTACCTTTTGCATCATGATCTAGCTAGTCAACTCTAGCAAAACAAAACTTTT--AGTTAGACTCCCCGAAACTGAGTGAGCTACTTCAAAATAGCTTCCAA-GAGCCAA-CCCGTCTCTGTCGCAAAAGAGTGGGAAAATTTTTAAGTAGAGGTGATAAGCCTACCGAACTCAGAGATAGCTGGTTGTTCAGGAAAAGAATTTTAGTTCTGCCT-TAAGGC-TCCCT--ATTATACAAA---ACAATAA-TTAAGCCTTAAGACTTA-TTTAAACAAGGCACAGCTTGTTTGAAACAGGACACAACCTAAAAAATAGGGTAAA-CTCCTCCAT--AAACTAAGTGGGCCTAAAAGCAGCCATCTTTAAAAAAGCGTTAAAGCTTAC-TTATATCTA-CTTACAAA-TTCCACAAATAAAC-TTCAACCC--TTTATTACTACTGAACAATTTCATAAAAATATGAAATCTATTCTGCTAGAACTAGTAACAAGAAAAAGACTTTCTCCTAAA-TATAAACTTACACCAACATT-GACTAACTATTGGTATTTAACGTTA-CTGACTTCACTGTAATAACC-AA--CCCTAGCAAACTTTACAAT---CACCAACGTTACCCTAACACAAGAATATTTTAGGAAAGATTAAAAGAGAAAGAAGGAACTCGGCAAGATATTGACCCCGCCTGTTTACCAAAAACATCGCCTCCTG---ATTAAT-ATAGGAGGTCCAGCCTGCCCAGTGAC-TTTGTTCAACGGCCTCGGTATTCTGACCGCGCGAAGGTAGCATAATAACTTGTTCTTTAAATAGGGACTAGTATCAACGGCATCACGAGGGTTACCCTGTCTCCTTTCTCTAATCAGTGAACCTGACCTCTTCGTGAAGAGGCGAAAATACAGATATAAGACGAGAAGACCCCATGGAGCTTAAAAC-ATAG-AAACAATTTCTT-TGCTACAAA-CCT-TAAAAAA-TAAGAAA-ATCTGTTA-ACTAGTTTTCGGCTGGGGTGCCCAAGGAGAACAACCCAACCTCCCTGACGACCTA-------------TATTCAA-GAGCG-ACAGCTCGAA-AAACAATAAA-TTGACGTAAAATGACCCGATTTTA--------TCAATCGATCAACGAACCAAGTTACCCTGGGGATAACAGCGCAATCCATTTCAAGAGCCCCTATCGACAAATGGGTTTACGACCTCGATGTTGGATCAGGGTATCCTGGTGGTGCAGCAGCTACTAAAGGAT
		</sequence>
		<sequence>
			<taxon idref="inexpectatusMCZFS37621"/>
			GGCATTATTGATGGCCTTTCAGGACTGAATCGTTCTGTTGATGAATACCCGGTGGAAGCTATTTCGAAAAGATTTAGATATGATATAGCCTTAGTTTCAACTCTTAAAGATATGGAAGAGGATATCATTCAAGGGCTAAAATCCCAGGATTTGGAGGAATACCTAAGTGGTCCTTTTACTGTGGTGATCAAAGAATCTTGTGATGGAATGGGGGACGTCAGCGAGAAGCATGGTAGTGGTCCTGCAGTCCCTGAGAAAGCAGTACGCTTTTCATACACAATTATGAACATCAGTGTCCCCAACAACAGTGGGTCCGTTAGAATATTTGAAGAGTCCAAACCAAACTCTGAACTTTGCTGCAAGCCCCTTTGTCTAATGCTTGCCGATGAATCTGACCATGAAACTTTAACAGCTATTTTAAGTCCTTTGATAGCTGAAAGAGAGGCCATGAAATCCAGTGAGCTCATGCTGGAAATAGGGGGAATACTCAGAAGTTTCAAGTTTATTTTCCGAGGTACAGGGTACGATGAGAAACTTGTGAGAGAAGTGGAAGGACTGGAAGCTTCAGGCTCTGTCTATATTTGTACCCTTTGCGATGCTACTAGACTAGAAGCTTCTCAGAACTTAGTCTTCCATTCCATTACCAGAAGTCATTCTGAGAACCTACAGCGCTATGAGACATGGCGATCCAACCCTTACCATGAATCTGTTAATGAACTTCGCGACAGAGTGAAAGGAGTTTCAGCAAAGCCATTTATTGAAACCCTACCATCAATTGACGCCCTACATTGTGACATTGGAAATGCAGCTGAGTTTTACAGAATATTTCAGCTAGAAATAGGGGAGGTCTACAAAAACCCTAATGTGACCAAAGAAGAGCGAAAGAAGTGGCAAACTTTACTTGACAAACACCTAAGAAAGGGTCCTGGCCTTTCTATC---AA-CTGTCTTCCAATTTACACATGCAAGTATCCGCACGACCGTGAGAACGCCCTCTT--ACCTCT--ACCAGA-CTGAGGAGCCGGTATCAGGCACAG-ATCT------CTCGCCCATAACACCTAGT-CTTACCACACCCCCAATGGTGATT-CAGCAGTGATAAATATTGTG-CATAAGCGACA-GCTTGACTCAATTAGGAACA-AC-AGGGCTGGCCAATAC--GGTGCCAGCCGCCGCGGATAAACCGCCAGGCTCAAGTTGATAG-TCTTCGGCGTT-AAGCGTGGTTAAAGGTTATTTC--ACTAGAG-TTAAG-CAGAAATTT-AGCTGCGGTAAGCTTATTAACGAGTAAGCCTAA-AAACGAAAGTTACTCTATTACCTCCTTGAATCCACGACAGTTAGG-GTACAAACTGGGATTAGATACCCCACTATGCCTAA-CCGTAAAAA--TTAATTTACAC-CACCCA--CGCCAGGGTA-TTATAAGCT-AAGCTTCAAACCCAAAGGACTTGACGGTGTCCCATCCCTCTAGAGGAGCCTGTCCT-GTAACCGATGATCCGCGTTTTACCTCACCGCCTCTTGCTCTCAGCCTGTATACCTCCG--TCGCAAGCTTGCCATATGAATG-ACAG--CAT-----AGCTTAATGA----TATTCTCACCAACACGTCAGGTCAAGGTGCAGCTTATGAAGCGGG-CAGAGATGGGCTACAATTTCTATTATAGAACAAACGGAACAG-CTAGATGAAAA---CTA-CTGTTG-AAGGTGGATTTAGTAGTAAAAAGAA-AATAGAATGTTCTTTTTAATA-TAGGCCCTGGGACGCGTACAGACCGCCCGTCACCCTCTTCGAT-AGC-TTTA--CTCAATGTTCGTAACCAAT----TTTTCGCGCCTTAGAAGAGGCAAGTCGTAACATGGTAAGTGTACTGGAAAGTGCACTTGGATAA-TCAAAATGTAGCTTAACA---AAAGTAATTCGCTTA-CACCGAAAA-GATGTTCCTTA-ACT-GGGACCATTTTG--A-GCCTAAA
			AT-CTAGCCCAAC-----CCACCGTATGTAAAACCTCCTA--ATACTAAACAAAACAAAACATTTTATCTTTTA-A-GTAAGAGTGACTGAAAACCTTTTATGGAGCAAAAGA--ACTAGTACCGCAAGGGAATGATGAAA-TAGTATTGAAATAATTCTTAAAGCAACA-AAAAGCAGAGA---CTTCACTCGTACCTTTTGCATCATGATCTAGCTAGTCAACTCTAGCAAAACAAAACTTTT--AGTTAGACTCCCCGAAACTGAGTGAGCTACTTCAAAATAGCTTCCAA-GAGCCAA-CCCGTCTCTGTCGCAAAAGAGTGGGAAAATTTTTAAGTAGAGGTGATAAGCCTACCGAACTCAGAGATAGCTGGTTGTTCAGGAAAAGAATTTTAGTTCTGCCT-TAAGGC-TCCCT--ATTATACAAA---ACAATAA-TTAAGCCTTAAGACTTA-TTTAAACAAGGCACAGCTTGTTTGAAACAGGACACAACCTAAAAAATAGGGTAAA-CTCCTCCAT--AAACTAAGTGGGCCTAAAAGCAGCCATCTTTAAAAAAGCGTTAAAGCTTAC-TTATATCTA-CTTACAAA-TTCCACAAATAAAC-TTCAACCC--TTTATTACTACTGAACAATTTCATAAAAATATGAAATCTATTCTGCTAGAACTAGTAACAAGAAAAAGACTTTCTCCTAAA-TATAAACTTACACCAACATT-GACTAACTATTGGTATTTAACGTTA-CTGACTTCACTGTAATAACC-AA--CCCTAGCAAACTTTACAAT---CACCAACGTTACCCTAACACAAGAATATTTTAGGAAAGATTAAAAGAGAAAGAAGGAACTCGGCAAGATATTGACCCCGCCTGTTTACCAAAAACATCGCCTCCTG---ATTAAT-ATAGGAGGTCCAGCCTGCCCAGTGAC-TTTGTTCAACGGCCTCGGTATTCTGACCGCGCGAAGGTAGCATAATAACTTGTTCTTTAAATAGGGACTAGTATCAACGGCATCACGAGGGTTACCCTGTCTCCTTTCTCTAATCAGTGAACCTGACCTCTTCGTGAAGAGGCGAAAATACAGATATAAGACGAGAAGACCCCATGGAGCTTAAAAC-ATAG-AAACAATTTCTT-TGCTACAAA-CCT-TAAAAAA-TAAGAAA-ATCTGTTA-ACTAGTTTTCGGCTGGGGTGCCCAAGGAGAACAACCCAACCTCCCTGACGACCTA-------------TATTCAA-GAGCG-ACAGCTCGAA-AAACAATAAA-TTGACGTAAAATGACCCGATTTTA--------TCAATCGATCAACGAACCAAGTTACCCTGGGGATAACAGCGCAATCCATTTCAAGAGCCCCTATCGACAAATGGGTTTACGACCTCGATGTTGGATCAGGGTATCCTGGTGGTGCAGCAGCTACTAAAGGAT
		</sequence>
		<sequence>
			<taxon idref="intermediusANK28"/>
			GGCATCATTGATGGCCTTTCAGGACTGAATCGTTCTGTTGATGAATACCCAGTGGAAGCAATTTCAAAAAGGTTTAGATATGATGTAGCCTTAGTTTCAACTCTAAAAGACATGGAAGAGGATATCCTTGAAGGCCTAAAATCTCAGGATTTGGAGGAATACCTGAGTGGCCCGTTCACTGTTGTGGTCAAAGAATCTTGTGATGGAATGGGAGATGTCAGTGAGAAGCATGGATGTGGTCCTGCAGTTCCTGAGAAAGCAGTACGTTTTTCATTCACAATCATGAACATCAGTATCCCCAACAACAGTGGGTTTGTTAGAATCTTTGAAGAGTCCAAACCAAACTCTGAACTTTGCTGCAAGCCCCTTTGTCTAATGCTTGCCGATGAATCAGACCATGAAACTTTAACAGCTATCTTAAGTCCTTTGATAGCTGAAAGAGAAGCCATGAAATCCAGTGAGCTCATGCTGGAGATAGGAGGAATCCTCCGAAGTTTCAAGTTTATGTTTCGTGGTACGGGGTATGATGAGAAACTTGTCAGAGATGTGGAAGGACTGGAAGCTTCAGGCTCTGTCTATATTTGTACCCTCTGTGATGCTACTAGACTGGAAGCATCTCAGAACTTAGTCTTCCATTCTATTACTAGAAGTCATTCTGAGAACTTACAGCGCTATGAGACGTGGAGATCCAACCCCTATCATGAATCTGTTGATGAACTTCGTGACAGAGTTAAAGGAGTTTCAGCAAAGCCATTTATTGAAACTCTGCCATCGATTGATGCCTTACACTGTGACATTGGAAATGCAGCTGAATTTTACAGAATATTTCAACTAGAAATAGGGGAGGTCTACAAAAACCCCAATGTGACCAAAGAAGAGAGAAAGAAATGGCAGATGTTACTTGACAAACACCTAAGAAAGGATCCTAGTCTTATTATC---AG-CCATCTTTTAACTTACACATGCAAGTATCCGCATAACCGTGAGAACGCCCTCCA--ACCTCT--ATCAGG-CCAAGGAGCTGGCATCAGGCACAGTAACC------CTAGCCCATGACACCTAGT-TACACCACACCCCCAAGGGTAATT-CAGCAGTGACAAACATTGTCCCATAAGCGATAAGCTTGATTCAGTCAAAAAGA-TA-AGGGCCGGCTAATAC--GGTGCCAGCCGCCGCGGCTACACCGATAGGCCCAAGTTGATAA-CTTTCGGCGTTTAAGTGTGGTTAAAAG---TATTTAAATAGAG-TAAAA-CACACACTT-AGCAGTAATAAGCTTGCTGTTTGGA-ATACT---AAAATTAT---ACTCTAACAACCCTTTGAAGCCACGACAACTAGGTACACAAACTGGGATTAGATACCCCACTATGCCTAG-TCGTAAATA---------ACAA-TTACCA--CGCCAGGGAA-TTACGAGTC-TAACTTAAAACCCAAAGGATTTGACGGTGTCCCATCCACCTAGAGGAGCCTGTCCC-ATAATCGACAACCCCCGTTCTACCTTACCACTTCTCACTT--AGTCTCTATACCTCCG--TCGCAAGCCTACCATATAAATG-CA----AGTA----GGCTAAATAG---TTTTC---ACTCATACGTCAGGTCAAGGTGCAGCTCATGAAGTGGA-GTGAGATGGGCTACAATTTCTACTATAGAACAAACGAAA-AG-TTTAATGAAA--CCCAA-CTAT-G-AAGGTGGATTTAGTAGTAAAAAGAA-AATAGAGTATTCTTTTTAAT--CTGGCACTGGGACATGTACACACCGCCCGTCACCCTCTTCAAC-AAT-TATA--GTCTT--A---GGATTTTT---------CCCCCCTAGAAGAGGTAAGTCGTAACATGGTAAGCGTACTGGAAAGTGCACTTAGTTCA-ACAAAATATAGCTTAACA---AAAGCACTTCGCTTA-CACCGAATA-GATGTTTACTA-ACC-TGAACTATTTTG--A-GCCTAAA
			AT-CTAGCCCATTCCA-----CCGAATGTTTAACCTTCAACCTTCCCCCATAAAATAAAACATTTTATTTATTA-A-GTAGAGGCGATCGAAAAACTT-TTTGGAGCTAAAAA--CCTAGTACCGCAAGGGAACAATGAAA-TAGAAATGAAATAAA-CCTAAAGCACCA-AAAAGCAGAGA---ACCCTCTCGTACCTTTTGCATCATGGCTTAACTAGTAAAACAGAGCACAACAA-ATTTTT--AGTTCAACATCCCGAAACTAGGCGAGCTACTTCGAAATAGCTTAATA-GAGCCAA-CCCGTCTCTGTTGCAAAAGAGTGGGAAAATTTCCAAGTAGAGGCGATAAACCTAACGAGCCTAGAGATAGCTGGTTATTCAGGAAAAGAATTTTAGTTCAACTT-TAAGGC-TTTCA-AATTACATCAA---ACAACAA-ATTAACCTTAAAAGTTA-TTCAAATAAGGCACAGCTTATTTGAAACAGGACACAACCTAAAAACTTGGGTAAAACTT-GCACTCGCAACAAAATGGGCTTAAAAGCAGCCATTTTTTAAAAAGCGTCAAAGCTTAC-TTACACGTG-CAACA-AA-TTCCATTAATGTTC-TTCAACCC--TTCAATAGTACTGAATGATTTTATAATAATATAAAACACCCCCTGTTAAGACTAGTAACAAAAAAATGACTTTCTCCTAAA-TATAAACTTAAACCAATACT-GACAATCTATTGGTATTTAACGCAAAATGACCTTACTATAATAAAC-TTG-CTC--GAAAACTCTACAAC-TTCCC-AGCGTTACCCTAACACCAGAATATTCTAGGAAAGATTAAAAGAAAGTGAAGGAACTCGGCAAATCCTTAGCCCCGCCTGTTTACCAAAAACATCGCCTCCTGCT---AAACCATAGGAGGTCCAGCCTGCCCAGTGAC-AAAGTTTAACGGCCTCGGTACCCTAACCGCGCGAAGGTAGCATAATCACTTGTTCTTTAAATAGGGACTCGTATCAACGGCACCACGAGGGCTAAACTGTCTCCCCTTTCTAATCAGTGAACCTGACTTCTTCGTGAAGAGGCGAAGATATCCATATAAGACGAGAAGACCCCATGGAGCTTAAAAC-TAAA-TAACACC-TCTT-ACACAAAAA-ACA-TGAAAAA-TGAGAA--TTCTGTTT-GACAGTTTTTGGCTGGGGCATCCGAGGAGAATAACATAACCTCCCCGACGAAT--------------C-ATCTTA-GAACC-ACAATTCCAAGATATAGTAAA-CTTATGTAACATGACCCGACA--------------ATCGATCAACGAACCAAGTTACCCTGGGGATAACAGCGCAATCCATTTCAAGAGCCCCTATCGACAAATGGGTTTACGACCTCGATGTTGGATCAGGGTATCCCAGTGGTGCAGCCGCTACTAACGGTT
		</sequence>
		<sequence>
			<taxon idref="intermediusANK30"/>
			GGCATCATTGATGGCCTTTCAGGACTGAATCGTTCTGTTGATGAATACCCAGTGGAAGCAATTTCAAAAAGGTTTAGATATGATGTAGCCTTAGTTTCAACTCTAAAAGACATGGAAGAGGATATCCTTGAAGGCCTAAAATCTCAGGATTTGGAGGAATACCTGAGTGGCCCGTTCACTGTTGTGGTCAAAGAATCTTGTGATGGAATGGGAGATGTCAGTGAGAAGCATGGATGTGGTCCTGCAGTTCCTGAGAAAGCAGTACGTTTTTCATTCACAATCATGAACATCAGTATCCCCAACAACAGTGGGTTYGTTAGAATCTTTGAAGAGTCCAAACCAAACTCTGAACTTTGCTGCAAGCCCCTTTGTCTAATGCTTGCCGATGAATCAGACCATGAAACTTTAACAGCTATCTTAAGTCCTTTGATAGCTGAAAGAGAAGCCATGAAATCCAGTGAGCTCATGCTGGAGATAGGAGGAATCCTCCGAAGTTTCAAGTTTATGTTTCGTGGTACGGGGTATGATGAGAAACTTGTCAGAGATGTGGAAGGACTGGAAGCTTCAGGCTCTGTCTATATTTGTACCCTCTGTGATGCTACTAGACTGGAAGCATCTCAGAACTTAGTCTTYCATTCTATTACTAGAAGTCATTCTGAGAACTTACAGCGCTATGAGACGTGGAGATCCAACCCCTATCATGAATCTGTTGATGAACTTCGTGACAGAGTTAAAGGAGTTTCAGCAAAGCCATTTATTGAAACTCTGCCATCGATTGATGCCTTACACTGTGACATTGGAAATGCAGCTGAATTTTACAGAATATTTCAACTAGAAATAGGGGAGGTCTACAAAAACCCCAATGTGACCAAAGAAGAGAGAAAGAAATGGCAGATGTTACTTGACAAACACCTAAGAAAGGATCCTAGTCTTATTATC---AG-CCATCTTTTAACTTACACATGCAAGTATCCGCATAACCGTGAGAACGCCCTCCA--ACCTCT--ATCAGG-CCAAGGAGCTGGCATCAGGCACAGTAACC------CTAGCCCATGACACCTAGT-TACACCACACCCCCAAGGGTAATT-CAGCAGTGACAAACATTGTCCCATAAGCGATAAGCTTGATTCAGTCAAAAAGA-TA-AGGGCCGGCTAATAC--GGTGCCAGCCGCCGCGGCTACACCGATAGGCCCAAGTTGATAA-CTTTCGGCGTTTAAGTGTGGTTAAAAG---TATTTAAATAGAG-TAAAA-CACACACTT-AGCAGTAATAAGCTTGCTGTTTGGA-ATACT---AAAATTAT---ACTCTAACAACCCTTTGAAGCCACGACAACTAGGTACACAAACTGGGATTAGATACCCCACTATGCCTAG-TCGTAAATA---------ACAA-TTACCA--CGCCAGGGAA-TTACGAGTC-TAACTTAAAACCCAAAGGATTTGACGGTGTCCCATCCACCTAGAGGAGCCTGTCCC-ATAATCGACAACCCCCGTTCTACCTTACCACTTCTCACTT--AGTCTCTATACCTCCG--TCGCAAGCCTACCATATAAATG-CA----AGTA----GGCTAAATAG---TTTTC---ACTCATACGTCAGGTCAAGGTGCAGCTCATGAAGTGGA-GTGAGATGGGCTACAATTTCTACTATAGAACAAACGAAA-AG-TTTAATGAAA--CCCAA-CTAT-G-AAGGTGGATTTAGTAGTAAAAAGAA-AATAGAGTATTCTTTTTAAT--CTGGCACTGGGACATGTACACACCGCCCGTCACCCTCTTCAAC-AAT-TATA--GTCTT--A---GGATTTTT---------CCCCCCTAGAAGAGGTAAGTCGTAACATGGTAAGCGTACTGGAAAGTGCACTTAGTTCA-ACAAAATATAGCTTAACA---AAAGCACTTCGCTTA-CACCGAATA-GATGTTTACTA-ACC-TGAACTATTTTG--A-GCCTAAA
			AT-CTAGCCCATTCCA-----CCGAATGTTTAACCTTCAACCTTCCCCCATAAAATAAAACATTTTATTTATTA-A-GTAGAGGCGATCGAAAAACTT-TTTGGAGCTAAAAA--CCTAGTACCGCAAGGGAACAATGAAA-TAGAAATGAAATAAA-CCTAAAGCACCA-AAAAGCAGAGA---ACCCTCTCGTACCTTTTGCATCATGGCTTAACTAGTAAAACAGAGCACAACAA-ATTTTT--AGTTCAACATCCCGAAACTAGGCGAGCTACTTCGAAATAGCTTAATA-GAGCCAA-CCCGTCTCTGTTGCAAAAGAGTGGGAAAATTTCCAAGTAGAGGCGATAAACCTAACGAGCCTAGAGATAGCTGGTTATTCAGGAAAAGAATTTTAGTTCAACTT-TAAGGC-TTTCA-AATTACATCAA---ACAACAA-ATTAACCTTAAAAGTTA-TTCAAATAAGGCACAGCTTATTTGAAACAGGACACAACCTAAAAACTTGGGTAAAACTT-GCACTCGCAACAAAATGGGCTTAAAAGCAGCCATTTTTTAAAAAGCGTCAAAGCTTAC-TTACACGTG-CAACA-AA-TTCCATTAATGTTC-TTCAACCC--TTCAATAGTACTGAATGATTTTATAATAATATAAAACACCCCCTGTTAAGACTAGTAACAAAAAAATGACTTTCTCCTAAA-TATAAACTTAAACCAATACT-GACAATCTATTGGTATTTAACGCAAAATGACCTTACTATAATAAAC-TTG-CTC--GAAAACTCTACAAC-TTCCC-AGCGTTACCCTAACACCAGAATATTCTAGGAAAGATTAAAAGAAAGTGAAGGAACTCGGCAAATCCTTAGCCCCGCCTGTTTACCAAAAACATCGCCTCCTGCT---AAACCATAGGAGGTCCAGCCTGCCCAGTGAC-AAAGTTTAACGGCCTCGGTACCCTAACCGCGCGAAGGTAGCATAATCACTTGTTCTTTAAATAGGGACTCGTATCAACGGCACCACGAGGGCTAAACTGTCTCCCCTTTCTAATCAGTGAACCTGACTTCTTCGTGAAGAGGCGAAGATATCCATATAAGACGAGAAGACCCCATGGAGCTTAAAAC-TAAA-TAACACC-TCTT-ACACAAAAA-ACA-TGAAAAA-TGAGAA--TTCTGTTT-GACAGTTTTTGGCTGGGGCATCCGAGGAGAATAACATAACCTCCCCGACGAAT--------------C-ATCTTA-GAACC-ACAATTCCAAGATATAGTAAA-CTTATGTAACATGACCCGACA--------------ATCGATCAACGAACCAAGTTACCCTGGGGATAACAGCGCAATCCATTTCAAGAGCCCCTATCGACAAATGGGTTTACGACCTCGATGTTGGATCAGGGTATCCCAGTGGTGCAGCCGCTACTAACGGTT
		</sequence>
		<sequence>
			<taxon idref="kakamikro22702"/>
			????????????????????????????????????????????????????????????????????????????????????????????????????????????????????????????????????????????????????????????????????????????????????????????????????????????????????????????????????????????????????????????????????????????????????????????????????????????????????????????????????????????????????????????????????????????????????????????????????????????????????????????????????????????????????????????????????????????????????????????????????????????????????????????????????????????????????????????????????????????????????????????????????????????????????????????????????????????????????????????????????????????????????????????????????????????????????????????????????????????????????????????????????????????????????????????????????????????????????????????????????????????????????????????????????????????????????????????????????????????????????????????????????????????????????????????????????????????????????????????????????????????????????????????????????????????????????????????????????????????????????????????????????????????????????????????????????????????????????????????????????????????????????????????????????????????????????????????????????????????????????????????????????????????????????????????????????????????????????????????????????????????????????????????????????????????????????????????????????????????????????????????????????????????????????????????????????????????????????????????????????????????????????????????????????????????????????????????????????????????????????????????????????????????????????????????????????????????????????????????????????????????????????????????????????????????????????????????????????????????????????????????????????????????????????????????????????????????????????????????????????????????????????????????????????????????????????????????????????????????????????????????????????????????????????????????????????????????????????????????????????????????????????????????????????????????????????????????????????????????????
			????????????????????????????????????????????????????????????????????????????????????????????????????????????????????????????????????????????????????????????????????????????????????????????????????????????????????????????????????????????????????????????????????????????????????????????????????????????????????????????????????????????????????????????????????????????????????????????????????????????????????????????????????????????????????????????????????????????????????????????????????????????????????????????????????????????????????????????????????????????????????????????????????????????????????????????????????????????????????????????????????????????????????????????????????????????????????????????????????????????????????????????????????????????????????????????????????????????????????????????????????????????????????????????????????????????????????????????????????????????????????????????????????????????????????????????????????????????????????????????????????????ACCGCGCGAAGGTAGCATAATCACTTGTTCTTTAAATAAGGACTAGTATCAACGGCATCACGAGGGTTACCCTGTCTCCTCTCTCTAATCAGTGAATCTGACCTCTTCGTGAAGAGGCGAAGATATAGTTATAAGACGAGAAGACCCCATGGAGCTTAAAAC-ATAG-AAACACTTTCTT-CGCCACAAA-CCC-TAAAAGA-T-AGAAA-ATATGTTA-GCTAGTTTTCGGCTGGGGTGCCCAAGGAGAATAACTCAACCTCCCTGACGACCAC-------------TATCCAA-GAGCA-ACAACTCGAAGAAACAATAAA-TTGACGTAAAATGACCCGATTCTTG--------TAATCGATCAACGAACCAAGTTACCCTGGGGATAACAGCGCAATCCATTTCAAGAGCCCCTATCGACAAATGGGTTTACGACCTCGATGTTGGATCAGGGTATCCTGGTGGTGCAGCAGCTACTAAAGGTT
		</sequence>
		<sequence>
			<taxon idref="kakamikroSL0233"/>
			????????????????????????????????????????????????????????????????????????????????????????????????????????????????????????????????????????????????????????????????????????????????????????????????????????????????????????????????????????????????????????????????????????????????????????????????????????????????????????????????????????????????????????????????????????????????????????????????????????????????????????????????????????????????????????????????????????????????????????????????????????????????????????????????????????????????????????????????????????????????????????????????????????????????????????????????????????????????????????????????????????????????????????????????????????????????????????????????????????????????????????????????????????????????????????????????????????????????????????????????????????????????????????????????????????????????????????????????????????????????????????????????????????????????????????????????????????????????????????????????????????????????????????????????????????????????????????????????????????????????????????????????????????????????????????????????????????????????????????????????????????????????????????????????????????????????????????????????????????????????????????????????????????????????????????????????????????????????????????????????????????????????????????????????????????????????????????????????????????????????????????????????????????????????????????????????????????????????????????????????????????????????????????????????????????????????????????????????????????????????????????????????????????????????????????????????????????????????????????????????????????????????????????????????????????????????????????????????????????????????????????????????????????????????????????????????????????????????????????????????????????????????????????????????????????????????????????????????????????????????????????????????????????????????????????????????????????????????????????????????????????????????????????????????????????????????????????????????????????????????
			????????????????????????????????????????????????????????????????????????????????????????????????????????????????????????????????????????????????????????????????????????????????????????????????????????????????????????????????????????????????????????????????????????????????????????????????????????????????????????????????????????????????????????????????????????????????????????????????????????????????????????????????????????????????????????????????????????????????????????????????????????????????????????????????????????????????????????????????????????????????????????????????????????????????????????????????????????????????????????????????????????????????????????????????????????????????????????????????????????????????????????????????????????????????????????????????????????????????????????????????????????????????????????????????????????????????????????????????????????????????????????CAAAAACATCGCCTCCTG---AGTATT-ATAGGAGGTCCAGCCTGCCCAGTGAC-CCTGTTTAACGGCCTCGGTATTCTGACCGCGCGAAGGTAGCATAATCACTTGTTCTTTAAATAAGGACTAGTATCAACGGCATCACGAGGGTTACCCTGTCTCCTCTCTCTAATCAGTGAATCTGACCTCTTCGTGAAGAGGCGAAGATATAGTTATAAGACGAGAAGACCCCATGGAGCTTAAAAC-ATAG-AAACACTTTCTT-CGCCACAAA-CCC-TAAAAGA-T-AGAAA-ATATGTTA-GCTAGTTTTCGGCTGGGGTGCCCAAGGAGAATAACTCAACCTCCCTGACGACCAC-------------TATCCAA-GAGCA-ACAACTCGAAGAAACAATAAA-TTGACGTAAAATGACCCGATTCTTG--------TAATCGATCAACGAACCAAGTTACCCTGGGGATAACAGCGCAATCCATTTCAAGAGCCCCTATCGACAAATGGGTTTACGACCTCGATGTTGGATCAGGGTA?????????????????????????????
		</sequence>
		<sequence>
			<taxon idref="kakamikroSL0234"/>
			?????????????????????????????????????????????????????????????????????????????????????????????????????????????????????????????????????????????????????????????????????????????????????????????????????????????????????????????????????????????????????????????????????????????????????????????????????????????????????????????????????????????????????????????????????????????????????????????????????????????????????????????????????????????????????????????????????????????????????????????????????????????????????????????????????????????????????????????????????????????????????????????????????????????????????????????????????????????????????????????????????????????????????????????????????????????????????????????????????????????????????????????????????????????????????????????????????????????????????????????????????????????????????????????????????????????????????????????????????????????????????????????????????????????????????????????????????????????????????????????????????????????????????????????????????????????????????????????????????????????????????????????????????????????????????????????????????????????????????????????????????????????????????????????????????????????????????????????????????????????????????????????????????????????????????????????????????????????????????????????????????????????????????????????????????????????????????????????????????????????????????????????????????????????????????????????????????????????????????????TACAAGCT-AAGCTGCAAACCCAAAGGATTTGACGGTGTCCCACCCACCTAGAGGAGCCTGTCCT-ATAACCGATGACCCGCGTTTTACCTTACCGCTTCTCGCTCTCAGCCTGTATACCTCCG--TCGTAAGCTTACCATGTGAATG-TAAT--AGTA----CGCCTAATGA----TCCCCCC-TCAATACGTCAGGTCAAGGTGCAGCTTATGAAGCGGA-CAGAGATGGGCTACAATTTCTATATTAGAACAAACGGATCAG-CAAGATGAAAC---CTG-CTGT-G-AAGGTGGATTTAGTAGTAAAAAGGA-AATAGTATGTCCTTTTTAAT--TTGGCCCTGGGACGTGTACACACCGCCCGTC?????????????????????????????????????????????????????????????????????????????????????????????????????????????????????????????????????????????????????????????????????????????????????????????????????
			????????????????????????????????????????????????????????????????????????????????????????????????????????????????????????????????????????????????????????????????????????????????????????????????????????????????????????????????????????????????????????????????????????????????????????????????????????????????????????????????????????????????????????????????????????????????????????????????????????????????????????????????????????????????????????????????????????????????????????????????????????????????????????????????????????????????????????????????????????????????????????????????????????????????????????????????????????????????????????????????????????????????????????????????????????????????????????????????????????????????????????????????????????????????????????????????????????????????????????????????????????????????????????????????????????????????????????????????????????????????????????????????????????????????????????????????????????????????????????????????????????ACCGCGCGAAGGTAGCATAATCACTTGTTCTTTAAATAAGGACTAGTATCAACGGCATCACGAGGGTTACCCTGTCTCCTCTCTCTAATCAGTGAATCTGACCTCTTCGTGAAGAGGCGAAGATATAGTTATAAGACGAGAAGACCCCATGGAGCTTAAAAC-ATAG-AAACACTTTCTT-CGCCACAAA-CCC-TAAAAGA-T-AGAAA-ATATGTTA-GCTAGTTTTCGGCTGGGGTGCCCAAGGAGAATAACTCAACCTCCCTGACGACCAC-------------TATCCAA-GAGCA-ACAACTCGAAGAAACAATAAA-TTGACGTAAAATGACCCGATTCTTG--------TAATCGATCAACGAACCAAGTTACCCTGGGGATAACAGCGCAATCCATTTCAAGAGCCCCTATCGACAAATGGGTTTACGACCTCGATGTTGGATCAGGGTATCCTGGTGGTGCAGCAGCTACTAAAGGTT
		</sequence>
		<sequence>
			<taxon idref="keniensisMVZ226260"/>
			GGCATCATTGATGGCCTTTCAGGACTGAATCGTTGTGTTGATGAATACCCAGTGGAAGCTATTTCGAAAAGATTTAGATATGATGTAGCCTTAGTTTCAACTCTTAAAGATATGGAAGAGGATATCATTCAAGGGCTAAAATCCCAGGATTTGGAGGAATACCTAAGTGGTCCTTTTACTGTGGTGATCAAAGAATCTTGTGATGGAATGGGGGACGTCAGCGAGAAGCATGGTAGTGGTCCTGCAGTCCCTGAGAAAGCAGTACGYTTTTCATACACAATTATGAACATCAGTGTCCCCAACAACAGTGGGTCCGTTAGAATATTTGAAGAGTCCAAACCAAACTCTGAACTTTGCTGCAAGCCCCTTTGTCTAATGCTTGCCGATGAATCTGACCATGAAACTTTAACAGCTATCTTAAGTCCATTGATAGCTGAAAGAGAGGCAATGAAATCCAGTGAGCTCATGCTGGAAATAGGAGGAATACTCAGAAGTTTCAAGTTTATTTTCCGAGGTACAGGGTACGATGAGAAACTCGTRAGAGAAGTAGAAGGACTGGAAGCTTCAGGCTCTATCTATATTTGTACCCTTTGCGATGCTACTAGACTAGAAGCTTCTCAGAACTTAGTCTTCCATTCCATTACCAGAAGTCATACTGAGAATCTACAGCGATATGAGACATGGCGCTCCAACCCTTACCATGAATCTGTTAATGAACTTCGCGACAGAGTGAAAGGAGTTTCAGCAAAGCCATTTATTGAAACCCTACCTTCAATTGATGCCCTACATTGTGACATTGGAAATGCGGCTGAGTTTTACAGAATATTTCAGCTAGAAATAGGRGAGGTCTACAAAAACCCCAATGTGACCAAAGAAGAGCGAAAGAAGTGGCAAACTTTACTTGACAAACACCTAAGAAAGGATCCTGGCCTTTCTATC---GA-CTGTTTTCCGATTTACACATGCAAGTATCCGCACAACCGTGAGAATGCCCTCAA--ACCTCTG--CCAGA-CTGAGGAGCCGGTATCAGGCACAG-ACCC------CTTGCCCACAACACCTAGT-CTTACCACACCCCCAAGGGTAATT-CAGCAGTGATAAATATTGTG-CATAAGCGACA-GCTTGACTCAATCAGGAATG-ACCAGAGCTGGCCAATAC--GGTGCCAGCCGCCGCGGCTATACCGC-AAGCTCAAGTTGATAG-TTTTCGGCGTT-AAGCGTGGTTAAAGATTTTTTT--ACTAGAG-TTAAA-CGGAAATTT-AGCTGTTATAAGCTTATTAACAGG-AAACCTAA-AAACGAAAGTTACTCTATTATT-TCTTGAACCCACGACAGTTAGG-ACACAAACTGGGATTAGATACCCCACTATGCCTAA-CCGTAAAAA-ATTTATTTACAC-CCCCAA--CGCCAGGGTA-TTACAAGCT-AAGCTTCAAACCCAAAGGATTTGACGGTGTCCCATCCATCTAGAGGAGCCTGTCCT-ATAACCGATGATCCACGTTTTACCTCACCGCCTCTTGCTCTCAGCCTGTATACCTCCG--TCGCAAGCTTACCATGTGAATG-ACAT--AGTA----CGCTTAATGA----TCTTTTCATCAACACGTCAGGTCAAGGTGCAGCTTATGAAGCGGG-CAGAGATGGGCTACAATTTCTAACATAGAACAAACGGAACAG-CTAGATGAAAT---CTG-CTGT-G-AAGGTGGATTTAGTAGTAAAAAGAA-ATTAGAATGTTTTTTTTAAT--TTGGCTCTGGGACGTGTACACACCGCCCGTCACCCTCTTCAAT-AGC-TTTA--CCTCAAGTTTATAACTAAC----TTTTCGCGCCTTAGAAGAGGCAAGTCGTAACATGGTAAGTGTACTGGAAAGTGCACTTGGATAA-ACAAAATGTAGCTTAATA---AAAGCAATTCGCTTA-CACCGAAAA-GATGTCTGTTA-ACT-TGGACCATTTTG--A-GCATGAA
			AT-CTAGCCCAAT-----ATATCACATG-AGAAACCCCCGG-ATCTTCAACAAAATAAAACATTTTATCTTTAA-A-GTAGGAGTGACTGAAAAATTTATATAGAGCAAAAGA--ATAAGTACCGCAAGGGAATGATGAAA-TAGAATTGAAATAAT-TTTAAAACAACA-AAAAGCAGAG---CCTCCCCTCGTACCTTTTGCATCATGATCTAGCTAGTTAACCCTAGCGAAATGAAACTTTT--AGTTAGACCCCCCGAAACTGAGTGAGCTACTTCAGAATAGCTTCCAA-GAGCCAA-CCCGTCTCTGTCGCAAAAGAGTGGGAAAATTTTTAAGTAGCGGTGATAAGCCTACCGAACCCAGAGATAGCTGGTTGTTCAGGAAAAGAATTTTAGTTCTACCT-TAAGAT-TATTC--ATTATATCAA---ACAATTAATTAAGTCTTAAGATTTA-TTCAAACAAGGCACAGCTTGTTTGAAATAGGACACAACCTATAAAACAGGGTAAA-TTATTTTAT--AAACTAAGTGGGCCTAAAAGCAGCCATCTTTAAAAAAGCGTTAAAGCTTAC-TTACATTTAACTTACAAA-TTCAATAAATAATC-TTCAACCC--TTAATCACTACTGAACAATTTCATAAAAGTATGAAACCTATACTGCTAGAACTAGTAACAAGAAAATGACTTTCTCCTAAA-TATAAGCTTACACCAACATT-GACTGACTATTGGTATTTAACGTAA-ATGACTTTACTGTAACAACT-AC-CCCCCAGCAAATCTTACAAC---AACCAACGTTACCCTAACACTAGAATATTTTAGGAAAGATTAAAAGAGAAAGAAGGAACTCGGCAAAATAATAACCCCGCCTGTTTACCAAAAACATCGCCTCCTG---AATAAC-ATAGGAGGTCCAGCCTGCCCAGTGAC-CTTGTTCAACGGCCTCGGTATTCTGACCGCGCGAAGGTAGCATAATAACTTGTTCTTTAAATAGGGACTAGTATCAACGGCATCACGAGGGTTATCCTGTCTCCTTTCTCTAATCAGTGAACCTGACCTCTTCGTGAAGAGGCGAAGATACAACTATAAGACGAGAAGACCCCATGGAGCTTAAAAC-ATAG-AAACAATTTCTT-CACTATAAA-CCC-TAAAAAA-TAAGAAA-ATTTGTTA-GCTAGTTTTCGGCTGGGGTGCCCAAGGAGAACAACCCAACCTCCCTGATGACCTC-------------TATCCAA-GAGTA-ACAACTCAAAGAAACAATAAA-TTGACGTAATATGACCCGATT-TTG-------ATAATCGATCAACGAACCAAGTTACCCTGGGGATAACAGCGCAATCCATTTCAAGAGCCCCTATCGACAAATGGGTTTACGACCTCGATGTTGGATCAGGGTATCCTGGTGGTGCAGCAGCTACTAAAGGTT
		</sequence>
		<sequence>
			<taxon idref="keniensisMVZ226261"/>
			GGCATCATTGATGGCCTTTCAGGACTGAATCGTTCTGTTGATGAATACCCAGTGGAAGCTATTTCGAAAAGATTTAGATATGATGTAGCCTTAGTTTCAACTCTTAAAGATATGGAAGAGGATATCATTCAAGGGCTAAAATCCCAGGATTTGGAGGAATACCTAAGTGGTCCTTTTACTGTGGTGATCAAAGAATCTTGTGATGGAATGGGGGACGTCAGCGAGAAGCATGGTTGTGGTCCTGCAGTCCCTGAGAAAGCAGTACGTTTTTCATACACAATTATGAACATYAGTGTCCCCAACAACAGTGGGTCCGTTAGAATATTTGAAGAGTCCAAACCAAACTCTGAACTTTGCTGCAAGCCCCTTTGTCTAATGCTTGCCGATGAATCTGACCATGAAACTTTAACAGCTATCTTAAGTCCATTGATAGCTGAAAGAGAGGCMATGAAATCCAGTGAGCTCATGCTGGAAATAGGAGGAATACTCAGAAGTTTCAAGTTTATTTTCCGAGGTACAGGGTACGATGAGAAACTCGTRAGAGAAGTAGAAGGACTGGAAGCTTCAGGCTCTATCTATATTTGTACCCTTTGCGATGCTACTAGACTAGAAGCTTCTCAGAACTTAGTCTTCCATTCCATTACCAGAAGTCATACTGAGAAYCTACAGCGATATGAGACATGGCGCTCCAACCCTTACCATGAATCTGTTAATGAACTTCGCGACAGAGTGAAAGGAGTTTCAGCAAAGCCATTTATTGAAACCCTACCTTCAATTGATGCCCTACATTGTGACATTGGAAATGCAGCTGAGTTTTACAGAATATTTCAGCTAGAAATAGGGGAGGTCTACAAAAACCCCAATGTGACCAAAGAAGAGCGAAAGAAGTGGCAAACTTTACTTGACAAACACCTAAGAAAGGATCCTGGCCTTTCTATC---GA-CTGTTTTCCGATTTACACATGCAAGTATCCGCACAACCGTGAGAATGCCCTCAA--ACCTCTG--CCAGA-CTGAGGAGCCGGTATCAGGCACAG-ACCC------CTTGCCCACAACACCTAGT-CTTACCACACCCCCAAGGGTAATT-CAGCAGTGATAAATATTGTG-CATAAGCGACA-GCTTGACTCAATCAGGAATG-ACCAGAGCTGGCCAATAC--GGTGCCAGCCGCCGCGGCTATACCGC-AAGCTCAAGTTGATAG-TTTTCGGCGTT-AAGCGTGGTTAAAGATTTTTTT--ACTAGAG-TTAAA-CGGAAATTT-AGCTGTTATAAGCTTATTAACAGG-AAACCTAA-AAACGAAAGTTACTCTATTATT-TCTTGAACCCACGACAGTTAGG-ACACAAACTGGGATTAGATACCCCACTATGCCTAA-CCGTAAAAA-ATTTATTTACAC-CCCCAA--CGCCAGGGTA-TTACAAGCT-AAGCTTCAAACCCAAAGGATTTGACGGTGTCCCATCCATCTAGAGGAGCCTGTCCT-ATAACCGATGATCCACGTTTTACCTCACCGCCTCTTGCTCTCAGCCTGTATACCTCCG--TCGCAAGCTTACCATGTGAATG-ACAT--AGTA----CGCTTAATGA----TCTTTTCATCAACACGTCAGGTCAAGGTGCAGCTTATGAAGCGGG-CAGAGATGGGCTACAATTTCTAACATAGAACAAACGGAACAG-CTAGATGAAAT---CTG-CTGT-G-AAGGTGGATTTAGTAGTAAAAAGAA-ATTAGAATGTTTTTTTTAAT--TTGGCTCTGGGACGTGTACACACCGCCCGTCACCCTCTTCAAT-AGC-TTTA--CCTCAAGTTTATAACTAAC----TTTTCGCGCCTTAGAAGAGGCAAGTCGTAACATGGTAAGTGTACTGGAAAGTGCACTTGGATAA-ACAAAATGTAGCTTAATA---AAAGCAATTCGCTTA-CACCGAAAA-GATGTCTGTTA-ACT-TGGACCATTTTG--A-GCATGAA
			AT-CTAGCCCAAT-----ATATCACATG-AGAAACCCCCGG-ATCTTCAACAAAATAAAACATTTTATCTTTAA-A-GTAGGAGTGACTGAAAAATTTATATAGAGCAAAAGA--ATAAGTACCGCAAGGGAATGATGAAA-TAGAATTGAAATAAT-TTTAAAACAACA-AAAAGCAGAG---CCTCCCCTCGTACCTTTTGCATCATGATCTAGCTAGTTAACCCTAGCGAAATGAAACTTTT--AGTTAGACCCCCCGAAACTGAGTGAGCTACTTCAGAATAGCTTCCAA-GAGCCAA-CCCGTCTCTGTCGCAAAAGAGTGGGAAAATTTTTAAGTAGCGGTGATAAGCCTACCGAACCCAGAGATAGCTGGTTGTTCAGGAAAAGAATTTTAGTTCTACCT-TAAGAT-TATTC--ATTATATCAA---ACAATTAATTAAGTCTTAAGATTTA-TTCAAACAAGGCACAGCTTGTTTGAAATAGGACACAACCTATAAAACAGGGTAAA-TTATTTTAT--AAACTAAGTGGGCCTAAAAGCAGCCATCTTTAAAAAAGCGTTAAAGCTTAC-TTACATTTAACTTACAAA-TTCAATAAATAATC-TTCAACCC--TTAATCACTACTGAACAATTTCATAAAAGTATGAAACCTATACTGCTAGAACTAGTAACAAGAAAATGACTTTCTCCTAAA-TATAAGCTTACACCAACATT-GACTGACTATTGGTATTTAACGTAA-ATGACTTTACTGTAACAACT-AC-CCCCCAGCAAATCTTACAAC---AACCAACGTTACCCTAACACTAGAATATTTTAGGAAAGATTAAAAGAGAAAGAAGGAACTCGGCAAAATAATAACCCCGCCTGTTTACCAAAAACATCGCCTCCTG---AATAAC-ATAGGAGGTCCAGCCTGCCCAGTGAC-CTTGTTCAACGGCCTCGGTATTCTGACCGCGCGAAGGTAGCATAATAACTTGTTCTTTAAATAGGGACTAGTATCAACGGCATCACGAGGGTTATCCTGTCTCCTTTCTCTAATCAGTGAACCTGACCTCTTCGTGAAGAGGCGAAGATACAACTATAAGACGAGAAGACCCCATGGAGCTTAAAAC-ATAG-AAACAATTTCTT-CACTATAAA-CCC-TAAAAAA-TAAGAAA-ATTTGTTA-GCTAGTTTTCGGCTGGGGTGCCCAAGGAGAACAACCCAACCTCCCTGATGACCTC-------------TATCCAA-GAGTA-ACAACTCAAAGAAACAATAAA-TTGACGTAATATGACCCGATT-TTG-------ATAATCGATCAACGAACCAAGTTACCCTGGGGATAACAGCGCAATCCATTTCAAGAGCCCCTATCGACAAATGGGTTTACGACCTCGATGTTGGATCAGGGTATCCTGGTGGTGCAGCAGCTACTAAAGGTT
		</sequence>
		<sequence>
			<taxon idref="kinangopensisZFMK83497"/>
			?????????????????????????????????????????????????????????????????????????????????????????????????????????????????????????????????????????????????????????????????????????????????????????????????????????????????????????????????????????????????????????????????????????????????????????????????????????????????????????????????????????????????????????????????????????????????????????????????????????????????????????????????????????????????????????????????????????????????????????????????????????????????????????????????????????????????????????????????????????????????????????????????????????????????????????????????????????????????????????????????????????????????????????????????????????????????????????????????????????????????????????????????????????????????????????????????????????????????????????????????????????????????????????????????????????????????????????????????????????????????????????????????????????????????????????????????????????????????????????????????????????????????????????????????????????????????????????????????????????????????????????????????????????????????????????????????????????????????????????????????????????????????????????????????????????????????????????????????????????????????????????????????????????????????????????????????????????????????????????????????????????????????????????????????????????????????????????????????????????????????????????????????????????????????????????????????????????????????????AA--TACGAGTT-TAACTTAAAACC-AAAGGATTTGACGGTGTCCCACCCACCTAGAGGAGCCTGTCCC-ATAATCGACAACCCCCGTTCTACCTTACCACTTCTTACTT--AGTCTATATACCTCCG--CCGCAAGCCTACCATACAAGTG-CA----AGTG----GGCTTAATGG---ACTTTC---CCCATACGTCAGGTCAAGGTGCAGCCTATGAAGTGGA-GTGAGATGGGCTACAATCTCTACTATAGAATACACGAAG-AG-TTAAATGAAA--CTCAA-CTACTG-AAGGTGGATTTAGTAGTAAAAAGAA-AATAGAGCGTTCTTTTTAATT-AAGGCACTGGGACATGTACACACCGCCC????????????????????????????????????????????????????????????????????????????????????????????????????????????????????????????????????????????????????????????????????????????????????????????????????????
			??????????????????????????????????????????????????????????????????????????????????????????????????????????????????????????????????????????????????????????????????????????????????????????????????????????????????????????????????????????????????????????????????????????????????????????????????????????????????????????????????????????????????????????????????????????????????????????????????????????????????????????????????????????????????????????????????????????????????????????????????????????????????????????????????????????????????????????????????????????????????????????????????????????????????????????????????????????????????????????????????????????????????????????????????????????????????????????????????????????????????????????????????????????????????????????????????????????????????????????????????????????????????????????????????????????????????????????????????????????????????????????????????????????????????????????????CAGCCTGCCCAGTGAC-AAAGTTCAACGGCCTCGGTACCCTAACCGCGCGAAGGTAGCATAATCACTTGTTCTCTAAATAAGGACTAGTATCAACGGCATCACGAGAGCTAGACTGTCTCCCCTCTCTAATCAATGAACCTGATCTCTTCGTGAAGAAGCGAAGATGTACATATAAGACGAGAAGACCCCATGGAGCTTAAA-C-TAAA-TAACACCCTATT---ACACATA-AAC-ATTAAAA-TTAGAA--ACCTGTCA-ACTAGTTTTTGGCTGGGGCATCCGAGGAGTAAAACAAAACCTCCCTGACAAAT--------------T-ATCTTA-GAGCC-ACAACTCCAAGAAGTAGTAAA-CTAATGTAATATGACCCGACA--------------ATCGATCAACGAACCAAGTTACCCTGGGGATAACAGCGCAATCCATTTCAAGAGCTCCTATCGACAAATGGGTTTACGACCTCGATGTTGGATCAGGGTATCC??????????????????????????
		</sequence>
		<sequence>
			<taxon idref="krefftiiKMH23751"/>
			GGAATTATTGATGGCCTTTCAGGACTGAATCGTTCTGTTGATGAATACCCAGTGGAAGCTATTTCTAAAAGGTTTAGATATGATGCAGCCTTAGTTTCGACTTTAAAAGACATGGAAGAGGATATCCTTGAAGGCTTAAAATCTCAGGATTTGGAGGAATACCTAAGTGGTCCTTTCACTGTGATGGTCAAAGAATCTTGTGATGGAATGGGAGATGTCAGTGAGAAGCATGGCTGTGGTCCTGCAGTTCCTGAGAAAGCAGTACGTTTTTCGTTCACAATCATGAACATCAGTGTTCCCAACAACAGTGGATCTATTAGAATCTTTGAAGAGACTAAACCAAACTCTGAACTTTGCTGCAAACCTCTTTGTCTAATGCTTGCCGATGAATCAGACCATGAAACTTTAACAGCCATCTTAAGTCCTTTGATAGCTGAGAGAGAAGCCATGAAATCCAGTGAGCTCATGCTGGAGATAGGAGGAATTCTCAGAAGTTTCAAATTTATATTTCGTGGTACGGGGTATGATGAGAAGCTTGTGAGAGAAGTGGAAGGACTTGAAGCTTCAGGGTCTRTCTATATCTGTACTCTCTGTGATGCTACTCGACTGGAAGCTTCTCAGAACTTAGTCTTCCATTCTATTACCAGAAGTCATTCTGAGAACTTACAGCGCTATGAGACGTGGAGAACCAACCCCCACCATGAATCTGTTGATGAGCTTCGCGACAGAGTGAAAGGAGTTTCAGCAAAGCCGTTTATTGAAACCCTCCCGTCCATTGATGCCTTACATTGTGACATTGGAAATGCAGCTGAATTTTACAGAATATTTCAGCTAGAAATAGGGGAGGTCTACAAAAACCACAATGCGCCCAAAGAAGAGCGAAAGAAATGGCAAACGATGCTTGACAAACATCTGAGAAAGGGTCCTAGCCTTATTATC---AA-CTATTTTTTGACCTACACATGCAAGTCTCCGCATACCCGTGAAAACGCCCTTTA--AACCTAA-ACCAGA-TTAAGGAGCCGGTATCAGGCACAA-GAA-------CATGCCCATCACACCTAGT-TTCACCACACCCATAAGGGTAAT--CAGCAGTGATAAACATTGTA-TATAAGCGAC-AGCTTGACTCAGTTAGAAATA-AT-AGAGCCGGCTAACAC--GGTGCCAGCCGCCGCGGCTACACCGCTGGGCTCAAGTTGATAATTTTTCGGCGTT-AAGCGTGATTAAAGTCCCA-CTATAATAGAG-TCAAA-TATAAACTC-AGCCGTAATAAGCTTGTTAACTGGA-AAACCAT-AAACGAAAGTTACTTTATTAACCACTTGAACCCACGACAGTTGAG-AAACAAACTGGGATTAGATACCCCACTATGCTCAA-CCGTAAAAA-ATTAACTTACATTATT-AA--CGCCCGGGAA-TTACGAGCC-AAGCTTAAAACCCAAAGGACTTGACGGTGTCCCACCCACCTAGAGGAGCCTGTCCC-ACAATCGATACCCCCCGCTATACCTTACCATTTTTTGCCCACAGCCTGTATACCTCCG--TCGCAAGCTTACCATGTGAATG-CTTA--AGTA----AGCTAAATGATT------CTCACCAACACGTCAGGTCAAGGTGCAGCTTATGAAATGGG-AGGAGATGGGCTACAATCTCTATTCTAGAACAAACGAA--AAACTGTATGAAA--TACA--GTAT-G-AAGGTGGATTTAGCAGTAAATAGAA-AATAGTGAATTCTCTTTAAC--ATGGCACTGGGACGTGTACACACCGCCCGTCACCCTCTTCAAC-AGCTA-CT--ATAA-TGTTAATAAC--TT---GATTTTGCACCTTAGAAGAGGCAAGTCGTAACATGGTAAGTGTACTGGAAAGTGTACTTGGATTATACAAAATATAGCTTAAAT---AAAGCATCTTGCTTA-CACCAAGAA-AATGTCTACTT-ACC-CGGACTATTTTG--A-GCCAATA
			GT-CTAGCCCTTACAATTTTTATACACTA------CCAACCAAACACCATCAAAATAAAACATTTTAACTTATT-A-GTAAAGGTGATTGAAAAATTT-CTAGGAGCCTCAGA--TTTAGTACCGCAAGGGAATGATGAAA-TAAAACTGAAACAAT-TCTTAAGCTCTA-AAAAGCAAAGA-TTAAG-CCTTGTACCTTTTGCATCATGGTCTAGCCAGTCTAATCAAGCAAAAAGAAAATTTT--AGTTTGACTCCCCGAAACTAGACGAGCTACTTCAAAACAGCCTTTA--GGGTTGA-TCCGTCTCTGTTGCAAAAGAGTGGAATGATTTTTAAGTAGCGGTGACAAACCTACCGAGCCTAGAGATAGCTGGTTATTCAGGAAAAGAATTTTAGTTCTGCTT-TAAGCC-CCTAC-AATACATGAAG---ATACATT-T----GCTTAAAAGTTA-TTCAAATAAGGCACAGCTTATTTGATATAGGACACAACCTAAACAATAGGGTAAACATCAAATTCAATAAACAAGTTGGCCTAAAAGCAGCCACCTTTAAAAAAGCGTCAAAGCTTGT-TTC--TTTATTAATTT-AATACCTATTATAACC-TTGAACCCT--CCACCATTACTGAATAATTTTATAATGTTATAAAAGCTCTCCTGCTAGAACTAGTAACAAGAAATAGATTTTCTCCAAAA-TGCAAACTTAAGCCAGTA-TGAACTAATCACTGGCAATTAACGTT-TATGAACCAACTATAGTAACA--CAC-CAA-GAAAACCCTATATATACTATTAACGTTACCCTAACACTAGAGCATTTCAGGAAAGATTAAAAGAAAGAGAAGGAACTCGGCAAATTTT-AACCCCGCCTGTTTACCAAAAACATCGCCTCTTGCC---TAATTATAAGAGGTCTAGCCTGCCCAGTGAC-ATAGTTCAACGGCCGCGGTATCCTAACCGTGCGAAGGTAGCATAATCACTTGTTCTTTAAATAAGGACTAGTATCAACGGCATCACGAGGGTTATACTGTCTCCTCTATCCAATCAGTGAAACTGATCTTCCCGTGAAGAAGCGGGAATATTAATATAAGACGAGAAGACCCCATGGAGCTTTAAAC-TCAA-CAACACCTCCTTATATTCAAAC-CCA--GAAAAT-TAAGAAG-TTATGTAA-GTTAGTTTTAGGTTGGGGTGACCGCGGAGAATAATAAAACCTCCATAACGAACGGGTACA-A--CCCTAATCCAA-GAGCA-ACTGCTCTAAGAATCAATAAA-TTGACGTAATATGATCCGATAC--------------TCGATCAACGAACCAAGTTACCCTGGGGATAACAGCGCAATCCATTTCAAGAGCCCCTATCGACAAATGGGTTTACGACCTCGATGTTGGATCAGGGTATCCTAGAGGTGCAGCCGCTTCTAAAGGTT
		</sequence>
		<sequence>
			<taxon idref="krefftiiKMH23759"/>
			GGAATTATTGATGGCCTTTCAGGACTGAATCGTTCTGTTGATGAATACCCAGTGGAAGCTATTTCTAAAAGGTTTAGATATGATGCAGCCTTAGTTTCGACTTTAAAAGACATGGAAGAGGATATCCTTGAAGGCTTAAAATCTCAGGATTTGGAGGAATACCTAAGTGGTCCTTTCACTGTGATGGTCAAAGAATCTTGTGATGGAATGGGAGATGTCAGTGAGAAGCATGGCTGTGGTCCTGCAGTTCCTGAGAAAGCAGTACGTTTTTCGTTCACAATCATGAACATCAGTGTTCCCAACAACAGTGGATCTATTAGAATCTTTGAAGAGAYTAAACCAAACTCTGAACTTTGCTGCAAACCTCTTTGTCTAATGCTTGCCGATGAATCAGACCATGAAACTTTAACAGCCATCTTAAGTCCTTTGATAGCTGAGAGAGAAGCCATGAAATCCAGTGAGCTCATGCTGGAGATAGGAGGAATTCTCAGAAGTTTCAAATTTATATTTCGTGGTACGGGGTATGATGAGAAGCTTGTGAGAGAAGTGGAAGGACTTGAAGCTTCAGGGTCTGTCTATATCTGTACTCTCTGTGATGCTACTCGACTGGAAGCTTCTCAGAACTTAGTCTTCCATTCTATTACCAGAAGTCATTCTGAGAACTTACAGCGCTATGAGACGTGGAGAACCAACCCCCACCATGAATCTGTTGATGAGCTTCGCGACAGAGTGAAAGGAGTTTCAGCAAAGCCGTTTATTGAAACCCTCCCGTCCATTGATGCCTTACATTGTGACATTGGAAATGCAGCTGAATTTTACAGAATATTTCAGCTAGAAATAGGGGAGGTCTACAAAAACCACAATGCGCCCAAAGAAGAGCGAAAGAAATGGCAAACGATGCTTGACAAACATCTGAGAAAG????????????????????????????????????????????????????????????????????????????????????????????GA-TTAAGGAGCCGGTATCAGGCACAA-GAA-------CATGCCCATCACACCTAGT-TTCACCACACCCATAAGGGTAAT--CAGCAGTGATAAACATTGTA-TATAAGCGAC-AGCTTGACTCAGTTAGAAATA-AT-AGAGCCGGCTAACAC--GGTGCCAGCCGCCGCGGCTACACCGCTGGGCTCAAGTTGATAATTTTTCGGCGTT-AAGCGTGATTAAAGTCCCA-CTATAATAGAG-TCAAA-TATAAACTC-AGCCGTAATAAGCTTGTTAACTGGA-AAACCAT-AAACGAAAGTTACTTTATTAACCACTTGAACCCACGACAGTTGAG-AAACAAACTGGGATTAGATACCCCACTATGCTCAA-CCGTAAAAA-ATTAACTTACATTATT-AA--CGCCCGGGAA-TTACGAGCC-AAGCTTAAAACCCAAAGGACTTGACGGTGTCCCACCCACCTAGAGGAGCCTGTCCC-ACAATCGATACCCCCCGCTATACCTTACCATTTTTTGCCCACAGCCTGTATACCTCCG--TCGCAAGCTTACCATGTGAATG-CTTA--AGTA----AGCTAAATGATT------CTCACCAACACGTCAGGTCAAGGTGCAGCTTATGAAATGGG-AGGAGATGGGCTACAATCTCTATTCTAGAACAAACGAA--AAACTGTATGAAA--TACA--GTAT-G-AAGGTGGATTTAGCAGTAAATAGAA-AATAGTGAATTCTCTTTAAC--ATGGCACTGGGACGTGTACACACCGCCCGTCACCCTCTTCAAC-AGCTA-CT--ATAA-TGTTAATAAC--TT---GATTTTGCACCTTAGAAGAGGCAAGTCGTAACATGGTAAGTGTACTGGAAAGTGTACTTGGATTATACAAAATATAGCTTAAAT---AAAGCATCTTGCTTA-CACCAAGAA-AATGTCTACTT-ACC-CGGACTATTTTG--A-GCCAATA
			GT-CTAGCCCTTACAATTTTTATACACTA------CCAACCAAACACCATCAAAATAAAACATTTTAACTTATT-A-GTAAAGGTGATTGAAAAATTT-CTAGGAGCCTCAGA--TTTAGTACCGCAAGGGAATGATGAAA-TAAAACTGAAACAAT-TCTTAAGCTCTA-AAAAGCAAAGA-TTAAG-CCTTGTACCTTTTGCATCATGGTCTAGCCAGTCTAATCAAGCAAAAAGAAAATTTT--AGTTTGACTCCCCGAAACTAGACGAGCTACTTCAAAACAGCCTTTA--GGGTTGA-TCCGTCTCTGTTGCAAAAGAGTGGAATGATTTTTAAGTAGCGGTGACAAACCTACCGAGCCTAGAGATAGCTGGTTATTCAGGAAAAGAATTTTAGTTCTGCTT-TAAGCC-CCTAC-AATACATGAAG---ATACATT-T----GCTTAAAAGTTA-TTCAAATAAGGCACAGCTTATTTGACATAGGACACAACCTAAACAATAGGGTAAACATCAAATTCAATAAACAAGTTGGCCTAAAAGCAGCCACCTTTAAAAAAGCGTCAAAGCTTGT-TTC--TTTATTAATTT-AATACCTATTATAACC-TTGAACCCT--CCACCATTACTGAATAATTTTATAATGTTATAAAAGCTCTCCTGCTAGAACTAGTAACAAGAAATAGATTTTCTCCAAAA-TGCAAACTTAAGCCAGTA-TGAACTAATCACTGGCAATTAACGTT-TATGAACCAACTATAGTAACA--CAC-CAA-GAAAACCCTATATATACTACTAACGTTACCCTAACACTAGAGCATTTCAGGAAAGATTAAAAGAAAGAGAAGGAACTCGGCAAATTTT-AACCCCGCCTGTTTACCAAAAACATCGCCTCTTGCC---TAATTATAAGAGGTCTAGCCTGCCCAGTGAC-ATAGTTCAACGGCCGCGGTATCCTAACCGTGCGAAGGTAGCATAATCACTTGTTCTTTAAATAAGGACTAGTATCAACGGCATCACGAGGGTTATACTGTCTCCTCTATCCAATCAGTGAAACTGATCTTCCCGTGAAGAAGCGGGAATATTAATATAAGACGAGAAGACCCCATGGAGCTTTAAAC-TCAA-CAACACCTCCTTATATTCAAAC-CCA--GAAAAT-TAAGAAG-TTATGTAA-GTTAGTTTTAGGTTGGGGTGACCGCGGAGAATAATAAAACCTCCATAACGAACGGGTACA-A--CCCTAATCCAA-GAGCA-ACTGCTCTAAGAATCAATAAA-TTGACGTAATATGATCCGATAC--------------TCGATCAACGAACCAAGTTACCCTGGGGATAACAGCGCAATCCATTTCAAGAGCCCCTATCGACAAATGGGTTTACGACCTCGATGTTGGATCAGGGTATCCTAGAGGTGCAGCCGCTTCTAAAGGTT
		</sequence>
		<sequence>
			<taxon idref="krefftiiMCZFS23164"/>
			GGAATTATTGATGGCCTTTCAGGACTGAATCGTTCTGTTGATGAATACCCRGTGGAAGCTATTTCTAAAAGGTTTAGATATGATRYAGCCTTAGTTTCGACTTTAAAAGACATGGAAGAGGATATCCTTGAAGGCTTAAAATCTCAGGATTTGGAGGAATACCTAAGTGGTCCTTTCACTGTGATGGTCAAAGAATCTTGTGATGGAATGGGAGATGTCAGTGAGAAGCATGGCTGTGGTCCTGCAGTTCCTGAGAAAGCAGTACGTTTTTCGTTCACAATCATGAACATCAGTGTTCCCAACAACAGTGGGTCTATTAGAATCTTTGAAGAGACTAAACCAAACTCTGAACTTTGCTGCAAACCTCTTTSTCTAATGCTTGCCGATGAATCAGACCATGAAACTTTAACAGCCATCTTAAGTCCTTTGATAGCTGAGAGAGAAGCCATGAAATCCAGTGAGCTCATGCTRGAGATAGGAGGAATTCTCAGAAGTTTCAAATTTATATTTCGTGGCACGGGGTATGATGAGAAGCTTGTGAGAGAAGTGGAAGGACTGGAAGCTTCAGGGTCTATCTATATCTGTACTCTCTGTGATGCTACTCGACTGGAAGCTTCTCAGAACTTAGTCTTCCATTCTATTACCAGAAGTCATTCTGAGAACTTACAGCGCTATGAGACGTGGAGARCCAACCCCCACCATGAATCTGTTGATGAGCTTCGYGACAGAGTGAAAGGAGTTTCAGCAAAGCCGTTTATTGAAACCCTCCCGTCCATTGATGCCTTACATTGTGACATTGGAAATGCAGCTGAATTTTACAGAATATTTCAGCTAGAAATAGGGGAGGTCTACAAAAACCACAATGCGCCCAAAGAAGAGCGAAAGAAATGGCAAACGATGCTTGACAAACATCTGAGAAAGGGTCCTAGCCTTATTATC---AA-CTATTTTTTGACCTACACATGCAAGTCTCCGCACACCCGTGAAAACGCCCTTTA--AGTCTAA-ACCAGA-TTAAGGAGCCGGTATCAGGCACAA-ACC-------TACGCCCATCACACCTAGT-TTCACCACACCCATAAGGGTATT--CAGCAGTGATAAACATTGTA-TATAAGCGAC-AGCTTGACTCAGTTAGAAATA-AT-AGAGCCGGCTAACAC--GGTGCCAGCCGCCGCGGCTACACCGCTGGGCTCAAGTTGATAGTTTTTCGGCGTT-AAGCGTGATTAAAGTCCTC-TTATAATAGAG-TAAAA-TATGTACTC-AGCCGTAATAAGCTTGTTAACTAGA-AAACCAT-AAACGAAAGTTACTTTATTAACCACTTGAACCCACGACAATTAAG-AAACAAACTGGGATTAGATACCCCACTATGCTTAA-TCGTAAAAA-ATTAATTTACACCACC-AA--CGCCAGGGAA-TTACGAGCC-AAGCTTAAAACCCAAAGGACTTGACGGTGTCCCACCCACCTAGAGGAGCCTGTCCC-ATAATCGATACCCCCCGCTATACCTTACCATTTTTTGCCCACAGCCTGTATACCTCCG--TCGCAAGCTTACCATGTAAATG-CTCA--AGTA----AGCTAAATGATA------TTCACCAACACGTCAGGTCAAGGTGCAGCTTATGAAATGGG-AGGAGATGGGCTACAATCTCTACTTTAGAACAAACGAA--AAACTGTATGAAA--TACA--ATTT-A-AAGGTGGATTTAGCAGTAAAAAGAA-AATAGTGTATTCTCTTTAAC--ATGGCACTGGGACGTGTACACACCGCCCGTCACCCTCTTCAAT-AGCTA-AC--ATAA-CGTTAATAAC--TT---GATTTTGCACCTTAGAAGAGGCAAGTCGTAACATGGTAAGTGTACTGGAAAGTGCACTTGGATTATACAAAATATAGCTTAAAT---AAAGCATCTTGCTTA-CACCAAGAA-AATGCCTGCTC-ACC-CAGACTATTTTG--A-GCCAATA
			AT-CTAGCCTACACAATTCTTATGCCCTA------CTAACCCGACAC-ATCAAAATAAAACATTTTAACCTATT-A-GTAAAGGTGATTGAAAAATTT-CTAAGAGCCTCAGA--TTAAGTACCGCAAGGGAACGATGAAA-TAAAACTGAAACAAA-TCTTAAGCTTTA-AAAAGCAAAGA-TTAAA-CCTTGTACCTTTTGCATCATGGTCTAGCCAGTCTAACCAAGCAAAAAGAAAATTTA--AGTTTGACTTCCCGAAACTAGACGAGCTACTTCAAAACAGCCTTCA--GGGCTAA-TCCGTCTCTGTTGCAAAAGAGTGGAATGATTTTTAAGTAGTGGTGATAAACCTACCGAGCCTAGAGATAGCTGGTTATTCAGGAAAAGAATTTTAGTTCTGCCT-TAAGCC-CCTAC-AGTACATGAAA---ACATACT-T----GCTTAAGAGTTA-TTCAAATAAGGCACAGCTTATTTGAAGTAGGATACAACCTAAACAATAGGGTAAACATCTATTTTAATAAACAAGTGGGCCTAAAAGCAGCCACCTTTAAAAAAGCGTCAAAGCTTAT-TTT--CTTAATAACTC-AATACCTCTAATAATC-TTGAACCCT--CCACCACTACTGAATAATTTTATAACTTTATAAAAGCTCTCCTGCTAGAACTAGTAACAAGAAACAGAATTTCTCCAAAA-TGCAAACTTAAGCCAATA-CGAACTAATCATCGGCAATTAACGTC-TATGAACCAACTATAATAACA--CAT-CAA-GAAAACCCTATATT---CACTCACGTTACCCTAACACCAGAGCATTTCAGGAAAGATTAAAAGAAAGAGAAGGAACTCGGCAAATTTT-AACCCCGCCTGTTTACCAAAAACATCGCCTCTTGCC---AAATTATAAGAGGTCTAGCCTGCCCAGTGAC-ACAGTTCAACGGCCGCGGTATCCTAACCGTGCGAAGGTAGCATAATCACTTGTTCTTTAAATAAGGACTAGTATCAACGGCATCACGAGGGTTATACTGTCTCCTCTATCCAATCAGTGAAACTGATTTTCCCGTGAAGAAGCGGGAATATAACTATAAGACGAGAAGACCCCATGGAGCTTTAAAC-TCAA-CAACAACTCCTTATGTTCAAAC-CCA-AGAAAAT-TAAGAAG-ATATGTAA-GTTAGTTTTAGGTTGGGGTGACCGCGGAGAATAATAAAACCTCCATAACGAACGGGCACA-G--TCCTAATCCAA-GAGCA-ACTCCTCTAAGAATCAACAAA-TTGACGCAATATGATCCGATAA--------------TCGATCAACGAACCAAGTTACCCTGGGGATAACAGCGCAATCCATTTCAAGAGCCCCTATCGACAAATGGGTTTACGACCTCGATGTTGGATCAGGGTATCCTAGAGGTGCAGCCGCTTCTAATGGTT
		</sequence>
		<sequence>
			<taxon idref="krefftiiMCZFS23195"/>
			GGAATTATTGATGGCCTTTCAGGACTGAATCGTTCTGTTGATGAATACCCAGTGGAAGCTATTTCTAAAAGGTTTAGATATGATGCAGCCTTAGTTTCGACTTTAAAAGACATGGAAGAGGATATCCTTGAAGGCTTAAAATCTCAGGATTTGGAGGAATACCTAAGTGGTCCTTTCACTGTGATGGTCAAAGAATCTTGTGATGGAATGGGAGATGTCAGTGAGAAGCATGGCTGTGGTCCTGCAGTTCCTGAGAAAGCAGTACGTTTTTCGTTCACAATCATGAACATCAGTGTTCCCAACAACAGTGGATCTATTAGAATCTTTGAAGAGACTAAACCAAACTCTGAACTTTGCTGCAAACCTCTTTGTCTAATGCTTGCCGATGAATCAGACCATGAAACTTTAACAGCCATCTTAAGTCCTTTGATAGCTGAGAGAGAAGCCATGAAATCCAGTGAGCTCATGCTGGAGATAGGAGGAATTCTCAGAAGTTTCAAATTTATATTTCGTGGTACGGGGTATGATGAGAAGCTTGTGAGAGAAGTGGAAGGACTTGAAGCTTCAGGGTCTRTCTATATCTGTACTCTCTGTGATGCTACTCGACTGGAAGCTTCTCAGAACTTAGTCTTCCATTCTATTACCAGAAGTCATTCTGAGAACTTACAGCGCTATGAGACGTGGAGAACCAACCCCCACCATGAATCTGTTGATGAGCTTCGCGACAGAGTGAAAGGAGTTTCAGCAAAGCCGTTTATTGAAACCCTCCCGTCCATTGATGCCTTACATTGTGACATTGGAAATGCAGCTGAATTTTACAGAATATTTCAGCTAGAAATAGGGGAGGTCTACAAAAACCACAATGCGCCCAAAGAAGAGCGAAAGAAATGGCAAACGATGCTTGACAAACATCTGAGAAAGGGTCCTAGCCTTATTATC---AA-CTATTTTTTGACCTACACATGCAAGTCTCCGCATACCCGTGAAAACGCCCTTTA--AACCTAA-ACCAGA-TTAAGGAGCCGGTATCAGGCACAA-GAA-------CATGCCCATCACACCTAGT-TTCACCACACCCATAAGGGTAAT--CAGCAGTGATAAACATTGTA-TATAAGCGAC-AGCTTGACTCAGTTAGAAATA-AT-AGAGCCGGCTAACAC--GGTGCCAGCCGCCGCGGCTACACCGCTGGGCTCAAGTTGATAATTTTTCGGCGTT-AAGCGTGATTAAAGTCCCA-TTATAATAGAG-TCAAA-TATAAACTC-AGCCGTAATAAGCTTGTTAACTGGA-AAACCAT-AAACGAAAGTTACTTTATTAACCACTTGAACCCACGACAGTTGAG-AAACAAACTGGGATTAGATACCCCACTATGCTCAA-CCGTAAAAA-ATTAACTTACATTATT-AA--CGCCCGGGAA-TTACGAGCC-AAGCTTAAAACCCAAAGGACTTGACGGTGTCCCACCCACCTAGAGGAGCCTGTCCC-ACAATCGATACCCCCCGCTATACCTTACCATTTTTTGCCCACAGCCTGTATACCTCCG--TCGCAAGCTTACCATGTGAATG-CTTA--AGTA----AGCTAAATGATT------CTCACCAACACGTCAGGTCAAGGTGCAGCTTATGAAATGGG-AGGAGATGGGCTACAATCTCTATTCTAGAACAAACGAA--AAACTGTATGAAA--TACA--GTAT-G-AAGGTGGATTTAGCAGTAAATAGAA-AATAGTGAATTCTCTTTAAC--ATGGCACTGGGACGTGTACACACCGCCCGTCACCCTCTTCAAC-AGCTA-CT--ATAA-TGTTAATAAC--TT---GATTTTGCACCTTAGAAGAGGCAAGTCGTAACATGGTAAGTGTACTGGAAAGTGTACTTGGATTATACAAAATATAGCTTAAAT---AAAGCATCTTGCTTA-CACCAAGAA-AATGTCTACTT-ACC-CGGACTATTTTG--A-GCCAATA
			GT-CTAGCCCTTACAATTTTTATACACTA------CCAACCAAACACCATCAAAATAAAACATTTTAACTTATT-A-GTAAAGGTGATTGAAAAATTT-CTAGGAGCCTCAGA--TTTAGTACCGCAAGGGAATGATGAAA-TAAAACTGAAACAAT-TCTTAAGCTCTA-AAAAGCAAAGA-TTAAG-CCTTGTACCTTTTGCATCATGGTCTAGCCAGTCTAATCAAGCAAAAAGAAAATTTT--AGTTTGACTCCCCGAAACTAGACGAGCTACTTCAAAACAGCCTTTA--GGGTTGA-TCCGTCTCTGTTGCAAAAGAGTGGAATGATTTTTAAGTAGCGGTGACAAACCTACCGAGCCTAGAGATAGCTGGTTATTCAGGAAAAGAATTTTAGTTCTGCTT-TAAGCC-CCTAC-AATACATGAAG---ATACATT-T----GCTTAAAAGTTA-TTCAAATAAGGCACAGCTTATTTGATATAGGACACAACCTAAACAATAGGGTAAACATCAAATTCAATAAACAAGTTGGCCTAAAAGCAGCCACCTTTAAAAAAGCGTCAAAGCTTGT-TTC--TTTATTAATTT-AATACCTATTATAACC-TTGAACCCT--CCACCATTACTGAATAATTTTATAATGTTATAAAAGCTCTCCTGCTAGAACTAGTAACAAGAAATAGATTTTCTCCAAAA-TGCAAACTTAAGCCAATA-TGAACTAATCACTGGCAATTAACGTT-TATGAACCAACTATAGTAACA--CAC-CAA-GAAAACCCTATATATACTACTAACGTTACCCTAACACTAGAGCATTTCAGGAAAGATTAAAAGAAAGAGAAGGAACTCGGCAAATTTT-AACCCCGCCTGTTTACCAAAAACATCGCCTCTTGCC---TAATTATAAGAGGTCTAGCCTGCCCAGTGAC-ATAGTTCAACGGCCGCGGTATCCTAACCGTGCGAAGGTAGCATAATCACTTGTTCTTTAAATAAGGACTAGTATCAACGGCATCACGAGGGTTATACTGTCTCCTCTATCCAATCAGTGAAACTGATCTTCCCGTGAAGAAGCGGGAATATTAATATAAGACGAGAAGACCCCATGGAGCTTTAAAC-TCAA-CAACACCTCCTTATATTCAAAC-CCT--GAAAAT-TAAGAAG-TTATGTAA-GTTAGTTTTAGGTTGGGGTGACCGCGGAGAATAATAAAACCTCCATAACGAACGGGTACA-A--CCCTAATCCAA-GAGCA-ACTGCTCTAAGAATCAATAAA-TTGACGTAATATGATCCGATAC--------------TCGATCAACGAACCAAGTTACCCTGGGGATAACAGCGCAATCCATTTCAAGAGCCCCTATCGACAAATGGGTTTACGACCTCGATGTTGGATCAGGGTATCCTAGAGGTGCAGCCGCTTCTAAAGGTT
		</sequence>
		<sequence>
			<taxon idref="krefftiiMCZFS23196"/>
			GGAATTATTGATGGCCTTTCAGGACTGAATCGTTCTGTTGATGAATACCCAGTGGAAGCTATTTCTAAAAGGTTTAGATATGATGCAGCCTTAGTTTCGACTTTAAAAGACATGGAAGAGGATATCCTTGAAGGCTTAAAATCTCAGGATTTGGAGGAATACCTAAGTGGTCCTTTCACTGTGATGGTCAAAGAATCTTGTGATGGAATGGGAGATGTCAGTGAGAAGCATGGCTGTGGTCCTGCAGTTCCTGAGAAAGCAGTACGTTTTTCGTTCACAATCATGAACATCAGTGTTCCCAACAACAGTGGATCTATTAGAATCTTTGAAGAGACTAAACCAAACTCTGAACTTTGCTGCAAACCTCTTTGTCTAATGCTTGCCGATGAATCAGACCATGAAACTTTAACAGCCATCTTAAGTCCTTTGATAGCTGAGAGAGAAGCCATGAAATCCAGTGAGCTCATGCTGGAGATAGGAGGAATTCTCAGAAGTTTCAAATTTATATTTCGTGGTACGGGGTATGATGAGAAGCTTGTGAGAGAAGTGGAAGGACTTGAAGCTTCAGGGTCTGTCTATATCTGTACTCTCTGTGATGCTACTCGACTGGAAGCTTCTCAGAACTTAGTCTTCCATTCTATTACCAGAAGTCATTCTGAGAACTTACAGCGCTATGAGACGTGGAGAACCAACCCCCACCATGAATCTGTTGATGAGCTTCGCGACAGAGTGAAAGGAGTTTCAGCAAAGCCGTTTATTGAAACCCTCCCGTCCATTGATGCCTTACCTTGTGACATTGGAAATGCAGCTGAATTTTACAGAATATTTCAGCTAGAAATAGGGGAGGTCTACAAAAACCACAATGCGCCCAAAGAAGAGCGAAAGAAATGGCAAACGATGCTTGACAAACATCTGAGAAAGGGTCCTAGCCTTATTATC---AA-CTATTTTTTGACCTACACATGCAAGTCTCCGCATACCCGTGAAAACGCCCTTTA--AACCTAA-ACCAGA-TTAAGGAGCCGGTATCAGGCACAA-GAA-------CATGCCCATCACACCTAGT-TTCACCACACCCATAAGGGTAAT--CAGCAGTGATAAACATTGTA-TATAAGCGAC-GGCTTGACTCAGTTAGAAATA-AT-AGAGCCGGCTAACAC--GGTGCCAGCCGCCGCGGCTACACCGCTGGGCTCAAGTTGATAA-TTTTCGGCGTT-AAGCGTGATTAAAGTCCCA-TTATAATAGAG-TCAAA-TATAAACTC-AGCCGTAATAAGCTTGTTAACTGGA-AAACCAT-AAACGAAAGTTACTTTATTAACCACTTGAACCCACGACAGTTGAG-AAACAAACTGGGATTAGATACCCCACTATGCTCAA-CCGTAAAAA-ATTAACTTACATTATT-AA--CGCCCGGGAA-TTACGAGCC-AAGCTTAAAACCCAAAGGACTTGACGGTGTCCCACCCACCTAGAGGAGCCTGTCCC-ACAATCGATACCCCCCGCTATACCTTACCATTTTTTGCCCACAGCCTGTATACCTCCG--TCGCAAGCTTACCATGTGAATG-CTTA--AGTA----AGCTAAATGATT------CTCACCAACACGTCAGGTCAAGGTGCAGCTTATGAAATGGG-AGGAGATGGGCTACAATCTCTATTCTAGAACAAACGAA--AAACTGTATGAAA--TACA--GTAT-G-AAGGTGGATTTAGCAGTAAATAGAA-AATAGTGAATTCTCTTTAAC--ATGGCACTGGGACGTGTACACACCGCCCGTCACCCTCTTCAAC-AGCTA-CT--ATAA-TGTTAATAAC--TT---GATTTTGCACCTTAGAAGAGGCAAGTCGTAACATGGTAAGTGTACTGGAAAGTGTACTTGGATTATACAAAATATAGCTTAAAT---AAAGCATCTTGCTTA-CACCAAGAA-AATGTCTACTT-ACC-CGGACTATTTTG--A-GCCAATA
			GT-CTAGCCCTTACAATTTTTATACACTA------CCAACCAAACACCATCAAAATAAAACATTTTAACTAATT-A-GTAAAGGTGATTGAAAAATTT-CTAGGAGCCTCAGA--TTTAGTACCGCAAGGGAATGATGAAA-TAAAACTGAAACAAT-TCTTAAGCTCTA-AAAAGCAAAGA-TTAAG-CCTTGTACCTTTTGCATCATGGTCTAGCCAGTCTAATCAAGCAAAAAGAAAATTTT--AGTTTGACTCCCCGAAACTAGACGAGCTACTTCAAAACAGCCTTTA--GGGTTGA-TCCGTCTCTGTTGCAAAAGAGTGGAATGATTTTTAAGTAGCGGTGACAAACCTACCGAGCCTAGAGATAGCTGGTTATTCAGGAAAAGAATTTTAGTTCTGCTT-TAAGCC-CCTAC-AATACATGAAG---ATATATT-T----GCTTAAAAGTTA-TTCAAATAAGGCACAGCTTATTTGATATAGGACACAACCTAAACAATAGGGTAAACATCAAATTCAATAAACAAGTTGGCCTAAAAGCAGCCACCTTTAAAAAAGCGTCAAAGCTTGT-TTC--TTTATTAATTT-AATACCTATTATAACC-TTGAACCCT--CCACCATTACTGAATAATTTTATAATGTTATAAAAGCTCTCCTGCTAGAACTAGTAACAAGAAACAGATTTTCTCCAAAA-TGCAAACTTAAGCCAGTA-TGAACTAATCACTGGCAATTAACGTT-TATGAACCAACTATAGTAACA--CAC-CAA-GAAAACCCTATATATACTACTAACGTTACCCTAACACTAGAGCATTTCAGGAAAGATTAAAAGAAAGAGAAGGAACTCGGCAAATTTT-AACCCCGCCTGTTTACCAAAAACATCGCCTCTTGCC---TAATTATAAGAGGTCTAGCCTGCCCAGTGAC-ATAGTTCAACGGCCGCGGTATCCTAACCGTGCGAAGGTAGCATAATCACTTGTTCTTTAAATAAGGACTAGTATCAACGGCATCACGAGGGTTATACTGTCTCCTCTATCCAATCAGTGAAACTGATCTTCCCGTGAAGAAGCGGGAATATTAATATAAGACGAGAAGACCCCATGGAGCTTTAAAC-TCAA-CAACACCTCCTTATATTCAAAC-CCA--GAAAAT-TAAGAAG-TTATGTAA-GTTAGTTTTAGGTTGGGGTGACCGCGGAGAATAATAAAACCTCCATAACGAACGGGTACA-A--CCCTAATCCAA-GAGCA-ACTGCTCTAAGAATCAATAAA-TTGACGTAATATGATCCGATAC--------------TCGATCAACGAACCAAGTTACCCTGGGGATAACAGCGCAATCCATTTCAAGAGCCCCTATCGACAAATGGGTTTACGACCTCGATGTTGGATCAGGGTATCCTAGAGGTGCAGCCGCTTCTAAAGGTT
		</sequence>
		<sequence>
			<taxon idref="krefftiiMCZFS23197"/>
			GGAATTATTGATGGCCTTTCAGGACTGAATCGTTCTGTTGATGAATACCCAGTGGAAGCTATTTCTAAAAGGTTTAGATATGATGCAGCCTTAGTTTCGACTTTAAAAGACATGGAAGAGGATATCCTTGAAGGCTTAAAATCTCAGGATTTGGAGGAATACCTAMGTGGTCCTTTCACTGTGATGGTCAAAGAATCTTGTGATGGAATGGGAGATGTCAGTGAGAAGCATGGCTGTGGTCCTGCAGTTCCTGAGAAAGCAGTACGTTTTTCGTTCACAATCATGAACATCAGTGTTCCCAACAACAGTGGATCTATTWGAATCTTTGAAGAGACTAAACCAAACTCTGAACTTTGCTGCAAACCTCTTTGTCTAATGCTTGCCGATGAATCAGACCATGAAACTTTAACAGCCATCTTAAGTCCTTTGATAGCTGAGAGAGAAGCCATGAAATCCAGTGAGCTCATGCTGGAGATAGGAGGAATTCTCAGAAGTTTCAAATTTATATTTCGTGGTACGGGGTATGATGAGAAGCTTGTGAGAGAAGTGGAAGGACTTGAAGCTTCAGGGTCTGTCTATATCTGTACTCTCTGTGATGCTACTCGACTGGAAGCTTCTCAGAACTTAGTCTTCCATTCTATTACCAGAAGTCATTCTGAGAACTTACAGCGCTATGAGACGTGGAGAACCAACCCCCACCATGAATCTGTTGATGAGCTTCGCGACAGAGTGAAAGGAGTTTCAGCAAAGCCGTTTATTGAAACCCTCCCGTCCATTGATGCCTTACATTGTGACATTGGAAATGCAGCTGAATTTTACAGAATATTTCAGCTAGAAATAGGGGAGGTCTACAAAAACCACAATGCGCCCAAAGAAGAGCGAAAGAAATGGCAAACGATGCTTGACAAACATCTGAGAAAGGGTCCTAGCCTTATTATC---AA-CTATTTTTTGACCTACACATGCAAGTCTCCGCATACCCGTGAAAACGCCCTTTA--AACCTAA-ACCAGA-TTAAGGAGCCGGTATCAGGCACAA-GAA-------CATGCCCATCACACCTAGT-TTCACCACACCCATAAGGGTAAT--CAGCAGTGATAAACATTGTA-TATAAGCGAC-AGCTTGACTCAGTTAGAAATA-AT-AGAGCCGGCTAACAC--GGTGCCAGCCGCCGCGGCTACACCGCTGGGCTCAAGTTGATAA-TTTTCGGCGTT-AAGCGTGATTAAAGTCCCA-TTATAATAGAG-TCAAA-TATAAACTC-AGCCGTAATAAGCTTGTTAACTGGA-AAACCAT-AAACGAAAGTTACTTTATTAACCACTTGAACCCACGACAGTTGAG-AAACAAACTGGGATTAGATACCCCACTATGCTCAA-CCGTAAAAA-ATTAACTTACATTATT-AA--CGCCCGGGAA-TTACGAGCC-AAGCTTAAAACCCAAAGGACTTGACGGTGTCCCACCCACCTAGAGGAGCCTGTCCC-ACAATCGATACCCCCCGCTATACCTTACCATTTTTTGCCCACAGCCTGTATACCTCCG--TCGCAAGCTTACCATGTGAATG-CTTA--AGTA----AGCTAAATGATT------CTCACCAACACGTCAGGTCAAGGTGCAGCTTATGAAATGGG-AGGAGATGGGCTACAATCTCTATTCTAGAACAAACGAA--AAACTGTATGAAA--TACA--GTAT-G-AAGGTGGATTTAGCAGTAAATAGAA-AATAGTGAATTCTCTTTAAC--ATGGCACTGGGACGTGTACACACCGCCCGTCACCCTCTTCAAC-AGCTA-CT--ATAA-TGTTAATAAC--TT---GATTTTGCACCTTAGAAGAGGCAAGTCGTAACATGGTAAGTGTACTGGAAAGTGTACTTGGATTATACAAAATATAGCTTAAAT---AAAGCATCTTGCTTA-CACCAAGAA-AATGTCTACTT-ACC-CGGACTATTTTG--A-GCCAATA
			GT-CTAGCCCTTACAATTTTTATACACTA------CCAACCAAACACCATCAAAATAAAACATTTTAACTTATT-A-GTAAAGGTGATTGAAAAATTT-CTAGGAGCCTCAGA--TTTAGTACCGCAAGGGAATGATGAAA-TAAAACTGAAACAAT-TCTTAAGCTCTA-AAAAGCAAAGA-TTAAG-CCTTGTACCTTTTGCATCATGGTCTAGCCAGTCTAATCAAGCAAAAAGAAAATTTT--AGTTTGACTCCCCGAAACTAGACGAGCTACTTCAAAACAGCCTTTA--GGGTTGA-TCCGTCTCTGTTGCAAAAGAGTGGAATGATTTTTAAGTAGCGGTGACAAACCTACCGAGCCTAGAGATAGCTGGTTATTCAGGAAAAGAATTTTAGTTCTGCTT-TAAGCC-CCTAC-AATACATGAAG---ATATATT-T----GCTTAAAAGTTA-TTCAAATAAGGCACAGCTTATTTGATATAGGACACAACCTAAACAATAGGGTAAACATCAAATTCAATAAACAAGTTGGCCTAAAAGCAGCCACCTTTAAAAAAGCGTCAAAGCTTGT-TTC--TTTATTAATTT-AATACCTATTATAACC-TTGAACCCT--CCACCATTACTGAATAATTTTATAATGTTATAAAAGCTCTCCTGCTAGAACTAGTAACAAGAAACAGATTTTCTCCAAAA-TGCAAACTTAAGCCAGTA-TGAACTAATCACTGGCAATTAACGTT-TATGAACCAACTATAGTAACA--CAC-CAA-GAAAACCCTATATATACTACTAACGTTACCCTAACACTAGAGCATTTCAGGAAAGATTAAAAGAAAGAGAAGGAACTCGGCAAATTTT-AACCCCGCCTGTTTACCAAAAACATCGCCTCTTGCC---TAATTATAAGAGGTCTAGCCTGCCCAGTGAC-ATAGTTCAACGGCCGCGGTATCCTAACCGTGCGAAGGTAGCATAATCACTTGTTCTTTAAATAAGGACTAGTATCAACGGCATCACGAGGGTTATACTGTCTCCTCTATCCAATCAGTGAAACTGATCTTCCCGTGAAGAAGCGGGAATATTAATATAAGACGAGAAGACCCCATGGAGCTTTAAAC-TCAA-CAACACCTCCTTATATTCAAAC-CCA--GAAAAT-TAAGAAG-TTATGTAA-GTTAGTTTTAGGTTGGGGTGACCGCGGAGAATAATAAAACCTCCATAACGAACGGGTACA-A--CCCTAATCCAA-GAGCA-ACTGCTCTAAGAATCAATAAA-TTGACGTAATATGATCCGATAC--------------TCGATCAACGAACCAAGTTACCCTGGGGATAACAGCGCAATCCATTTCAAGAGCCCCTATCGACAAATGGGTTTACGACCTCGATGTTGGATCAGGGTATCCTAGAGGTGCAGCCGCTTCTAAAGGTT
		</sequence>
		<sequence>
			<taxon idref="leveleveCAS218894"/>
			GGCATCATTGATGGCCTTTCAGGACTGAATCGTTCTGTTGATGAATACCCAGTGGAAGCTATTTCGAAAAGATTTAGATATGATGTAGCCTTAGTTTCAACTCTTAAAGATATGGAAGAGGATATMATTCAAGGGCTAAAATCCCAGGATTTGGAAGAATACCTAAGTGGTCCTTTTACTGTGGTGATCAAAGAATCTTGTGATGGAATGGGGGACGTCACCGAGAAGCATGGTAGTGGTCCTGCAGTCCCTGAGAAAGCAGTACGTTTTTCATACACAATTATGAACATCAGTGTCCCCAACAACAGTGGGTCTGTTAGAATATTTGAAGAGTCCAAACCAAACTCTGAACTTTGCTGCAAGCCCCTTTGTCTAATGCTTGCTGATGAATCTGACCATGAAACTTTAACAGCTATCTTAAGTCCATTGATAGCTGAAAGAGAGGCCATGAAATCCAGTGAGCTCATGCTGGAAATAGGAGGTATCCTCAGAAGTTTCAAGTTTATTTTTCGAGGTACAGGGTATGATGAGAAACTCGTGAGAGAAGTGGAAGGACTGGAAGCTTCAGGCTCTGTCTATATTTGTACCCTTTGCGATGCTACTAGACTAGAAGCTTCTCAGAACTTAGTCTTCCATTCCATTACCAGAAGTCATTCTGAGAACCTACAGCGCTATGAGACATGGAGATCCAACCCTTACCATGAATCTGTTAATGAACTTCGCGACAGAGTGAAAGGAGTTTCAGCAAAGCCATTTATTGAAACTCTACCGTCCATTGATGCCCTACATTGTGACATCGGAAATGCGGCTGAGTTTTATAGAATATTTCAGCTAGAAATAGGGGAGGTCTACAAAAACCCAAATGTGACCAAAGAAGAGCGAAAGAAATGGCAAACTTTACTTGACAAACACCTAAGAAAGGGTCCTGGCCTTTCTATC---AA-CTGTTTTCCGATTTACACATGCAAGTATCCGCACAACCGTGAGAATGCCCTCTA--ACCTCAA--CCAGA-CTGAGGAGCCGGTATCAGGCACAG-ATCT------CTTGCCCACAACACCTAGT-CTTACCACACCCACAAGGGTAATT-CAGCAGTGATAAATATTGTG-CATAAGCGACA-GCTTGACTCAATCAGGAATG-AC-AGAGCTGGCCAATAC--GGTGCCAGCCGCCGCGGCTATACCGC-AAGCTCAAGTTGATAG-TTTTCGGCGTT-AAGCGTGGTTAAAGGATCTCCCC-ACTAGAG-TTAAA-TGAATATTT-AGCTGTTATAAGCTTGTTAGCAAG-AAACCTAA-AAACGAAAGTTACTCTATCACCTTCTTGAACCCACGACAGTTAGG-ACACAAACTGGGATTAGATACCCCACTATGCCTTA-CCGTAAAAA-ATTAA-TCACAC-CTTCCG--CGCCCGGGTA-TTACAAGCC-AAGCTTCAAACCCAAAGGATTTGACGGTGTCCCACCCATCTAGAGGAGCCTGTCCT-ATAATCGATGATCCGCGTTTTACCTCACCGCCTCTTGCTCTCAGCCTGTATACCTCCG--TCGCAAGCTTACCATGTGAATG-AAAC--AGTA----CGCTTAATGA----TCTTTTCATCAACACGTCAGGTCAAGGTGCAGCTTATGAAGCGGG-CAGAGATGGGCTACAGTTTCTACCATAGAACAAACAGAACAG-CTAGATGAAAC---CTG-CTGT-G-AAGGTGGATTTAGTAGTAAAAAGAA-AATAGAACATTCTTTTTAAT--TTGGCCCTGGGACGTGTACACACCGCCCGTCACCCTCTTCGAT-AGC-TTTA--CCTAACGTTTATAACCAAC----TTTCCGCGCCTTAGAAGAGGCAAGTCGTAACATGGTAAGTGTACTGGAAAGTGCACTTGGATAA-ACAAAATGTAGCTTAATAT--AAAGCAATTCGCTTA-CACCGAAAA-AATGTCTGCTA-ACT-TAGACCATTTTG--A-GCCCGAA
			AT-CTAGCCCCCCCA---TTTTCACATGTAAAACCCCCTA--ATTCTACACAAGACAAAACATTTTAATTTTCT-A-GTAAGAGTGACTAAAAAATTTATATCGAGCAAAAGA--ACTAGTACCGCAAGGGAATAATGAAA-TAGAATTGAAATAAC-CTTAAAGCAACA-AAAAGCAGAGGATCTGCCCCTCGTACCTTTTGCATCATGACCTAGCTAGTTAACCCCAGCAAAACAAAACTTTT--AGTTGGACCCCCCGAAACTAAGTGAGCTACTTCAAAATAGCTTCCAA-GAGCCAA-CCCGTCTCTGTCGCAAAAGAGTGGGAAAATTTTTAAGTAGAGGTGACAAGCCTACCGAACTTAGAGATAGCTGGTTGTTTAGGAAAAGAATTTTAGTTCTACCT-TAAGGT-CTCCC-CATTATACTGA---ACAATTTTACAAACCTTAAGATTTA-TTCAAACAAGGCACAGCTTGTTTGAAACAGGACACAACCTATAAAATAGGGTAAAACCCCCTCATTAAACCTAAGTGGGCCTAAAAGCAGCCACCTTTAAAAAAGCGTTAAAGCTTAC-TCTTTTATGACTAATAAA-TTTCATAAATAAAC-TTCAACCC--TTTATTACTACTAAACAACCTCATAAACATATGAGACTTATTCTGCTAGGACTAGTAACAAGAAATTGACTTTCTCCTAAA-TATAAGTTTACACCAACATT-GACTAACTACTGGTATTTAACGTAA-GTGACCACACTGTAATAACT-AA-CCTCAAGCAAATCTTACAAT---CACAAACGTTACCCTAACACTAGAGTATTTTAGGAAAGATTAAAAGAGAAAGAAGGAACTCGGCAAAATATTAACCCCGCCTGTTTACCAAAAACATCGCCTCCTG---AACATTTATAGGAGGTCCAGCCTGCCCAGTGAC-TTTGTTCAACGGCCTCGGTACCCTGACCGCGCGAAGGTAGCATAATCACTTGTTCTTTAAATAAGGACTAGTATCAACGGCATCACGAGGGTTATCCTGTCTCCTCTCTCTAATCAGTGAACCTGACCTCTTCGTGAAGAGGCGAAGATATATTTATAAGACGAGAAGACCCCATGGAGCTTAAAAC-ACAG-AAACAATTT-TT-TTCTATAAA-CCC-TAAAAGA-TAAAAAA-ATTTGTTA-GCTAGTTTTCGGCTGGGGTGCCCAAGGAGAACAACCCAACCTCCCTGACGACCAT-------------TATCTAA-GAACA-ACAACTCAAAGAAACAAAAAA-TTGACGTAAAATGACCCGATTTAA---------TTATCGATCAACGAACCAAGTTACCCTGGGGATAACAGCGCAATCCATTTCAAGAGCCCCTATCGACAAATGGGTTTACGACCTCGATGTTGGATCAGGGTATCCTGGTGGTGCAGCAGCTACTAAAGGTT
		</sequence>
		<sequence>
			<taxon idref="leveleveCAS218906"/>
			GGCATCATTGATGGCCTTTCAGGACTGAATCGTTCTGTTGATGAATACCCAGTGGAAGCTATTTCGAAAAGATTTAGATATGATGTAGCCTTAGTTTCAACTCTTAAAGATATGGAAGAGGATATCATTCAAGGGCTAAAATCCCAGGATTTGGAAGAATACCTAAGTGGTCCTTTTACTGTGGTGATCAAAGAATCTTGTGATGGAATGGGGGACGTCACCGAGAAGCATGGTAGTGGTCCTGCAGTCCCTGAGAAAGCAGTACGTTTTTCATACACAATTATGAACATCAGTGTCCCCAACAACAGTGGGTCTGTTAGAATATTTGAAGAGTCCAAACCAAACTCTGAACTTTGCTGCAAGCCCCTTTGTCTAATGCTTGCTGATGAATCTGACCATGAAACTTTAACAGCTATCTTAAGTCCATTGATAGCTGAAAGAGAGGCCATGAAATCCAGTGAGCTCATGCTGGAAATAGGAGGTATCCTCAGAAGTTTCAAGTTTATTTTTCGAGGTACAGGGTACGATGAGAAACTCGTGAGAGAAGTGGAAGGACTGGAAGCTTCAGGCTCTGTCTATATTTGTACCCTTTGCGATGCTACTAGACTAGAAGCTTCTCAGAACTTAGTCTTCCATTCCATTACCAGAAGTCATTCTGAGAACCTACAGCGCTATGAGACATGGAGATCCAACCCTTACCATGAATCTGTTAATGAACTTCGCGACAGAGTGAAAGGAGTTTCAGCAAAGCCATTTATTGAAACCCTACCGTCCATTGATGCCCTACATTGTGACATCGGAAATGCGGCTGAGTTTTATAGAATATTTCAGCTAGAAATAGGGGAGGTCTACAAAAACCCAAATGTGACCAAAGAAGAGCGAAAGAAATGGCAAACTTTACTTGACAAACACCTAAGAAAGGGTCCTGGCCTTTCTATC---GA-CTGTTTTCCGATTTACACATGCAAGTATCCGCACAACCGTGAGAATGCCCTCTA--ACCTCAA--CCAGA-CTGAGGAGCCGGTATCAGGCACAG-ATCT------CTTGCCCACAACACCTAGT-CTTACCACACCCACAAGGGTAATT-CAGCAGTGATAAATATTGTG-CATAAGCGACA-GCTTGACTCAATCAGGAATG-AC-AGAGCTGGCCAATAC--GGTGCCAGCCGCCGCGGCTATACCGC-AAGCTCAAGTTGATAG-TTTTCGGCGTT-AAGCGTGGTTAAAGGATCTCCCC-ACTAGAG-TTAAA-TGAATATTT-AGCTGTTATAAGCTTGTTAGCAAG-AAACCTAA-AAACGAAAGTTACTCTATCACCTTCTTGAACCCACGACAGTTAGG-ACACAAACTGGGATTAGATACCCCACTATGCCTTA-CCGTAAAAA-ATTAA-TCACAC-CTTCCG--CGCCCGGGTA-TTACAAGCC-AAGCTTCAAACCCAAAGGATTTGACGGTGTCCCACCCATCTAGAGGAGCCTGTCCT-ATAATCGATGATCCGCGTTTTACCTCACCGCCTCTTGCTCTCAGCCTGTATACCTCCG--TCGCAAGCTTACCATGTGAATG-AAAC--AGTA----CGCTTAATGA----TCTTTTCATCAACACGTCAGGTCAAGGTGCAGCTTATGAAGCGGG-CAGAGATGGGCTACAGTTTCTACCATAGAACAAACAGAACAG-CTAGATGAAAC---CTG-CTGT-G-AAGGTGGATTTAGTAGTAAAAAGAA-AATAGAACATTCTTTTTAAT--TTGGCCCTGGGACGTGTACACACCGCCCGTCACCCTCTTCGAT-AGC-TTTA--CCTAACGTTTATAACCAAC----TTTCCGCGCCTTAGAAGAGGCAAGTCGTAACATGGTAAGTGTACTGGAAAGTGCACTTGGATAA-ACAAAATGTAGCTTAATAT--AAAGCAATTCGCTTA-CACCGAAAA-AATGTCTGCTA-ACT-TAGACCATTTTG--A-GCCCGAA
			AT-CTAGCCCCCC-A---TTTTCACATGTAAAACCCCCTA--ATTCTGCACAAGACAAAACATTTTAATTTTCT-A-GTAAGAGTGACTAAAAAATTTATGTCGAGCAAAAGA--ACTAGTACCGCAAGGGAATAATGAAA-TAGAATTGAAATAAC-CTTAAAGCAACA-AAAAGCAGAGGATCTGCCCCTCGTACCTTTTGCATCATGACCTAGCTAGTTAACCCCAGCAAAACAAAACTTTT--AGTTGGACCCCCCGAAACTAAGTGAGCTACTTCAAAATAGCTTCCAA-GAGCCAA-CCCGTCTCTGTCGCAAAAGAGTGGGAAAATTTTTAAGTAGAGGTGACAAGCCTACCGAACTTAGAGATAGCTGGTTGTTTAGGAAAAGAATTTTAGTTCTACCT-TAAGGT-CTCCC-CATTATACTGA---ACAATTTTACAAACCTTAAGATTTA-TTCAAACAAGGCACAGCTTGTTTGAAACAGGACACAACCTATAAAATAGGGTAAAACCCCCTCATTAAACCTAAGTGGGCCTAAAAGCAGCCACCTTTAAAAAAGCGTTAAAGCTTAC-TCTTTTATGACTAATAAA-TTTCATAAATAAAC-TTCAACCC--TTTATTACTACTAAACAACCTCATAAACATATGAGACTTATTCTGCTAGGACTAGTAACAAGAAATTGACTTTCTCCTAAA-TATAAGTTTACACCAACATT-GACTAACTACTGGTATTTAACGTAA-GTGACCACACTGTAATAACT-AA-CCTCAAGCAAATCTTACAAT---CACAAACGTTACCCTAACACTAGAGTATTTTAGGAAAGATTAAAAGAGAAAGAAGGAACTCGGCAAAATATTAACCCCGCCTGTTTACCAAAAACATCGCCTCCTG---AACATTTATAGGAGGTCCAGCCTGCCCAGTGAC-TTTGTTCAACGGCCTCGGTACCCTGACCGCGCGAAGGTAGCATAATCACTTGTTCTTTAAATAAGGACTAGTATCAACGGCATCACGAGGGTTATCCTGTCTCCTCTCTCTAATCAGTGAACCTGACCTCTTCGTGAAGAGGCGAAGATATATTTATAAGACGAGAAGACCCCATGGAGCTTAAAAC-ACAG-AAACAATTT-TT-TTCTATAAA-CCC-TAAAAGA-TAAAAAA-ATTTGTTA-GCTAGTTTTCGGCTGGGGTGCCCAAGGAGAACAACCCAACCTCCCTGACGACCAT-------------TATCTAA-GAACA-ACAACTCAAAGAAACAAAAAA-TTGACGTAAAATGACCCGATTTAA---------TTATCGATCAACGAACCAAGTTACCCTGGGGATAACAGCGCAATCCATTTCAAGAGCCCCTATCGACAAATGGGTTTACGACCTCGATGTTGGATCAGGGTATCCTGGTGGTGCAGCAGCTACTAAAGGTT
		</sequence>
		<sequence>
			<taxon idref="liberiensisGO41"/>
			GGCATCATTGATGGCCTTTCAGGACTGAATCGTTCTGTTGATGAATACCCAGTGGAAGCTATTTCAAAARGGTTTAGATATGATGTAGCCTTARTTTCAACTCTAAAAGACATGGAAGAGGATATCCTTGAAGGTCTAAAATCTCAGGATTTGGAGGAATACCTGAGTGGCCCRTTCACTGTTGTGGTCAAAGAATCTTGTGATGGAATGGGAGATGTCAGTGAGAAGCATGGATGTGGTCCTGCAGTTCCTGAGAAAGCAGTACGTTTTTCATTCACAATCATGAACATCAGTGTYCCCAACAACAGTGGGTTCKTTAGAATCTTTGAAGAGTCCAAACCAAACTCTGAACTTTGCTGCAAGCCCCTTTGTCTAATGCTTGCMGATGAATCAGACCATGAAACTTTAACAGCTATCTTAAGTCCTTTGATAGCTGAAAGAGAAGCCATGAAATCCAGTGAGCTCATGYTGGAGATAGGAGGAATCCTCCGAAGTTTCAAGTTTATGTTTCGTGGTACGGGGTATGATGAGAAACTTGTCAGAGAAGTGGAAGGACTGGAAGCTTCAGGCTCTGTCTATATTTGTACCCTCTGTGATGCTACYAGACTGGAAGCATCTCAGAACTTAGTCTTCCATTCTATTACTAGAAGTCATTCTGAGAACTTACAGCGCTATGAGACGTGGAGATCCAACCCTTATCATGAATCTGTTGATGAACTTCGTGACAGAGTTAAAGGAGTTTCAGCAAAGCCATTTATTGAAACTCTGCCATCGATTGATGCCTTACACTGTGACATTGGAAATGCAGCTGAATTTTACAGAATATTTCAACTAGAAATAGGGGAGGTCTACAAAAACCCCAATGTGACCAAAGAAGAGAGAAARAAATGGCAGATGTTACTTGACAAACACCTAAGAAAGGATCCTAGTCTTATTATC---AG-CTGTCTTTTAACTTACACATGCAAGTATCCGCACAACCGTGAGAACGCCCTCCA--ACCTAT--ACCAGG-CCAAGGAGCTGGCATCAGGCACAGTAACT------CTAGCCCACGACACCTAGT-TACACCACGCCCCCAAGGGTTATT-CAGCAGTGACAAATATTGCTCCATAAGCGATAAGCTTGACTTAATCAAAAAGA-TA-AGGGCCGGCTAATAC--GGTGCCAGCCGCCGCGGCTACACCGATAGGCCCAAGTTGATAA-CTTCCGGCGTTTAAGCGTGGTTAGAAG---TACCAAAATAGAG-CAAAA-CACACACTT-AGCAGTTATAAGCTTGCTGTTTGGA-ACACT---AAAATTAT---ACTCTAACAACCATTCGAAGCCACGACAACTAGATACACAAACTGGGATTAGATACCCCACTATGCCTAG-TCGTAAATA---------ACA-----CCA--CGCCAGGGAA-TTACGAGTC-TAACTTAAAACCCAAAGGATTTGACGGTGTCCCACCCACCTAGAGGAGCCTGTCCC-ATAATCGACAACCCCCGCTCTACCTTACCATTTCTCACTT--AGTCTTTATACCTCCG--TCGCAAGCCTACCACATAAGTG-TA----AGTA----GGCTAAATAG---TCCTCC--GCCCATACGTCAGGTCAAGGTGAAGCCTATGAAATGGA-GCGAGATGGGCTACAATTTCTGCTATAGAACAAACGAAA-AG-TTTAATGAAA--CCCAA-CTAT-G-AAGGTGGATTTAGTAGTAAAAAGAA-AGTAGAGTATTCTTTTTAAT--CTGGCACTGGGACATGTACACACCGCCCGTCACCCTCTTCAAT-AAC-ACTG--GTCTT--A---GGACTT-----------CACCCTTAGAAGAGGTAAGTCGTAACATGGTAAGCGTACTGGAAAGTGCACTT---TCA-ACAAAATATAGCTTAACA---AAAGCACTTCGCTTA-CACCGAATA-GATGTTTACTA-ATC-TGAACTATTTTG--A-GCCTAAA
			AT-CTAGCCCATCTAA-----CCACATGTCCAACCTTCAACCTTTATC-ACAAGATAAAACATTTTATTTACTT-A-GTAGAGGCGATCGAAAAACTT-TTTGGAGCTTAAGA--CCTAGTACCGTAAGGGAATAATGAAA-TAAAAATGAAATAAA-TCTAAAGCATAA-AAAAGCAGAGA---ACCCCCTCGTACCTTTTGCATCATGGCTTAACTAGTAAAACAGAGCATAACAA-A-TTTT--AGTTCAACACCCCGAAACTAGGCGAGCTACTTCGAAATAGCTTAATA-GAGCCAA-CCCGTCTCTGTTGCAAAAGAGTGGGAAAATTTCCAAGTAGAGGCAATAAACCTACCGAGCCTAAAGATAGCTGGTTATTCAGGAAAAGAATTTTAGTTCAACTT-TAAGAC-TTTCA-AATTACATAAA---ACAACAA-ACTAACCTTAAAAGTTA-CTCAAATAAGGCACAGCTTATTTGAAACAGGACACAACCTAAAAACTCGGGTAAAACCT-GCACTAATAACTGAATGGGCTTAAAAGCAGCCACTTTTTAAAGAGCGTCAAAGCTTAC-TTATTTGTG-CAACA-AAATCTCATTAACACCC-TTCAACCC--TTCACTAGTACTGAATGATTTTATAA????????????????????????????????????????????????????????????????????????????????AATCCTTTGGTATTTAACGCAAGATGGCCCTACTTTAATAAAC-TTG-CTT--GCAAACTCTACAAC-TTTT--AGCGTTACCCTAACACCAGAATATTCTAGGAAAGATTAAAAGAAAGTGAAGGAACTCGGCAAATCAT-AGCCCCGCCTGTTTACCAAAAACATCGCCTCCTGCT---AAACCATAGGAGGTCCAGCCTGCCCAGTGAC-AAAGTTTAACGGCCTCGGTACCCTAACCGCGCGAAGGTAGCATAATCACTTGTTCTTTAAATAGGGACTCGTATCAACGGCATCACGAGGGCTAAACTGTCTCCCCTTTCTAATCAATGAACCTGACTTCTTCGTGAAGAGGCGAAGATACGCATATAAGACGAGAAGACCCCATGGAGCTTAAAAC-CTAA-TGACACC-TCTT-GCATACTAA-CCA-TAATAAA-TAAGAG--TCCTGTTT-AACAGTTTTTGGCTGGGGCATCCGAGGAGAATAACATAACCTCCCCGACGAAT--------------C-ATCTTA-GAACC-ACAATTCCAAGATAAGGCAAA-CTTATGTAACATGACCCGACA--------------ATCGATCAACGAACCAAGTTACCCTGGGGATAACAGCGCAATCCATTTCAAGAGCCCCTATCGACAAATGGGTTTACGACCTCGATGTTGGATCAGGGTATCCCAGTGGTGCAGCCGCTACTAAAGGTT
		</sequence>
		<sequence>
			<taxon idref="liberiensisMTN130"/>
			GGCATCATTGATGGCCTTTCAGGACTGAATCGTTCTGTTGATGAATACCCAGTGGAAGCTATTTCAAAAAGGTTTAGATATGATGTAGCCTTAGTTTCAACTCTRAAAGACATGGAAGAGGATATCCTTGAAGGTCTAAAATCTCAGGATTTGGAGGAATACCTGAGTGGCCCRTTCACTGTTGTGGTCAAAGAATCTTGTGATGGAATGGGAGATGTCAGTGAGAAGCATGGATGTGGTCCTGCAKTTCCTGAGAAAGCAGTACGTTTTTCATTCACAATCATGAACATCAGTGTYCCCAACAACAGTGGGTTCGTTAGAATCTTTGAAGAGTCCAAACCAAACTCTGAACTTTGCTGCAAGCCCCTTTGTCTAATGCTTGCCGATGAATCAGACCATGAAACTTTAACAGCTATCTTAAGTCCTTTGATAGCTGAAAGAGAAGCCATGAAATCCAGTGAGCTCATGCTGGAGATAGGAGGAATCCTCCGAAGTTTCAAGTTTATGTTTCGTGGTACGGGGTATGATGAGAAACTTGTCAGAGAAGTGGAAGGACTGGAAGCTTCAGGCTCTGTCTATATTTGTACCCTCTGTGATGCTACTAGACTGGAAGCATCTCAGAACTTAGTCTTCCATTCTATTACTAGAAGTCATTCTGAGAACTTACAGCGCTATGAGACGTGGAGATCCAACCCTTATCATGAATCTGTTGATGAACTTCGTGACAGAGTTAAAGGAGTTTCAGCAAAGCCATTTATTGAAACTCTGCCATCGATTGATGCCTTACACTGTGACATTGGAAATGCAGCTGAATTTTACAGAATATTTCAACTAGAAATAGGGGAGGTCTACAAAAACCCCAATGTGACCAAAGAAGAGAGAAAGAAATGGCAGATGTTACTTGACAAACACCTAAGAAAGGATCCTAGTCTTATTATC---AG-CTGTCTTTTAACTTACACATGCAAGTATCCGCACAACCGTGAGAACGCCCTCCA--ACCTAT--ACCAGG-CCAAGGAGCTGGCATCAGGCACAGTAACT------CTAGCCCACGACACCTAGT-TACACCACGCCCCCAAGGGTTATT-CAGCAGTGACAAATATTGCTCCATAAGCGATAAGCTTGACTTAATCAAAAAGA-TA-AGGGCCGGCTAATAC--GGTGCCAGCCGCCGCGGCTACACCGATAGGCCCAAGTTGATAA-CTTCCGGCGTTTAAGCGTGGTTAGAAG---TACCAAAATAGAG-CAAAA-CACACACTT-AGCAGTTATAAGCTTGCTGTTTGGA-ATACT---AAAATTAT---ACTCTAACAACCATTCGAAGCCACGACAACTAGATACACAAACTGGGATTAGATACCCCACTATGCCTAG-TCGTAAATA---------ACA-----CCA--CGCCAGGGAA-TTACGAGTC-TAACTTAAAACCCAAAGGATTTGACGGTGTCCCACCCACCTAGAGGAGCCTGTCCC-ATAATCGACAACCCCCGCTCTACCTTACCATTTCTCACTT--AGTCTTTATACCTCCG--TCGCAAGCCTACCACATAAGTG-TA----AGTA----GGCTAAATAG---TCCTCC--GCTCATACGTCAGGTCAAGGTGAAGCCTATGAAATGGA-GCGAGATGGGCTACAATTTCTGCTATAGAACAAACGAAA-AG-TTTAATGAAA--CCCAA-CTAT-G-AAGGTGGATTTAGTAGTAAAAAGAA-AGTAGAGTATTCTTTTTAAT--CTGGCACTGGGACATGTACACACCGCCCGTCACCCTCTTCAAT-AAC-ACTG--GTCTT--A---GGACTT-----------CACCCTTAGAAGAGGTAAGTCGTAACATGGTAAGCGTACTGGAAAGTGCACTT---TCA-ACAAAATATAGCTTAACA---AAAGCACTTCGCTTA-CACCGAATA-GATGTTTACTA-ATC-TGAACTATTTTG--A-GCCTAAA
			AT-CTAGCCCATCTAA-----CCACATGTCAAACCTTCAACCTTTATC-ACAAGATAAAACATTTTATTTGCTT-A-GTAGAGGCGATCGAAAAACTT-TTTGGAGCTTAAGA--CCTAGTACCGTAAGGGAATAATGAAA-TAAAAATGAAATAAA-TCTAAAGCATAA-AAAAGCAGAGA---AACCCCTCGTACCTTTTGCATCATGGCTTAACTAGTAAAACAGAGCATAACAA-A-TTTT--AGTTCAACACCCCGAAACTAGGCGAGCTACTTCGAAATAGCTTAATA-GAGCCAA-CCCGTCTCTGTTGCAAAAGAGTGGGAAAATTTCCAAGTAGAGGCAATAAACCTATCGAGCCTAAAGATAGCTGGTTATTCAGGAAAAGAATTTTAGTTCAACTT-TAAGAC-TTTCA-AATTACATAAA---ACAACAA-ACTAACCTTAAAAGTTA-CTCAAATAAGGCACAGCTTATTTGAAACAGGACACAACCTAAAAACTTGGGTAAAACCT-GCACTAATAACTCAATGGGCTTAAAAGCAGCCACTTTTTAGAGAGCGTCAAAGCTTAC-TTATTTGTG-CGACA-AA-TCTCATTAACACCC-TTCAACCC--TTCACTAGTACTGAATGATTTTATAATAATATAAAATACCCCCTGTTAAGACTAGTAATAAGAAATTGACTTTCTCCTAAA-TATAAACTTAAACCAATACT-GACAATCTTTTGGTATTTAACGCAAAATGACCCTACTTTAATAAAC-TTG-CTT--GCAAACTCTACAAC-TTTT--AGCGTTACCCTAACACCAGAATATTCTAGGAAAGATTAAAAGAAAGTGAAGGAACTCGGCAAATCAT-AGCCCCGCCTGTTTACCAAAAACATCGCCTCCTGCT---AAACCATAGGAGGTCCAGCCTGCCCAGTGAC-AAAGTTTAACGGCCTCGGTACCCTAACCGCGCGAAGGTAGCATAATCACTTGTTCTTTAAATAGGGACTTGTATCAACGGCATCACGAGGGCTAAACTGTCTCCCCTTTCTAATCAATGAACCTGACTTCTTCGTGAAGAGGCGAAGATATGCATATAAGACGAGAAGACCCCATGGAGCTTAAAAC-CTAA-TAACACC-TCTT-GCATACTAA-CCA-TAATAAA-TAAGAG--TCCTGTTT-AACAGTTTTTGGCTGGGGCATCCGAGGAGAATAACACAACCTCCCCGACGAAT--------------A-ATCTTA-GAACC-ACAATTCCAAGATAAGGCAAA-CTTATGTAACATGACCCGACA--------------ATCGATCAACGAACCAAGTTACCCTGGGGATAACAGCGCAATCCATTTCAAGAGCCCCTATCGACAAATGGGTTTACGACCTCGATGTTGGATCAGGGTATCCCAGTGGTGCAGCCGCTACTAAAGGTT
		</sequence>
		<sequence>
			<taxon idref="liberiensisT5"/>
			GGCATCATTGATGGCCTTTCAGGACTGAATCGTTCTGTTGATGAATACCCAGTGGAAGCTATTTCRAAAAGGTTTAGATATGATGTAGCCTTAGTTTCAACTCTAAAAGACATGGAAGAGGATATCCTTGAAGGTCTAAAATCTCAGGATTTGGAGGAATACCTGAGTGGCCCGTTCACTGTTGTGGTCAAAGAATCTTGTGATGGAATGGGAGATGTCAGTGAGAAGCATGGATGTGGTCCTGCAGTTCCTGAGAAAGCAGTACGTTTTTCATTCACAATCATGAACATCAGTGTCCCCAACAACAGTGGGTTCGTTAGAATCTTTGAAGAGTCCAAACCAAACTCTGAACTTTGCTGCAAGCCCCTTTGTCTAATGCTTGCCGATGAATCAGACCATGAAACTTTAACAGCTATCTTAAGTCCTTTGATAGCTGAAAGAGAAGCCATRAAATCCAGTGAGCTCATGCTGGAGATAGGAGGAATCCTCCGAAGTTTCAAGTTTATGTTTCGTGGTACGGGGTATGATGAGAAACTTGTCAGAGAAGTGGAAGGACTGGAAGCTTCAGGCTCTGTCTATATTTGTACCCTCTGTGATGCTACWAGACTGGAAGCATCTCAGAACTTAGTCTTCCATTCTATTACTAGAAGTCATTCTGAGAACTTACAGCGCTATGAGACGTGGAGATCCAACCCTTATCATGAATCTGTTGATGAACTTCGTGACAGAGTTAAAGGAGTTTCAGCAAAGCCATTTATTGAAACTCTGCCATCGATTGATGCCTTACACTGTGACATTGGAAATGCAGCTGAATTTTACAGAATATTTCAACTAGAAATAGGGGAGGTCTACAAAAACCCCAATGTGACCAAAGAAGAGAGAAAAAAATGGCAGATGTTACTTGACAAACACCTAAGAAAGGATCCTAGTCTTATTATC---AG-CTGTCTTTTAACTTACACATGCAAGTATCCGCACGACCGTGAGAACGCCCTCCA--ACCTAT--ACCAGG-CCAAGGAGCTGGCATCAGGCACAGTAACT------CTAGCCCACGACACCTAGT-TACACCACGCCCCCAAGGGTTATT-CAGCAGTGACAAATATTGCTCCATAAGCGATAAGCTTGACTTAATCAAAAAGA-TA-AGGGCCGGCTAATAC--GGTGCCAGCCGCCGCGGCTACACCGATAGGCCCAAGTTGATAA-CTTTCGGCGTTTAAGCGTGGTTAGAAG---TACCAAAATAGAG-CAAAA-CACACACTT-AGCAGTTATAAGCTTGCTGTTTGGA-ATACT---AAAATTTT---ACTCTAACAACCATTCGAAGCCACGACAACTAGATACACAAACTGGGATTAGATACCCCACTATGCCTAG-TCGTAAATA---------ACA-----CCA--CGCCAGGGAA-TTACGAGTC-TAACTTAAAACCCAAAGGATTTGACGGTGTCCCACCCACCTAGAGGAGCCTGTCCC-ATAATCGACAACCCCCGCTCTACCTTACCATTTCTCACTT--AGTCTTTATACCTCCG--TCGCAAGCCTACCACATAAGTG-TA----AGTA----GGCTAAATAG---TCCTCC--GCCCATACGTCAGGTCAAGGTGAAGCCTATGAAATGGA-GCGAGATGGGCTACAATTTCTGCTATAGAACAAACGAAA-AG-TTTAATGAAA--CCCGA-CTAT-G-AAGGTGGATTTAGTAGTAAAAAGAA-AGTAGAGTATTCTTTTTAAT--CTGGCACTGGGACATGTACACACCGCCCGTCACCCTCTTCAAT-AAC-ACTG--GTCTT--A---GGACTT-----------CACCCTTAGAAGAGGTAAGTCGTAACATGGTAAGCGTACTGGAAAGTGCACTT---TCA-ACAAAATATAGCTTAACA---AAAGCACTTCGCTTA-CACCGAATA-GATGTTTACTA-ATC-TGAACTATTTTG--A-GCCTAAA
			AT-CTAGCCCATCTAA-----CCACATGTCCAACCTTCAACCCGTATC-ACAAGATAAAACATTTTATTTGCTT-A-GTAGAGGCGATCGAAAAACTT-TTTGGAGCTTAAGA--CCTAGTACCGTAAGGGAATAATGAAA-TAAAAATGAAATAAA-TTTAAAGCATAA-AAAAGCAGAGA---ACCCCCTCGTACCTTTTGCATCATGGCTTAACTAGTAAAACAGAGCATAACAA-A-TTTT--AGTTCAACATCCCGAAACTAGGCGAGCTACTTCGAAATAGCTTAATA-GAGCCAA-CCCGTCTCTGTTGCAAAAGAGTGGGAAAATTTCCAAGTAGAGGCAATAAACCTACCGAGCTTAGAGATAGCTGGTTATTCAGGAAAAGAATTTTAGTTCAACTT-TAAGAC-TTTCA-AATTACATAAA---ACAACAA-ACTAACCTTAAAAGTTA-CTCAAATAAGGCACAGCTTATTTGAAACAGGACACAACCTAAAAACTCGGGTAAAA???????????????????????????????????????????????????????????????????????????????????????????????????????????????????????????????????????????????????????????????????????????????????????????????????????????????????????TCCTTTGGTATTTAACGCAAAATGACCCTACTTTAATAAAC-TTG-CTT--GCAAACTCTACAAC-TTTT--AGCGTTACCCTAACACCAGAATATTCTAGGAAAGATTAAAAGAAAGTGAAGGAACTCGGCAAATCAT-AGCCCCGCCTGTTTACCAAAAACATCGCCTCCTGCT---AAACCATAGGAGGTC-AGCCTGCC-AGTGAC-AAAGTTTAACGGCCTCGGTACCCTAACCGCGCGAAGGTAGCATAATCACTTGTTCTTTAAATAGGGACTCGTATCAACGGCATCACGAGGGCTAAACTGTCTCCCCTTTCTAATCAATGAACCTGACTTCTTCGTGAAGAGGCGAAGATATACATATAAGACGAGAAGACCCCATGGAGCTTAAAAC-CTAA-TAATACC-TCTT-GCATAATAA-CCA-TAATAAA-TAAGAG--TCCTATTT-GACAGTTTTTGGCTGGGGCATCCGAGGAGAATAACACAACCTCCCCGACGAAT--------------C-ATCTTA-GAACC-ACAATTCCAAGATAAAGCAAA-CTTATGTAACATGACCCGACA--------------ATCGATCAACGAACCAAGTTACCCTGGGGATAACAGCGCAATCCATTTCAAGAGCCCCTATCGACAAATGGGTTTACGACCTCGATGTTGGATCAGGGTATCCCAGTGGTGCAGCCGCTACTAAAGGTT
		</sequence>
		<sequence>
			<taxon idref="Amababiensis108"/>
			?????????????????????????????????????????????????????????????????????????????????????????????????????????????????????????????????????????????????????????????????????????????????????????????????????????????????????????????????????????????????????????????????????????????????????????????????????????????????????????????????????????????????????????????????????????????????????????????????????????????????????????????????????????????????????????????????????????????????????????????????????????????????????????????????????????????????????????????????????????????????????????????????????????????????????????????????????????????????????????????????????????????????????????????????????????????????????????????????????????????????????????????????????????????????????????????????????????????????????????????????????????????????????????????????????????????????????????????????????????????????????????????????????????????????????????GGTCCTGGCCTTTCTATC--GAA-CTGTTTTCCGATTTACACATGCAAGTATCCGCACAACCGTGAGAATGCCCTCTA--ACCTCAA--CCAGA-CTGAGGAGCCGGTATCAGGCACAG-ATCT------CTTGCCCACAACACCTAGT-CTTACCACACCCCCAAGGGTCATT-CAGCAGTGATAAATATTGCG-CATAAGCGACA-GCTTGACTCAATCAGGAATG-AC-AGAGCTGGCCAATAC--GGTGCCAGCCGCCGCGGCTATACC??-AAGCTCAAGTTGATAG-TTTTCGGCGTT-AAGCGTGGTTAAAGATTCTCTTA-ACTAGAG-TTAAA-TGGTAATTT-AGCTGTTATAAGCTTGTTCACAAG-AAACCTAA-AAACGAAAGTTACTCTATTATTCCCTTGAACCCACGACAGTTAGG-ACACAAACTGGGATTAGATACCCCACTATGCCTTA-CCGTAAAAA-ATTAA-TTACAC-CATCCG--CGCCCGGGTA-CTACAAGCT-AAGCTTCAAACCCAAAGGACTTGACGGTGTCCCACCCATCTAGAGGAGCCTGTCCT-ATAATCGATGATCCGCGTTTTACCTTACCGCCTCTTGCTCTCAGCCTGTATACCTCCG--TCGCAAGCTTACCATATGAATG-AAAT--AGTA----CGCTTAATGA----TTTTTTCATCAATACGTCAGGTCAAGGTGCAGCTTATGAAGCGGG-CAGAGATGGGCTACAATTTCTATCACAGAACAAACGGAACAG-CTAGATGAAAC---CTG-CTGT-G-AAGGTGGATTTAGTAGTAAAAAGAA-AATAAAATGTTCTTTTTAAC--TTGGCCCTGGGACGTGTACACACCGCCCGTCACCCTCTTCGAT-AGC-TTTA--CTTAATGTTTATAACCAAC----TTTTCGCGCCTTAGAAGAGGCAAGTCGTAACATGGTAAGTGTACTGGAAAGTGCACTTGGATAA-ACAAAATGTAGCTTAATAT--AAAGCAATTCGCTTA-CACCGAATA-AATGTGTGCTA-ACTATAGACCATTTTG--A-GCCTGAA
[truncated: 436,232 more chars]
